# Supplementary material for: The Use of PTI-Marker Genes to Identify Novel Compounds that Establish Induced Resistance in Rice
Source: Int J Mol Sci. 2020 Jan 2;21(1):317. doi: 10.3390/ijms21010317 (PMC6981679; doi:10.3390/ijms21010317)
Supplement: Supplementary file 1 [file ijms-21-00317-s001.zip]

Archive with 18 entries (18 files):
- Supplementary_Information_10-datasets abiotic WGCNA.xlsx
- Supplementary_Information_11 -abiotic WGNCA.xlsx
- Supplementary_Information_12-primers.xlsx
- Supplementary_Information_13-in planta results.xlsx
- Supplementary_Information_14-in vitro PAMP.xlsx
- Supplementary_Information_15-in vitro IR inducing compounds.xlsx
- Supplementary_Information_16-diproline-infection.xlsx
- Supplementary_Information_17-azelaic-infection.xlsx
- Supplementary_Information_18-media compositions.xlsx
- Supplementary_Information_1-datasets biotic WGCNA.xlsx
- Supplementary_Information_2-quality controls.xlsx
- Supplementary_Information_3-selection power beta and cluster dendrogram.docx
- Supplementary_Information_4-MEs.docx
- Supplementary_Information_5-GO pink magenta.xlsx
- Supplementary_Information_6-orthologues.xlsx
- Supplementary_Information_7-GS vs MM.docx
- Supplementary_Information_8-GS vs k.docx
- Supplementary_Information_9-biotic WGCNA.xlsx
