# Supplementary material for: The Use of PTI-Marker Genes to Identify Novel Compounds that Establish Induced Resistance in Rice
Source: Int J Mol Sci. 2020 Jan 2;21(1):317. doi: 10.3390/ijms21010317 (PMC6981679; doi:10.3390/ijms21010317)
Supplement: Supplementary file 1 [file ijms-21-00317-s001.zip › Supplementary_Information_10-datasets abiotic WGCNA.xlsx]

## Sheet: Sheet1
Supplementary Information 10: Overview of all microarray datasets used for the WGCNA investigating rice under abiotic stress.
Autor (year)	Reference	Series	Stress	# Samples	Title
Zhang (2013)	85	GSE45724	Pollutants	6	Microarray analysis of transcriptional responses to alkali stress in two rice genotypes
Rai (2015)	86	GSE53564	Pollutants	31	Effect of As (V) 50µm in transcription change of six rice genotypes (BRG-12, BRG-15, BRG-20, CN1646-5, NAYANMONI and CN1646-2)
Wang (2015)	87	GSE58603	Salt	24	Genome-wide Gene Expression Profiling of Salinity Responsiveness in Rice
Wang (2016)	88	GSE54466	Drought	6	The plasma membrane NADPH oxidase OsRbohA plays a crucial role in developmental regulation and drought-stress response in rice
Lasanthi-Kudahettige (2007)	89	GSE6908	Anoxia	4	Transcript Profiling of the Aerobic and Anoxic Rice Coleoptile
Jain (2007)	90	GSE6901	Drought/Salt/Cold	12	Expression data for stress treatment in rice seedlings
Lv (2016)	91	GSE71680	Cold	9	Expression data of 8 rice accessions under cold stress in seedling stage
Walia (2009)	92	GSE13735	Salinity	5	Expression data from rice genotypes FL478 and IR29
Rai (2011)	93	GSE21651	Drought/Salt	8	Differential expression for salt and drought stress
Peleg (2011)	94	GSE23211	water stress	6	Expression data from PSARK::IPT and wildtype rice plants
Dubey (2010)	95	GSE25206	Pollutants	15	Transcriptomic shifts in rice roots in response to Cr (VI) stress
Wang (2011)	96	GSE26280	Drought	36	Genome-wide temporal-spatial gene expression profiling of drought responsiveness in rice
Ma (2012)	97	GSE37161	Nutrient deficiency	18	Expression data from roots of rice seedlings
Zhang (2012a)	98	GSE37940	Cold	36	Genome-wide Gene Expression Profiling Associated with Seedling Cold Tolerance Improvement in Japonica Rice Background
Zhang (2012b)	99	GSE38023	Cold	15	Comparative transcriptome profiling of chilling stress responsiveness in two contrasting rice genotypes
