# Supplementary material for: The Use of PTI-Marker Genes to Identify Novel Compounds that Establish Induced Resistance in Rice
Source: Int J Mol Sci. 2020 Jan 2;21(1):317. doi: 10.3390/ijms21010317 (PMC6981679; doi:10.3390/ijms21010317)
Supplement: Supplementary file 1 [file ijms-21-00317-s001.zip › Supplementary_Information_11 -abiotic WGNCA.xlsx]

## Sheet: Sheet1
Supporting Information 11: WGCNA network parameters and differential expression data for all genes in the abiotic WGNCA network.
Probe.Set.ID	gene.Symbol	module.Colors	GS.infection.status	k.within	relevanteGeneModuleMEmbership	orderAccordingGS	FC (no stress/stress)	pval_niet,stress < stress	pval_niet,stress > stress
Os.51718.1.S1_at	Os11g0454200	purple	0.466722	20.9541	0.833433	194	0.288914	0	0.98013
Os.12633.1.S1_at	Os11g0454000	purple	0.468124	19.1609	0.81925	185	0.292815	0	0.982202
Os.12633.1.S1_s_at	Os11g0454000	purple	0.455738	17.2039	0.795575	244	0.305933	0	0.943503
OsAffx.18737.1.S1_at	Os11g0181200	purple	0.547278	21.5722	0.867329	14	0.306145	0	1
Os.11260.1.S1_at	Os05g0381400	purple	0.53543	8.5426	0.702259	24	0.316365	0	1
Os.10933.1.S1_at	Os01g0705200	purple	0.531634	10.6665	0.736889	27	0.332427	0	1
Os.46021.1.S1_at	Os01g0654400	purple	0.598564	9.25365	0.709237	3	0.337167	0	1
Os.11305.1.S1_at	Os12g0478100	purple	0.525183	10.9923	0.734024	36	0.345698	0	1
OsAffx.31986.1.S1_at	Os12g0510750	yellow	0.520063	56.0229	0.736202	46	0.346141	0	1
Os.46582.1.S1_at	Os10g0505900	purple	0.470255	24.5424	0.873331	171	0.348122	0	0.999337
Os.3280.1.S1_at	Os10g0548100	purple	0.568839	15.1162	0.794188	8	0.351536	0	1
Os.53117.1.S1_x_at	Os12g0478100	purple	0.54677	9.19061	0.708104	15	0.355348	0	1
Os.2426.1.A1_at	Os11g0210201	yellow	0.530779	58.6795	0.754275	29	0.355581	0	0.999999
Os.50019.1.S1_at	Os03g0133100	purple	0.483906	16.6244	0.821324	129	0.360298	0	1
OsAffx.17366.1.S1_at	Os08g0474000	yellow	0.412478	50.8577	0.727632	472	0.360848	0	0.2352
Os.28200.1.S1_x_at	Os03g0826900	green	0.474636	18.0107	0.610313	164	0.367409	0	0.99983
Os.5325.1.S1_at	Os08g0327700	purple	0.461603	21.0457	0.874714	211	0.36979	0	0.999781
Os.39973.1.S1_s_at	Os03g0820500	purple	0.463936	12.9831	0.778996	205	0.375557	0	0.999156
Os.12551.1.S1_s_at	Os05g0542500	purple	0.394347	16.9653	0.807088	613	0.382358	0	0.393884
Os.9988.1.S1_at	Os11g0533400	purple	0.439788	23.7508	0.874278	307	0.384406	0	0.998124
Os.6314.1.S1_at	Os04g0414500	yellow	0.487882	48.825	0.716393	111	0.386568	0	0.999947
Os.6274.1.S1_at	Os05g0550600	purple	0.483474	11.4505	0.758152	131	0.392494	0	0.999994
Os.12415.1.S1_at	Os09g0109600	purple	0.421289	19.277	0.823161	410	0.394885	0	0.944606
OsAffx.4557.1.S1_s_at	Os05g0468800	purple	0.431594	19.4925	0.853196	354	0.397752	0	0.989862
Os.34372.1.S1_at	Os06g0698300	purple	0.523903	23.2085	0.883518	39	0.400666	0	1
Os.6618.1.S1_at	Os04g0589800	purple	0.444831	14.4196	0.780679	282	0.402761	0	0.999811
Os.28441.1.S1_at	Os03g0820300	yellow	0.478212	85.0387	0.843275	150	0.40988	0	0.999989
Os.15874.1.A1_at	Os03g0820400	yellow	0.386852	96.0131	0.850818	677	0.411208	0	0.411527
OsAffx.26317.1.S2_at	NA	purple	0.500566	6.6066	0.656818	77	0.415868	0	1
Os.27963.1.A1_at	Os01g0959100	yellow	0.412199	63.3454	0.786934	473	0.41715	0	0.975914
Os.54997.1.S1_at	Os03g0723400	purple	0.502341	26.799	0.900655	74	0.419697	0	1
Os.50053.1.A1_at	Os07g0154100	yellow	0.405043	42.618	0.72032	517	0.421692	0	0.883189
OsAffx.14523.1.S1_s_at	Os05g0122700	purple	0.463949	25.2059	0.886928	204	0.422377	0	1
Os.35013.1.S1_at	Os03g0268600	yellow	0.461303	37.0785	0.659248	212	0.423825	0	0.999469
Os.10590.1.S1_s_at	Os08g0104400	purple	0.431259	14.1168	0.777467	357	0.426677	0	0.999909
Os.55380.1.S1_at	Os06g0681200	purple	0.381054	21.1637	0.853125	731	0.429015	0	0.74345
Os.11491.1.S1_at	Os03g0305600	purple	0.416598	20.7025	0.842162	446	0.431597	0	0.992123
Os.20206.1.S1_at	Os02g0629000	grey	0.470118	NA	-0.00419596	172	0.432347	0	0.999952
Os.8559.1.S1_at	Os06g0651200	purple	0.477206	14.5355	0.790035	154	0.434401	0	1
Os.22277.1.S1_at	Os07g0529000	grey	0.345722	NA	-0.348831	1175	0.437332	0	0.298644
OsAffx.27442.1.S1_at	Os06g0127100	yellow	0.390264	73.0756	0.804007	654	0.438121	0	0.621762
OsAffx.12887.2.S1_s_at	Os03g0277300	purple	0.421182	19.5853	0.842358	413	0.440243	0	0.998106
Os.54410.1.S1_at	Os06g0246500	purple	0.505723	17.8285	0.817667	64	0.441892	0	1
Os.49245.1.S1_at	Os02g0649300	purple	0.35538	15.0356	0.797855	1029	0.445493	0	0.216462
Os.19385.1.S1_at	Os01g0727500	yellow	0.479872	56.0378	0.743827	144	0.446376	0	0.999998
Os.10570.1.S1_at	Os06g0553100	purple	0.537661	10.6252	0.746082	19	0.448436	0	1
Os.15938.1.S1_at	Os03g0286900	purple	0.425671	16.1942	0.812914	383	0.450188	0	0.999575
Os.53210.1.S1_at	Os11g0454000	purple	0.449294	23.3565	0.870813	266	0.451484	0	0.999986
Os.54944.1.S1_at	Os02g0764700	yellow	0.440264	63.7419	0.803396	301	0.454283	0	0.995692
Os.7535.1.S1_at	Os01g0511100	purple	0.504249	22.0659	0.879023	70	0.457048	0	1
Os.54579.1.S1_s_at	Os07g0418700	grey	0.409242	NA	0.141596	491	0.460353	0	0.978595
Os.5335.1.S1_at	Os04g0583900	yellow	0.438009	31.2645	0.638253	317	0.46056	0	0.998774
Os.39552.1.A1_s_at	Os06g0698300	purple	0.495976	22.0754	0.870467	90	0.461692	0	1
Os.6330.1.S1_at	Os03g0168100	purple	0.403208	24.7405	0.881686	534	0.462188	0	0.996427
Os.57343.1.S1_at	Os02g0733900	yellow	0.396777	86.8769	0.841241	586	0.462333	0	0.935192
Os.11331.1.S1_at	---	yellow	0.562285	55.304	0.735328	9	0.46475	0	1
Os.49787.1.S1_at	Os01g0863300	yellow	0.439969	75.5441	0.827938	304	0.467825	0	0.999294
Os.26517.1.S1_at	Os02g0671100	grey	0.481335	NA	0.0295563	138	0.467843	0	1
Os.3419.1.S1_a_at	Os01g0702500	purple	0.485005	8.84406	0.713533	123	0.468089	0	1
Os.35808.1.S1_at	Os01g0606900	grey	0.392546	NA	-0.579969	635	0.468257	0	0.714552
Os.4463.1.S1_s_at	Os06g0127100	yellow	0.379354	81.1834	0.823343	752	0.468617	0	0.696283
OsAffx.12887.2.S1_at	Os03g0277300	purple	0.440841	20.2856	0.853557	297	0.475831	0	1
Os.51063.1.S1_at	Os09g0455300	yellow	0.478705	11.3242	0.491565	148	0.478309	0	0.999996
Os.9022.1.S1_at	Os09g0325700	purple	0.378313	10.4956	0.735455	765	0.482399	0	0.847978
Os.27569.1.S2_at	Os09g0482800	yellow	0.398278	80.2517	0.850221	574	0.485158	0	0.91745
Os.2677.1.S1_at	Os07g0687900	purple	0.385529	5.67757	0.637513	689	0.485346	0	0.871888
Os.411.1.S1_a_at	Os01g0867300	purple	0.59818	13.6637	0.783089	4	0.486049	0	1
Os.38806.1.A1_x_at	Os06g0133400	yellow	0.435491	24.7112	0.580531	330	0.486599	0	0.997862
Os.10497.1.S1_s_at	Os07g0418600 /// Os07g0418700	grey	0.385786	NA	0.0429626	688	0.487273	0	0.952357
Os.52036.1.S1_at	Os05g0373900	purple	0.432876	23.2269	0.873729	346	0.488019	0	0.999979
Os.13968.2.S1_a_at	Os05g0138300	yellow	0.549986	46.3623	0.706573	13	0.488376	0	1
Os.411.1.S1_at	Os01g0867300	purple	0.598864	15.229	0.804722	2	0.489646	0	1
Os.54469.1.S1_at	Os01g0844300	purple	0.455961	13.2982	0.776442	243	0.490225	0	0.999997
Os.4773.1.S1_at	Os06g0133500	yellow	0.378961	58.2885	0.738645	758	0.491025	0	0.811796
Os.32366.1.S1_at	Os01g0699600	yellow	0.352989	63.3627	0.760845	1065	0.491027	0	0.486457
Os.51789.1.S1_at	Os03g0623100	purple	0.444469	18.5423	0.838082	286	0.491387	0	1
Os.46618.1.S1_at	Os10g0565200	yellow	0.384258	36.9709	0.660636	700	0.49151	0	0.890434
Os.10131.1.S1_a_at	Os05g0595100	yellow	0.471223	59.9783	0.749034	169	0.492462	0	1
Os.37773.1.S1_at	Os03g0267000	purple	0.388447	4.70971	0.571093	666	0.494096	0	0.993351
Os.15471.1.S1_at	Os07g0638100	yellow	0.456595	15.8928	0.505751	238	0.495304	0	0.999953
Os.18922.2.S1_at	Os01g0955100	yellow	0.378299	71.6485	0.783931	766	0.496649	0	0.809995
Os.55197.1.S1_at	Os06g0341300	purple	0.474117	17.6012	0.814885	165	0.499289	0	1
Os.9820.1.S1_at	Os11g0453900	purple	0.350509	12.0382	0.735714	1097	0.499835	0	0.466161
Os.17491.1.S1_at	---	purple	0.380393	8.53919	0.705565	740	0.500099	0	0.858567
Os.12241.1.S1_at	Os03g0244200	grey	0.538179	NA	-0.281249	18	0.500971	0	1
Os.56875.1.S1_at	Os08g0442900	purple	0.474787	12.4355	0.770351	163	0.501082	0	1
Os.8741.1.S1_at	Os03g0230300	yellow	0.403999	58.2565	0.746313	528	0.501303	0	0.998976
OsAffx.27815.1.S1_s_at	Os06g0356800	grey	0.36921	NA	-0.247316	859	0.501455	0	0.828632
Os.22594.1.S1_at	Os01g0124601	grey	0.456838	NA	-0.0300079	234	0.503145	0	1
Os.11935.1.S1_at	Os02g0526400	yellow	0.409302	60.0959	0.748408	490	0.505922	0	0.998576
Os.10058.1.S1_at	Os05g0380900	yellow	0.418729	57.9293	0.749229	431	0.507249	0	0.99911
Os.52451.1.A1_at	Os09g0457900	yellow	0.315497	51.3495	0.691916	1619	0.507437	0	0.0904345
Os.32943.1.S1_at	Os01g0226400	grey	0.483397	NA	0.0653673	132	0.508738	0	1
Os.2694.1.S1_at	Os04g0511200	purple	0.346672	14.9034	0.795123	1151	0.50928	0	0.580271
Os.49619.1.S1_at	Os03g0315400	yellow	0.415431	52.4412	0.727057	456	0.509769	0	0.995402
Os.8149.1.S1_at	Os02g0685200	yellow	0.409382	33.0312	0.64904	488	0.511276	0	0.988132
Os.2544.1.S1_s_at	Os10g0492600	green	0.452773	9.56704	0.490581	254	0.511919	0	1
Os.57456.1.S1_x_at	Os01g0348900	grey	0.337411	NA	-0.120721	1294	0.512803	0	0.672143
Os.51775.1.S1_x_at	Os12g0147200	purple	0.327152	12.2281	0.739205	1430	0.514419	0	0.190773
Os.37876.1.S1_at	Os10g0546400	grey	0.39559	NA	0.0091508	599	0.515093	0	0.997356
Os.10356.1.S1_at	Os03g0180900	yellow	0.352149	78.6368	0.834209	1077	0.515188	0	0.408426
Os.606.1.S1_at	Os06g0133300	yellow	0.447228	41.4146	0.703654	274	0.515839	0	0.999926
Os.51775.1.S1_at	Os12g0147200	purple	0.329393	11.2893	0.720176	1393	0.51663	0	0.203061
Os.11800.1.S1_at	Os01g0695800	yellow	0.331203	57.2282	0.763489	1365	0.519237	0	0.243037
Os.55479.1.S1_at	Os05g0494600	purple	0.433376	7.74263	0.695623	344	0.520246	0	0.999989
OsAffx.22469.1.S1_x_at	Os07g0164800	grey	0.449997	NA	0.0772666	264	0.520964	0	0.999999
Os.17419.1.S1_at	Os10g0177200	grey	0.48724	NA	-0.333449	115	0.521071	0	1
Os.51916.1.S1_at	Os01g0571300	purple	0.458645	9.05491	0.709465	226	0.521212	0	1
Os.25497.1.S1_at	Os11g0700900	purple	0.359524	4.56072	0.598861	979	0.521865	0	0.783275
Os.27807.1.S1_at	Os03g0107700	yellow	0.489457	47.8915	0.707094	109	0.521884	0	1
Os.49639.1.S1_at	Os06g0324400	purple	0.422695	17.0773	0.831846	402	0.522571	0	0.999997
Os.42784.1.S1_at	Os01g0910800	purple	0.437612	10.0255	0.720029	320	0.52465	0	1
Os.54232.1.S1_at	Os05g0444200	yellow	0.371939	66.2956	0.816867	825	0.524695	0	0.893345
Os.47303.1.S1_s_at	Os01g0743500	purple	0.398826	15.8933	0.809042	567	0.525489	0	0.999928
Os.35681.1.S1_at	Os01g0733200	grey	0.363237	NA	-0.289974	933	0.526889	0	0.584198
Os.53526.1.S1_at	Os04g0610600	purple	0.426669	14.519	0.808716	377	0.527141	0	1
Os.14901.1.A1_a_at	Os09g0513100	purple	0.557092	10.4535	0.745168	10	0.528432	0	1
Os.23778.1.S1_at	Os02g0527300	yellow	0.394497	52.1496	0.741775	608	0.528492	0	0.988535
Os.12145.1.S1_at	Os02g0703600	yellow	0.358838	29.0827	0.61063	985	0.528791	0	0.734502
Os.11800.1.S1_s_at	Os01g0695800	yellow	0.315613	63.5311	0.783531	1617	0.529897	0	0.101068
Os.56210.1.S1_at	Os04g0508500	grey	0.487789	NA	0.330013	113	0.531612	0	1
Os.12134.1.S1_at	Os04g0541700	black	0.353263	18.5596	0.740746	1058	0.533524	0	0.70607
Os.38099.1.S1_at	Os03g0828300	purple	0.357396	14.7021	0.80376	1001	0.53404	0	0.92463
Os.26695.1.S1_at	Os03g0815100	yellow	0.437363	62.2846	0.781609	321	0.536445	0	0.999866
Os.12429.1.S1_at	Os07g0164800	grey	0.491973	NA	0.100523	103	0.537127	0	1
Os.7372.1.S1_at	Os01g0959200	yellow	0.386012	55.4488	0.773364	684	0.537267	0	0.99538
Os.18381.1.S1_at	Os04g0266900	red	0.48087	9.56819	0.620979	139	0.537472	0	1
Os.51929.1.S1_at	Os10g0450900	magenta	0.392652	5.51648	0.598893	634	0.537477	0	0.993667
Os.17506.1.S1_at	Os10g0463800	purple	0.527252	9.25144	0.715594	32	0.537891	0	1
Os.14665.1.S1_at	Os03g0659400	yellow	0.404998	117.825	0.902286	519	0.538065	0	0.999535
Os.8724.1.S1_at	Os07g0561300	yellow	0.361502	78.4618	0.844664	948	0.538518	0	0.883418
Os.1606.1.S1_at	Os04g0659300	grey	0.278383	NA	-0.0199462	2377	0.538581	0	0.0042261
OsAffx.3569.1.S1_x_at	Os03g0718800	yellow	0.377464	18.1536	0.555216	775	0.538889	0	0.965989
Os.37773.1.S1_x_at	Os03g0267000	purple	0.369045	5.27884	0.600759	864	0.539219	0	0.994805
Os.16044.1.S1_at	Os02g0513100	purple	0.321731	7.67542	0.68714	1532	0.53935	0	0.634946
Os.1182.1.S1_x_at	Os01g0121600	yellow	0.459652	46.0794	0.725982	220	0.539377	0	1
Os.36767.1.S1_at	Os01g0135700	yellow	0.418512	84.3923	0.829973	433	0.540219	0	0.997075
Os.20936.1.S1_a_at	---	black	0.336396	14.3304	0.692816	1307	0.540773	0	0.763487
Os.11250.1.S1_at	Os02g0232000	purple	0.445234	6.33039	0.653107	278	0.540792	0	0.999981
Os.14105.1.S1_at	Os11g0151400	yellow	0.273939	64.4663	0.775555	2466	0.540877	0	0.000642268
OsAffx.14410.1.S1_s_at	Os04g0635000	grey	0.392509	NA	-0.0906208	636	0.542369	0	0.996771
OsAffx.30138.1.S1_at	---	grey	0.262613	NA	-0.627311	2739	0.543195	0	0.0004257
Os.51923.1.S1_at	Os12g0150200	yellow	0.302425	67.173	0.810962	1880	0.544243	0	0.0355954
Os.11365.1.S1_at	Os02g0759400	yellow	0.323686	75.533	0.804658	1494	0.544285	0	0.230669
Os.12252.1.S1_at	Os03g0607200	grey	0.37145	NA	-0.0816919	829	0.544957	0	0.99524
OsAffx.3569.1.S1_at	Os03g0718800	yellow	0.370383	18.3863	0.557851	843	0.547596	0	0.953514
Os.6304.1.S1_at	Os08g0402500	yellow	0.43967	73.8096	0.821751	309	0.548043	0	0.999998
OsAffx.11701.1.S1_s_at	Os01g0844300	purple	0.449871	13.9689	0.789212	265	0.548541	0	1
Os.16068.3.S1_at	Os02g0707900	purple	0.524198	12.3082	0.772249	38	0.548955	0	1
Os.8178.1.S1_at	Os11g0592200	grey	0.305358	NA	-0.377989	1814	0.549321	0	0.0875408
Os.25497.1.S1_x_at	Os11g0700900	purple	0.314167	4.16587	0.583872	1640	0.550173	0	0.19702
Os.12119.1.S1_at	Os01g0864500	yellow	0.338094	67.1623	0.765257	1280	0.551102	0	0.586006
Os.13835.2.S2_at	Os01g0717000	yellow	0.422123	77.3991	0.815399	404	0.551486	0	0.99992
Os.5384.1.S1_at	---	yellow	0.483221	66.4207	0.782503	133	0.553156	0	1
Os.1316.1.S2_at	Os02g0140800	purple	0.378393	13.5107	0.784573	764	0.554209	0	0.998341
Os.53936.1.S1_at	Os03g0258200	yellow	0.365507	92.8171	0.880621	907	0.554401	0	0.941139
Os.411.2.S1_x_at	Os01g0867300	purple	0.606685	16.2603	0.822001	1	0.557986	0	1
OsAffx.16888.1.S1_at	---	yellow	0.38185	13.5455	0.507555	725	0.558646	0	0.999635
Os.52689.1.S2_at	Os03g0689300	purple	0.466796	11.3526	0.762249	193	0.558904	0	1
Os.10411.1.S1_at	Os01g0839100	yellow	0.35087	41.5737	0.705048	1089	0.558955	0	0.896895
AFFX-OS-5.8SrRNA_at	NA	green	0.424439	9.43815	0.481482	393	0.559134	0	0.999996
Os.3406.1.S1_at	Os04g0600300	yellow	0.317838	26.3761	0.614214	1592	0.559837	0	0.45633
Os.21260.1.S1_at	Os03g0184100	grey	0.252549	NA	-0.22145	3019	0.560044	0	1.46392e-05
Os.47474.1.S1_at	Os06g0650900	yellow	0.347335	42.6228	0.686937	1140	0.562158	0	0.885487
Os.47474.1.S1_x_at	Os06g0650900	yellow	0.335217	37.8711	0.652733	1321	0.562407	0	0.782141
Os.22000.1.S1_at	Os06g0726200	grey	0.395248	NA	-0.258125	602	0.562742	0	0.999934
OsAffx.12954.1.S1_at	Os03g0322900	purple	0.325867	3.72856	0.57061	1460	0.56286	0	0.822612
Os.1818.1.S1_at	Os01g0644000	purple	0.372578	10.2999	0.721353	815	0.562953	0	0.995962
Os.5277.1.S1_at	---	purple	0.519105	5.24568	0.613371	50	0.563024	0	1
Os.5049.1.S1_at	Os10g0345100	yellow	0.429623	63.1125	0.773116	363	0.563082	0	0.999999
Os.4867.1.S1_at	Os08g0518800	purple	0.401145	3.44274	0.55086	550	0.563335	0	0.999565
Os.7228.1.S1_at	Os02g0756200	yellow	0.313207	26.5173	0.56993	1660	0.563785	0	0.27434
Os.4715.1.S1_at	Os03g0709300	grey	0.403324	NA	0.162075	532	0.564024	0	0.999692
Os.52280.1.S1_at	Os06g0673800	yellow	0.345988	55.3099	0.750289	1170	0.56415	0	0.877249
Os.29815.1.S1_at	Os01g0962100	green	0.468688	20.687	0.655368	179	0.564748	0	1
Os.11786.2.S1_x_at	Os01g0263900	yellow	0.426073	36.9109	0.682834	382	0.564977	0	0.999892
Os.20230.1.S1_at	Os11g0592000	purple	0.327555	7.49474	0.691312	1425	0.565022	0	0.793726
Os.28617.1.S1_at	Os02g0824500	purple	0.393728	9.99851	0.707356	619	0.565737	0	0.999749
Os.38992.1.A1_x_at	---	purple	0.338229	10.0549	0.728188	1275	0.567181	0	0.961475
Os.14951.1.S1_at	Os08g0508000	purple	0.285087	11.4008	0.745809	2215	0.567703	0	0.180932
Os.51778.1.S1_at	Os02g0259900	purple	0.399613	3.4689	0.5557	561	0.568046	0	0.999963
Os.33968.1.S1_at	Os01g0385400	grey	0.413836	NA	-0.108011	464	0.568213	0	0.999952
Os.55564.1.S1_at	Os02g0158900	purple	0.436818	10.0672	0.735025	325	0.568742	0	1
Os.25128.1.S1_at	Os02g0191300	yellow	0.463573	35.7167	0.672281	207	0.568935	0	1
Os.50587.1.S1_at	Os05g0130300	yellow	0.310057	38.1161	0.68929	1730	0.568994	0	0.332098
OsAffx.31140.1.S1_at	Os11g0451700	purple	0.37146	19.4804	0.844288	828	0.57031	0	0.999526
Os.9824.1.S2_at	Os05g0474600	yellow	0.433536	26.2105	0.584368	342	0.570617	0	1
Os.47303.1.S1_at	Os01g0743500	purple	0.371428	13.8899	0.790938	830	0.570652	0	0.999
Os.9558.1.S1_s_at	Os02g0682300	yellow	0.364594	41.651	0.679588	923	0.570696	0	0.932557
Os.4384.1.S1_at	Os01g0816100	yellow	0.418738	35.1359	0.695169	430	0.572176	0	0.999948
Os.4671.1.S1_a_at	Os01g0348900	grey	0.31529	NA	-0.0982324	1623	0.575169	0	0.647306
Os.49648.1.S1_s_at	Os02g0782500	black	0.278846	13.9526	0.6759	2366	0.575481	0	0.0819335
Os.39000.1.S1_at	---	red	0.302789	19.7862	0.731841	1870	0.576063	0	0.386253
Os.3927.2.S1_s_at	Os01g0253900	yellow	0.42021	63.9758	0.765762	422	0.576261	0	0.999995
Os.51742.1.S1_x_at	Os02g0586900	green	0.374372	12.661	0.594066	800	0.577074	0	0.999503
Os.27807.1.S1_a_at	Os03g0107700	yellow	0.420207	68.2323	0.797841	423	0.577678	0	0.999986
Os.14071.1.S1_at	Os09g0475500	yellow	0.522977	57.779	0.756469	41	0.577785	0	1
Os.42305.1.S1_s_at	Os01g0794400	purple	0.421667	16.7402	0.804671	409	0.577848	0	1
Os.18257.1.S1_at	Os07g0209100	purple	0.37435	9.60768	0.705853	801	0.579124	0	0.995703
Os.57191.1.S1_at	Os06g0147300	yellow	0.35547	96.296	0.886549	1028	0.579126	0	0.987315
Os.5044.1.S1_at	Os01g0699500	yellow	0.34995	69.0978	0.787976	1107	0.579812	0	0.934896
Os.54936.1.S1_at	Os03g0790500	yellow	0.32851	35.3028	0.636079	1405	0.579859	0	0.844753
Os.10196.1.S1_at	Os01g0795700	grey	0.372677	NA	-0.0286935	814	0.580214	0	0.999342
OsAffx.27508.10.S1_s_at	Os09g0570850	yellow	0.478777	20.583	0.554362	147	0.580348	0	1
Os.47871.1.S1_at	---	purple	0.4107	6.07843	0.656006	481	0.580546	0	0.999994
Os.20501.1.S1_at	Os07g0673900	grey	0.397404	NA	0.221345	581	0.580777	0	0.993351
OsAffx.32170.1.S1_at	Os12g0630200	grey	0.299205	NA	-0.414527	1957	0.581225	0	0.248771
Os.6662.1.S1_at	Os05g0524100	yellow	0.404288	33.8082	0.664525	526	0.581772	0	0.999692
Os.17890.1.S1_at	Os03g0340500	purple	0.444266	9.0148	0.718223	287	0.582648	0	1
Os.50399.1.S1_at	Os06g0146800	yellow	0.27092	24.0067	0.598841	2530	0.582839	0	0.0608598
Os.519.1.S1_at	Os01g0184100	purple	0.369263	4.091	0.582455	857	0.583621	0	0.999418
Os.53074.1.S1_at	Os03g0319000	grey	0.357508	NA	-0.482424	998	0.583748	0	0.908209
Os.19547.1.S1_at	Os08g0112300	purple	0.395143	7.53179	0.679639	603	0.585527	0	0.999995
Os.38309.1.S1_at	Os06g0559400	grey	0.366952	NA	-0.387873	885	0.586352	0	0.982348
Os.23468.1.A1_at	Os09g0452900	yellow	0.383641	65.112	0.786824	706	0.586803	0	0.999605
OsAffx.27816.1.S1_at	Os06g0356800	yellow	0.37579	42.9178	0.685683	785	0.588054	0	0.998311
Os.11786.2.S1_at	---	yellow	0.380023	32.0546	0.658039	745	0.588145	0	0.994264
OsAffx.12442.1.S1_at	Os02g0625300	yellow	0.422231	27.1376	0.626976	403	0.588421	0	0.999994
Os.53972.1.S1_at	Os04g0556400	yellow	0.363537	47.1698	0.730956	931	0.589079	0	0.998666
Os.10339.1.S1_at	Os03g0141200	grey	0.344919	NA	-0.43979	1187	0.589419	0	0.937482
Os.12342.1.S1_at	---	green	0.423004	8.60801	0.497435	400	0.589739	0	0.999907
Os.24698.1.S1_at	Os11g0582300	grey	0.448844	NA	-0.183583	268	0.589832	0	1
Os.15747.1.A1_at	Os09g0572400	purple	0.453783	18.3703	0.851654	251	0.589879	0	1
Os.15557.1.S1_at	Os01g0214500	purple	0.314065	11.5468	0.753507	1642	0.590548	0	0.653609
Os.22571.1.S1_at	NA	green	0.413013	26.7183	0.689101	471	0.59087	0	0.999918
Os.10146.1.S1_at	Os03g0807900	black	0.311205	18.4421	0.725404	1698	0.591654	0	0.513515
Os.32022.1.S1_x_at	Os07g0563400	yellow	0.388088	37.0034	0.664005	670	0.591791	0	0.999694
Os.12012.1.S1_at	Os10g0392400	yellow	0.326349	76.4533	0.819558	1450	0.592604	0	0.659472
Os.6389.1.S1_at	Os01g0155800	grey	0.338821	NA	0.259122	1265	0.593293	0	0.765142
Os.31022.1.S1_at	Os06g0110200	purple	0.35512	7.04351	0.671586	1034	0.593331	0	0.999723
Os.15696.1.S1_a_at	Os02g0644000	grey	0.573206	NA	-0.135382	7	0.59358	0	1
Os.2239.1.S1_at	Os03g0111300	grey	0.32573	NA	-0.310559	1461	0.594953	0	0.892138
Os.12032.1.S1_at	Os02g0181300	yellow	0.31814	89.0195	0.833649	1590	0.595271	0	0.516152
Os.1723.1.S1_at	Os01g0284900	yellow	0.425472	28.0979	0.608801	384	0.595314	0	1
Os.28176.1.S1_at	Os01g0833400	yellow	0.525558	25.9121	0.614157	35	0.595491	0	1
Os.11193.1.S1_at	Os03g0760200	grey	0.383787	NA	-0.355855	704	0.595658	0	0.999582
Os.50134.1.S1_at	Os05g0572700	purple	0.410571	19.7654	0.849048	482	0.595982	0	1
Os.15490.1.S1_at	Os01g0266800	grey	0.393558	NA	-0.0789343	622	0.597204	0	0.999971
Os.45997.1.S1_x_at	Os01g0644000	purple	0.375761	10.9409	0.731045	786	0.597283	0	0.999567
Os.38022.1.S1_at	Os01g0692000	purple	0.414921	8.86089	0.707756	459	0.597987	0	1
Os.13866.1.S1_at	Os03g0765400	grey	0.32085	NA	-0.527502	1551	0.598156	0	0.876803
Os.26511.1.S1_at	Os04g0583200	grey	0.365064	NA	-0.188136	914	0.598603	0	0.980222
Os.16453.1.S1_at	Os12g0583700	yellow	0.398076	28.5477	0.622041	576	0.59889	0	0.999963
Os.6139.1.S1_at	Os08g0445700	yellow	0.383896	60.171	0.793301	702	0.599026	0	0.999344
Os.49648.1.S1_at	Os02g0782500	black	0.294479	14.2702	0.678304	2040	0.599381	0	0.607842
Os.31991.1.S1_s_at	Os11g0114200 /// Os12g0114000	yellow	0.299515	100.907	0.891957	1950	0.600203	0	0.452563
Os.49591.1.S1_at	Os03g0152000	yellow	0.305103	53.5157	0.713588	1824	0.602127	0	0.411087
Os.10872.1.S1_at	Os07g0192000	yellow	0.379019	25.417	0.597195	756	0.602925	0	0.998788
OsAffx.19357.1.S1_at	Os11g0659200	purple	0.426974	10.5661	0.746666	374	0.602972	0	1
Os.4166.1.S1_at	Os05g0580000	grey	0.307985	NA	-0.158996	1773	0.603008	0	0.607628
Os.11666.1.S1_at	Os09g0532000	yellow	0.320841	32.9551	0.650599	1552	0.603101	0	0.80358
Os.5594.1.S1_at	Os05g0557200	grey	0.521534	NA	-0.140739	43	0.603398	0	1
Os.5583.1.S1_at	Os03g0305400	grey	0.296356	NA	-0.160794	2002	0.604373	0	0.158335
Os.8971.1.S1_at	Os05g0519700	purple	0.415034	4.83203	0.604515	457	0.604614	0	1
Os.12167.1.S1_at	Os02g0669100	yellow	0.505577	32.9165	0.656813	65	0.605423	0	1
Os.29959.1.S1_at	Os07g0108800	yellow	0.353541	30.3546	0.638136	1055	0.60555	0	0.985238
Os.49865.1.S1_at	Os02g0789600	yellow	0.459738	84.9228	0.851756	218	0.605642	0	1
Os.6901.1.S1_at	---	purple	0.286276	12.1286	0.747233	2191	0.605885	0	0.509832
OsAffx.13360.1.S1_at	Os03g0655400	yellow	0.342001	29.9674	0.652426	1224	0.605991	0	0.955993
Os.30528.1.S1_at	Os08g0412800	grey	0.353812	NA	-0.399193	1051	0.60648	0	0.997266
OsAffx.26050.5.S1_at	---	purple	0.350304	14.6431	0.793412	1099	0.606684	0	0.99923
Os.55270.1.S1_s_at	Os04g0634800	grey	0.435726	NA	0.190393	329	0.606847	0	0.999998
Os.14823.1.S1_s_at	Os03g0315400	yellow	0.363047	52.8119	0.738216	934	0.606907	0	0.990575
Os.16198.1.S1_at	Os04g0206500	yellow	0.301468	48.4868	0.71282	1908	0.606993	0	0.681277
Os.10636.1.A1_at	Os06g0159600	grey	0.288914	NA	0.308359	2144	0.608356	0	0.304289
Os.23578.1.S1_at	Os06g0147250	yellow	0.371295	37.0957	0.671573	833	0.609136	0	0.999598
Os.24403.1.A1_at	Os03g0285100	grey	0.466094	NA	-0.540202	196	0.609419	0	1
Os.46849.1.S1_at	Os10g0391400	yellow	0.225785	43.3402	0.69695	3868	0.609455	0	6.04159e-06
Os.6085.1.S1_at	Os05g0545400	yellow	0.315187	92.8829	0.8515	1625	0.609524	0	0.75076
Os.7381.1.S1_at	Os05g0119200	yellow	0.487796	43.0411	0.710446	112	0.609733	0	1
Os.16532.1.S1_at	Os03g0734100	purple	0.287957	2.69011	0.5076	2160	0.610051	0	0.385919
Os.30473.1.S1_at	Os01g0209700	grey	0.321902	NA	-0.579024	1528	0.610403	0	0.794026
Os.11421.1.S1_at	Os03g0796000	purple	0.48209	9.1786	0.726397	136	0.610588	0	1
OsAffx.17259.1.S1_s_at	Os08g0402500	yellow	0.350712	70.8412	0.814015	1092	0.610725	0	0.98959
Os.22744.1.A1_at	Os08g0104400	grey	0.328894	NA	-0.199535	1397	0.610819	0	0.998703
Os.18064.1.S1_at	NA	grey	0.23036	NA	-0.316882	3722	0.61142	0	0.00264413
Os.27232.1.S1_at	Os01g0915000	grey	0.348028	NA	0.012008	1124	0.611442	0	0.970687
Os.28798.1.S1_at	Os01g0795600	yellow	0.341031	56.5186	0.744851	1237	0.611481	0	0.935032
Os.3808.4.S1_x_at	---	yellow	0.256194	56.8874	0.711599	2918	0.611501	0	0.00389683
Os.15849.1.S1_s_at	Os08g0474000	yellow	0.246572	66.3038	0.760543	3207	0.611726	0	0.00221122
Os.11421.2.S1_x_at	Os03g0796000	red	0.510883	13.0978	0.67274	59	0.611851	0	1
Os.3388.2.S1_a_at	Os04g0517100	yellow	0.301173	67.3709	0.767288	1917	0.611943	0	0.386152
Os.55628.1.S1_at	Os04g0627900	yellow	0.22284	36.3251	0.698707	3953	0.612988	0	0.000148484
Os.3927.1.S1_x_at	Os01g0253900	yellow	0.414212	72.5043	0.785298	462	0.613188	0	1
Os.7699.1.S1_at	Os10g0364900	grey	0.346303	NA	0.0729432	1161	0.613387	0	0.945998
Os.12342.1.S2_at	---	green	0.415726	17.6843	0.644119	453	0.613566	0	0.999947
Os.38157.1.S1_s_at	Os09g0572400	red	0.419945	27.8696	0.81401	426	0.614352	0	1
OsAffx.3920.1.S1_at	Os04g0344100	grey	0.263264	NA	-0.383321	2723	0.614825	0	0.199639
Os.10150.1.S1_at	Os03g0231600	purple	0.388983	4.12914	0.562376	664	0.614842	0	0.999555
Os.23143.1.S1_at	Os09g0491740	purple	0.456191	8.72236	0.692987	240	0.616908	0	1
Os.39872.1.A1_s_at	Os05g0194500	yellow	0.367907	37.1941	0.669159	875	0.618526	0	0.999846
Os.2915.1.S1_at	Os01g0314800	yellow	0.289082	35.1717	0.650684	2140	0.618606	0	0.224513
Os.6418.1.S1_at	Os01g0170000	yellow	0.341607	37.354	0.65691	1230	0.61904	0	0.965035
Os.8961.1.S1_s_at	Os05g0537100	yellow	0.387099	41.0057	0.692776	676	0.619127	0	0.999782
Os.10126.1.S1_at	Os09g0412300	yellow	0.360209	22.4455	0.519421	965	0.619534	0	0.988325
Os.26687.1.S1_at	Os04g0486950	purple	0.329121	4.83578	0.592228	1394	0.619709	0	0.930165
Os.55382.1.S1_at	Os03g0188500	yellow	0.32639	87.9905	0.855431	1449	0.620485	0	0.87009
Os.22681.1.S1_at	Os01g0602400	grey	0.327822	NA	-0.621744	1419	0.621722	0	0.911357
Os.6542.1.S1_at	Os03g0184550	green	0.33024	8.85112	0.485159	1378	0.622059	0	0.912814
Os.27170.1.S1_at	Os01g0699400	yellow	0.333341	39.4519	0.694799	1336	0.622508	0	0.960349
Os.12591.2.S1_x_at	Os11g0210300	grey	0.413429	NA	0.0911474	468	0.622842	0	0.999998
Os.7862.1.S1_at	Os03g0241900	yellow	0.384641	84.7784	0.860071	698	0.623114	0	0.999774
Os.12106.1.S1_at	Os03g0694000	black	0.226651	10.3417	0.640376	3827	0.623542	0	0.0002972
Os.24698.2.S1_x_at	Os11g0582300	grey	0.485084	NA	-0.305135	122	0.62367	0	1
OsAffx.12910.1.S1_at	Os03g0292100	yellow	0.366817	80.6998	0.810511	886	0.623708	0	0.997298
Os.12199.1.S1_at	Os01g0884300	yellow	0.424989	64.4337	0.7782	389	0.623897	0	1
Os.1205.1.S1_at	Os01g0225600	purple	0.346261	16.5779	0.812522	1164	0.624705	0	0.999032
Os.32357.1.S1_at	Os07g0664600	grey	0.335572	NA	-0.0226889	1319	0.625467	0	0.97147
Os.56004.1.S1_at	Os03g0347500	grey	0.322611	NA	0.349535	1517	0.625713	0	0.99985
Os.32022.1.S1_at	Os07g0563400	yellow	0.379453	33.6855	0.652834	749	0.625907	0	0.999673
Os.55944.1.S1_at	Os11g0160400	purple	0.340624	5.13456	0.632527	1245	0.626619	0	0.993577
Os.3927.3.S1_x_at	Os01g0253900	yellow	0.361377	78.5114	0.805069	950	0.627178	0	0.999222
Os.8957.1.S1_a_at	Os01g0850100	yellow	0.404512	95.507	0.872379	523	0.627455	0	0.999997
Os.55332.1.S1_at	Os09g0127700	purple	0.374897	17.5469	0.831447	794	0.628005	0	0.999993
Os.13708.2.A1_at	Os03g0351300	yellow	0.399452	28.7228	0.642492	562	0.628043	0	0.999979
Os.27875.1.S1_at	Os10g0416800	grey	0.30572	NA	0.187605	1810	0.62813	0	0.824047
Os.15917.1.S1_at	Os04g0497000	yellow	0.252206	70.6004	0.787008	3032	0.628762	0	0.00690089
Os.12761.1.S1_at	Os03g0663400	grey	0.257681	NA	0.36196	2882	0.628806	0	0.0358755
Os.313.1.S1_a_at	Os02g0730000	brown	0.274596	30.2877	0.532483	2453	0.630872	0	0.447552
Os.52219.1.A1_at	Os02g0139000	purple	0.41563	10.5579	0.748768	454	0.631197	0	1
Os.4651.1.S1_at	Os07g0686600	yellow	0.297444	35.1675	0.687798	1987	0.631261	0	0.674652
Os.53660.1.S1_at	Os02g0654700	yellow	0.29813	27.2248	0.583077	1973	0.631627	0	0.453148
Os.17665.2.S1_at	Os06g0252300	yellow	0.490935	51.5614	0.723536	106	0.633252	0	1
Os.46832.1.S1_at	Os10g0418100	yellow	0.28757	69.483	0.817052	2169	0.633318	0	0.540136
Os.38110.1.S1_at	Os10g0521000	purple	0.316022	12.0326	0.772278	1609	0.633375	0	0.949664
Os.5562.1.S1_at	Os04g0600200	yellow	0.347717	28.2936	0.612501	1131	0.633471	0	0.997278
Os.9086.1.S1_at	Os03g0198600	brown	0.328741	26.7279	0.508935	1401	0.63349	0	0.96887
Os.12498.2.S1_at	Os01g0952900	yellow	0.204214	68.9892	0.802383	4661	0.63384	0	4.64738e-07
Os.16582.1.S1_at	Os07g0621600	red	0.400189	12.639	0.679712	553	0.634004	0	1
Os.52150.1.S1_x_at	Os04g0543900	yellow	0.323846	43.4264	0.728222	1491	0.634544	0	0.911734
Os.22278.1.S1_at	Os09g0555500	grey	0.346116	NA	-0.225979	1168	0.634601	0	0.988302
Os.5816.1.S1_at	Os09g0522000	yellow	0.219918	30.8667	0.540765	4058	0.634626	0	0.000339026
OsAffx.12547.1.S1_at	Os02g0712700	yellow	0.271309	32.3843	0.587025	2519	0.634759	0	0.144952
OsAffx.3920.1.S1_s_at	Os04g0344100	grey	0.238145	NA	-0.330928	3463	0.63528	0	0.134583
Os.13972.1.S1_at	Os07g0638300	purple	0.363905	5.22173	0.629278	928	0.635608	0	0.999927
Os.54370.1.S1_at	Os03g0693700	purple	0.294064	5.8514	0.630594	2050	0.635815	0	0.918604
Os.48131.1.S1_s_at	Os04g0685700	yellow	0.285643	46.1505	0.74243	2205	0.636009	0	0.290829
Os.12725.1.S1_at	Os06g0160700	grey	0.354083	NA	-0.176405	1050	0.636441	0	0.996625
Os.17019.1.A1_at	Os02g0324700	yellow	0.380883	52.9114	0.752254	734	0.636984	0	0.999949
Os.18615.1.S1_at	---	yellow	0.378453	61.5789	0.786214	763	0.637057	0	0.999844
Os.25124.1.A1_at	Os12g0552400	grey	0.456104	NA	-0.302611	241	0.637175	0	1
Os.10590.1.S1_at	Os08g0104400	purple	0.392743	8.7541	0.702874	631	0.637385	0	0.999999
Os.16435.1.S1_at	Os02g0774200	yellow	0.328649	32.8769	0.666879	1403	0.637644	0	0.916938
Os.52150.1.S1_at	Os04g0543900	yellow	0.293038	26.4574	0.616032	2068	0.638232	0	0.544324
Os.26626.1.S1_at	Os05g0402900	yellow	0.337874	23.862	0.587175	1288	0.638473	0	0.960953
OsAffx.13543.1.S1_s_at	---	grey	0.230019	NA	-0.0989687	3728	0.638583	0	0.00176205
Os.14125.1.S1_at	Os09g0522200	yellow	0.246989	20.4107	0.501365	3198	0.638805	0	0.0302554
Os.23560.1.S1_at	Os04g0543900	yellow	0.355772	45.0606	0.725541	1026	0.639256	0	0.995161
Os.8851.1.S1_at	Os08g0458200	purple	0.396195	6.22143	0.631971	596	0.639389	0	0.99999
Os.5940.1.S1_at	Os01g0699100	yellow	0.279072	53.4201	0.777047	2362	0.639399	0	0.332805
Os.8779.1.S1_at	Os07g0693500	green	0.550895	17.2899	0.569278	12	0.639604	0	1
Os.37745.1.S1_at	Os01g0731100	purple	0.338844	6.44958	0.641018	1264	0.63979	0	0.986712
Os.10546.1.S1_s_at	Os09g0518000	grey	0.245222	NA	-0.669781	3251	0.640391	0	0.0277948
Os.27915.1.S1_at	Os02g0134200	yellow	0.269681	70.7557	0.765586	2558	0.640418	0	0.199286
Os.27956.1.S1_at	Os03g0159600	grey	0.3568	NA	-0.406539	1009	0.640443	0	0.999232
Os.6861.1.S1_at	Os09g0400700	grey	0.330282	NA	-0.417133	1376	0.641391	0	0.973773
Os.36152.1.S1_at	Os01g0859100	yellow	0.396241	33.7152	0.650784	595	0.641489	0	1
Os.17424.1.S1_at	Os03g0362200	grey	0.256309	NA	-0.244156	2917	0.642467	0	0.129121
Os.27323.1.S1_at	Os01g0329400	yellow	0.459689	58.5167	0.765542	219	0.643776	0	1
Os.27502.1.S1_s_at	Os04g0436400	green	0.50447	29.9777	0.664141	68	0.643932	0	1
OsAffx.31649.1.S1_at	Os12g0187800	purple	0.381036	14.8746	0.809233	732	0.644046	0	1
Os.27138.1.S1_at	Os10g0360100	purple	0.363847	4.45008	0.606728	929	0.644273	0	0.999343
Os.51752.2.S1_x_at	Os05g0170200	purple	0.407959	8.93771	0.730727	502	0.64446	0	1
Os.50198.1.S1_at	Os12g0592900	yellow	0.277969	20.1348	0.593699	2387	0.644594	0	0.241185
Os.27422.2.S1_at	Os02g0469300	green	0.468872	12.4415	0.572387	178	0.644617	0	1
Os.53459.1.S1_at	NA	yellow	0.334269	48.6886	0.726235	1328	0.644662	0	0.971373
Os.13497.1.S2_at	Os03g0241400	yellow	0.422075	83.2975	0.833827	405	0.645059	0	1
Os.27502.1.S1_at	Os04g0436400	green	0.511583	20.9856	0.590058	58	0.645077	0	1
Os.55227.1.S1_at	---	purple	0.353179	16.6136	0.819724	1060	0.645361	0	0.999858
Os.27145.1.S1_at	Os01g0805400	grey	0.499319	NA	-0.386427	80	0.645364	0	1
Os.4775.2.S1_at	Os01g0136100	grey	0.356903	NA	-0.122502	1008	0.645413	0	0.999986
Os.8965.1.S1_at	Os01g0585100	grey	0.409895	NA	-0.00954114	486	0.64551	0	1
Os.51506.1.S1_at	Os03g0322200	yellow	0.354276	44.7954	0.728708	1046	0.645684	0	0.999167
Os.28409.20.A1_a_at	Os05g0125500	purple	0.496879	5.95481	0.622524	88	0.645708	0	1
Os.53705.1.S1_at	Os06g0661500	grey	0.537136	NA	-0.13158	21	0.645785	0	1
Os.32943.2.S1_x_at	Os01g0226400	grey	0.415532	NA	0.0731286	455	0.645808	0	1
Os.5124.1.S1_at	Os05g0573300	yellow	0.332005	40.6163	0.690768	1357	0.645945	0	0.980737
OsAffx.12920.1.S1_at	Os03g0296200	purple	0.411513	12.0702	0.778376	475	0.646248	0	1
Os.25952.1.S1_at	Os05g0344200	grey	0.381269	NA	-0.420993	728	0.646578	0	0.999871
Os.35020.1.S1_at	Os11g0126900	yellow	0.238261	10.8091	0.446571	3460	0.64705	0	0.00528988
Os.23300.1.S1_at	NA	grey	0.407891	NA	-0.370555	503	0.647138	0	1
Os.10636.2.A1_x_at	Os06g0159600	grey	0.333448	NA	0.304888	1333	0.647357	0	0.987278
Os.49485.1.S1_at	Os09g0426000	grey	0.338136	NA	0.32136	1278	0.647477	0	0.970947
Os.51439.1.S1_at	Os04g0372700	yellow	0.292941	48.5414	0.726967	2070	0.647479	0	0.623736
Os.12234.2.S1_s_at	---	green	0.34472	10.026	0.566569	1192	0.647904	0	0.998818
Os.23397.1.S2_at	Os08g0485400	purple	0.521961	7.16063	0.691149	42	0.6486	0	1
Os.54145.1.S1_at	Os04g0673700	green	0.459287	9.95857	0.559201	222	0.648623	0	1
Os.38297.1.S1_a_at	Os03g0761100	yellow	0.404297	100.269	0.886611	525	0.649011	0	1
OsAffx.24166.1.S1_at	Os02g0181300	yellow	0.237932	88.1182	0.843109	3472	0.64949	0	0.00702986
Os.27379.1.S1_at	Os08g0557800	brown	0.211251	106.764	0.788954	4384	0.649971	0	0.000514465
Os.11407.1.S1_at	Os04g0671200	yellow	0.308282	80.4073	0.846306	1766	0.650891	0	0.935782
Os.46404.1.S1_x_at	Os04g0236400	magenta	0.271601	16.0517	0.767973	2513	0.651691	0	0.40312
Os.49764.1.S1_at	Os01g0644200	purple	0.338881	11.2352	0.75987	1262	0.651756	0	0.999578
Os.17323.2.S1_at	Os02g0712500	yellow	0.29304	54.6311	0.767629	2067	0.6523	0	0.582671
Os.51866.1.S1_at	Os11g0213800	yellow	0.347582	40.5669	0.699122	1135	0.652643	0	0.998942
Os.51226.1.S1_at	Os03g0739700	yellow	0.241065	28.5647	0.646014	3385	0.652935	0	0.0237623
Os.7116.1.S1_at	Os03g0741100	yellow	0.267853	83.0522	0.818089	2611	0.653397	0	0.205825
Os.11040.1.S1_x_at	Os10g0450800	grey	0.425114	NA	-0.294958	388	0.654563	0	1
Os.7972.1.S1_at	Os02g0611200	yellow	0.332041	56.1288	0.742497	1356	0.655069	0	0.982623
Os.8957.1.S1_at	Os01g0850100	yellow	0.414476	89.0094	0.857608	460	0.655159	0	1
Os.12986.1.S1_at	Os04g0526800	yellow	0.333164	24.2053	0.607469	1338	0.655379	0	0.920444
Os.39411.1.A1_at	---	yellow	0.418181	40.2067	0.697897	435	0.655932	0	1
Os.51439.1.S1_x_at	Os04g0372700	yellow	0.301605	60.3533	0.766021	1902	0.655943	0	0.86774
OsAffx.27219.1.S1_at	Os05g0457200	purple	0.305255	5.31929	0.622755	1818	0.656481	0	0.851017
Os.28514.1.S1_at	Os01g0134700	yellow	0.284592	31.7198	0.591189	2231	0.656499	0	0.461219
OsAffx.5746.1.S1_s_at	---	yellow	0.307727	22.2751	0.594584	1777	0.656808	0	0.963743
Os.27218.1.A1_at	Os05g0575000	grey	0.25683	NA	-0.367889	2907	0.656905	0	0.140708
Os.10682.1.S1_at	---	grey	0.269872	NA	0.0784441	2552	0.656947	0	0.399463
Os.8774.1.S1_at	Os05g0447700	grey	0.293306	NA	-0.651584	2065	0.656983	0	0.534258
Os.49448.1.S1_at	Os01g0950900	red	0.406887	19.7398	0.762403	507	0.657206	0	1
Os.16218.1.S1_at	Os06g0498800	black	0.329063	7.46896	0.581475	1395	0.657265	0	0.989565
Os.20931.1.S1_s_at	Os02g0226300	yellow	0.426436	85.822	0.834437	378	0.657693	0	1
OsAffx.21963.1.S1_s_at	Os01g0303300	purple	0.356794	12.2332	0.754592	1010	0.657852	0	0.999956
Os.17446.2.S1_at	Os04g0571300	grey	0.362135	NA	-0.0452957	942	0.657866	0	0.99826
Os.10884.1.S1_at	Os03g0802500	yellow	0.278894	36.5246	0.651004	2365	0.657903	0	0.495589
Os.29979.1.S1_at	Os01g0186000	grey	0.350203	NA	-0.0123001	1100	0.658508	0	0.997825
OsAffx.2594.1.S1_at	Os02g0226300	yellow	0.468648	83.0571	0.824371	180	0.658541	0	1
Os.11798.1.S1_at	Os07g0592600	grey	0.319279	NA	0.0246847	1575	0.658745	0	0.983953
Os.54501.1.S1_at	Os11g0234200	yellow	0.291456	37.4488	0.675768	2097	0.658809	0	0.99206
Os.40139.1.A1_x_at	Os01g0256500	green	0.411038	28.2212	0.70089	479	0.658812	0	0.999998
Os.10091.1.S1_at	Os03g0302800	yellow	0.238785	32.5042	0.606499	3444	0.659205	0	0.0432811
Os.20557.1.S1_s_at	Os11g0213700	yellow	0.31586	35.8762	0.655981	1613	0.659644	0	0.979676
Os.20712.2.A1_at	Os01g0743600	purple	0.344035	6.21318	0.668443	1198	0.6598	0	0.997893
Os.18615.1.S1_x_at	---	yellow	0.360038	67.1498	0.804395	968	0.659832	0	0.999315
Os.39933.1.S1_x_at	Os06g0114650	grey	0.315727	NA	0.464658	1615	0.659901	0	0.933848
Os.15220.1.S2_at	Os07g0166800	grey	0.484538	NA	-0.494143	125	0.660082	0	1
OsAffx.22181.1.S1_s_at	Os01g0278000	yellow	0.323254	40.2109	0.665771	1503	0.660341	0	0.941376
Os.10382.1.S1_at	Os07g0176200	yellow	0.422038	40.4108	0.697596	406	0.660368	0	1
Os.16973.1.S1_at	Os02g0566400	grey	0.502803	NA	-0.438467	72	0.660404	0	1
Os.37548.1.S1_at	Os05g0421600	purple	0.278829	8.55686	0.70123	2369	0.660449	0	0.599214
Os.11885.1.S1_at	Os08g0156600	yellow	0.347015	49.1526	0.754973	1145	0.660599	0	0.997819
Os.23413.1.A1_at	Os03g0356414	grey	0.457244	NA	-0.0309173	231	0.660812	0	1
OsAffx.3952.1.S1_s_at	Os04g0372700	yellow	0.338434	65.5234	0.777145	1270	0.660945	0	0.988063
Os.39725.1.S1_at	Os11g0303800	purple	0.315548	10.837	0.738211	1618	0.66096	0	0.997444
Os.37798.1.S1_at	Os01g0212700	brown	0.254453	13.7843	0.393571	2962	0.661335	0	0.301628
Os.12580.1.A1_at	---	green	0.439935	14.7973	0.594922	305	0.661676	0	1
Os.24611.1.S1_at	Os02g0622500	red	0.263898	23.6812	0.733438	2713	0.661713	0	0.383343
OsAffx.26443.1.S1_s_at	---	yellow	0.25929	92.5277	0.852737	2836	0.661721	0	0.210497
Os.6176.1.S1_at	Os08g0547100	green	0.370543	34.802	0.771049	841	0.662162	0	0.99986
Os.4618.1.S1_at	Os01g0510200	grey	0.228071	NA	-0.10261	3793	0.662174	0	0.00757314
Os.39933.1.S1_at	Os06g0114650	grey	0.279595	NA	0.486584	2357	0.662393	0	0.520021
Os.13735.1.S1_at	---	purple	0.327041	4.18566	0.573389	1438	0.662607	0	0.981636
Os.6405.1.S2_at	Os09g0379900	yellow	0.382964	60.1546	0.77783	712	0.66286	0	0.999949
Os.49475.1.S1_at	Os03g0374600	purple	0.354319	9.97567	0.733985	1045	0.663026	0	0.99982
Os.27482.1.A1_at	Os05g0519300	yellow	0.370079	13.9798	0.53913	846	0.663033	0	0.999808
Os.55272.1.S1_at	Os01g0121500	yellow	0.240029	58.4127	0.785286	3417	0.663898	0	0.055404
Os.8427.1.S1_s_at	Os01g0794400	purple	0.343143	13.7667	0.772787	1205	0.664224	0	0.999052
Os.17446.1.S1_at	Os04g0571300	grey	0.37565	NA	0.0109166	788	0.666291	0	0.999874
Os.14775.1.S1_at	Os01g0900200	grey	0.50989	NA	-0.0200294	62	0.666367	0	1
Os.21634.1.S1_at	Os01g0757200	yellow	0.323844	24.0382	0.639028	1492	0.666411	0	0.958316
OsAffx.6337.1.S1_x_at	Os09g0364400	yellow	0.269514	49.7136	0.76073	2564	0.666556	0	0.467558
Os.4757.1.S2_at	---	green	0.345972	17.4026	0.633084	1171	0.666717	0	0.989933
Os.34741.1.S1_at	Os01g0295700	yellow	0.41359	66.003	0.793638	467	0.667025	0	1
Os.8088.1.S1_at	Os03g0180800	yellow	0.181316	56.5595	0.741514	5579	0.668585	0	0
Os.6318.1.S1_at	Os05g0525900	grey	0.278838	NA	-0.0322884	2367	0.6688	0	0.543553
Os.7423.1.S1_at	Os03g0156600	yellow	0.374815	16.5243	0.556231	795	0.669214	0	1
Os.11053.1.S1_at	Os08g0467500	purple	0.386644	7.72012	0.675216	680	0.669241	0	1
Os.47735.1.S1_at	Os02g0555300	grey	0.360391	NA	0.164161	964	0.669351	0	0.999742
Os.49198.1.S1_at	Os04g0677300	yellow	0.234273	47.0939	0.732662	3594	0.670087	0	0.0214965
Os.54859.1.S1_at	Os04g0585000	yellow	0.313337	14.3603	0.514694	1653	0.670096	0	0.947202
Os.32948.1.S1_at	Os07g0507700	green	0.458503	35.4899	0.757901	227	0.670126	0	1
Os.47327.1.S1_at	Os03g0734200	purple	0.371222	10.1688	0.738473	834	0.670184	0	0.999998
Os.8945.1.S1_at	Os06g0594400	grey	0.345199	NA	-0.309654	1183	0.670267	0	0.99741
Os.23033.1.S1_s_at	Os01g0185400	grey	0.520151	NA	-0.152857	45	0.670369	0	1
Os.53517.1.S1_at	Os12g0136300	yellow	0.301133	25.852	0.617751	1918	0.670747	0	0.935433
Os.10384.1.S1_at	Os03g0207400	yellow	0.385273	74.7926	0.837121	691	0.670928	0	0.999977
Os.37799.1.S1_at	Os01g0665300	yellow	0.379361	58.1728	0.782771	751	0.67096	0	0.99999
Os.48412.1.A1_at	Os08g0497900	grey	0.399361	NA	-0.295774	563	0.671556	0	0.999999
OsAffx.32255.1.S1_x_at	---	magenta	0.286457	23.6647	0.839004	2190	0.671741	0	0.635055
Os.11622.1.S1_at	Os06g0103300	purple	0.536292	14.3192	0.798742	22	0.671864	0	1
Os.55263.1.S1_at	Os08g0385000	black	0.307455	22.6787	0.777271	1782	0.671975	0	0.979642
Os.8668.1.S1_x_at	Os12g0552500	grey	0.236784	NA	-0.243136	3508	0.672114	0	0.0538225
Os.12856.2.S1_at	Os05g0539800	grey	0.292694	NA	0.0766562	2076	0.672523	0	0.738586
Os.3710.1.S1_at	Os02g0559800	yellow	0.298565	42.2256	0.676839	1967	0.672647	0	0.782253
Os.19863.1.S1_a_at	Os02g0558100	yellow	0.453801	25.7375	0.587292	250	0.672778	0	1
Os.9445.1.S1_at	Os04g0635100 /// Os04g0635600	grey	0.270068	NA	0.0391978	2548	0.673075	0	0.712531
Os.7629.1.S1_at	Os09g0478600	yellow	0.430765	14.5832	0.528355	358	0.673178	0	1
Os.11786.1.S1_at	Os01g0263900	yellow	0.386026	36.7947	0.682891	683	0.67328	0	0.99998
Os.1741.4.S1_x_at	Os01g0363500	green	0.533007	28.0202	0.674131	26	0.673366	0	1
Os.49023.1.S1_x_at	Os03g0348900	grey	0.37026	NA	0.262733	845	0.673585	0	0.999979
OsAffx.7876.1.S1_s_at	---	purple	0.239648	12.0478	0.760809	3426	0.673693	0	0.150337
Os.4775.1.S1_at	Os01g0136200	grey	0.29279	NA	-0.0479203	2073	0.673716	0	0.995691
Os.9913.1.S1_at	Os04g0635000	grey	0.299626	NA	-0.057239	1941	0.674776	0	0.910647
Os.17112.1.S1_at	Os03g0289800	yellow	0.239073	40.2657	0.673407	3437	0.674785	0	0.125506
Os.4804.1.S1_at	Os06g0166400	grey	0.329401	NA	0.161718	1392	0.67483	0	0.988926
Os.6683.1.S1_at	Os01g0793800	yellow	0.242494	73.5973	0.840744	3342	0.674875	0	0.0852397
Os.51035.1.S1_at	Os12g0224000	yellow	0.348944	81.8206	0.849863	1114	0.674922	0	0.998329
Os.12228.1.S1_at	Os02g0134300	purple	0.384879	6.17262	0.65458	694	0.675228	0	0.999998
Os.28435.1.S1_a_at	Os10g0558700	grey	0.280561	NA	-0.00775813	2329	0.675373	0	0.829046
Os.6288.1.S1_at	Os08g0412700	yellow	0.339386	22.9062	0.617855	1256	0.675879	0	0.997579
Os.50910.2.S1_at	---	grey	0.503623	NA	-0.423483	71	0.67659	0	1
Os.39998.1.A1_x_at	---	green	0.343025	21.0202	0.671097	1209	0.676631	0	0.997267
Os.51504.1.A1_at	---	magenta	0.26217	23.9595	0.830064	2745	0.67666	0	0.408887
OsAffx.11535.1.S1_at	Os01g0692100	purple	0.365822	5.81776	0.638504	903	0.676671	0	0.999981
Os.53268.1.S1_at	Os09g0341600	yellow	0.256071	62.2371	0.77878	2924	0.676907	0	0.250666
Os.17741.1.S1_at	Os01g0332100	yellow	0.256974	37.5691	0.657135	2905	0.677293	0	0.224195
Os.39998.1.A1_at	---	green	0.338327	18.3811	0.644584	1271	0.677399	0	0.995048
Os.36558.1.S1_x_at	Os12g0114000	yellow	0.270972	88.6474	0.868469	2526	0.677682	0	0.595081
Os.13497.1.S1_at	Os03g0241400	yellow	0.319934	108.737	0.890115	1566	0.677772	0	0.968856
Os.38249.1.S1_at	Os01g0566100	grey	0.376398	NA	-0.171412	780	0.678147	0	0.999782
Os.9283.1.S1_at	Os02g0533800	grey	0.453266	NA	0.142306	253	0.67844	0	1
Os.18226.1.S1_a_at	Os09g0442600	yellow	0.282917	81.2498	0.825803	2280	0.678474	0	0.779417
Os.5124.1.S1_s_at	Os05g0573300	yellow	0.360521	34.5559	0.658198	961	0.678625	0	0.999845
Os.18077.1.S1_at	Os01g0188100	grey	0.451586	NA	-0.237739	256	0.678756	0	1
Os.44475.1.S1_at	Os07g0564500	yellow	0.226195	32.7994	0.645906	3847	0.678812	0	0.0167045
Os.10131.3.A1_at	Os05g0595200	yellow	0.421222	35.3966	0.658387	412	0.678855	0	1
Os.11781.1.S1_at	Os02g0766700	yellow	0.392205	35.1011	0.677049	641	0.67893	0	0.999997
Os.37717.1.A1_s_at	Os05g0247100	grey	0.206905	NA	-0.167494	4550	0.67933	0	0.00109423
OsAffx.13941.1.S1_at	Os04g0301700	yellow	0.377006	26.7498	0.548748	777	0.679349	0	0.999991
Os.47660.1.S1_s_at	Os05g0125500	green	0.513626	11.8521	0.510399	53	0.679384	0	1
Os.56528.1.S1_at	Os05g0501400	purple	0.394105	4.23398	0.602859	615	0.67944	0	1
Os.941.1.S1_at	Os01g0728700	purple	0.339156	11.8957	0.761812	1260	0.680136	0	0.999844
Os.28042.1.S1_a_at	Os04g0435500	yellow	0.402903	51.414	0.755738	538	0.680161	0	1
Os.49105.1.S1_at	Os02g0668000	red	0.405483	8.6146	0.58923	513	0.680237	0	1
Os.47438.1.A1_at	NA	red	0.244315	17.4099	0.74427	3281	0.680437	0	0.0854467
Os.38157.1.S1_at	Os09g0572400	red	0.391344	27.937	0.823138	647	0.680509	0	1
Os.50250.1.S1_at	Os06g0647600	green	0.433938	15.5626	0.625697	341	0.680816	0	1
Os.53670.1.S1_at	Os05g0247800	grey	0.274586	NA	-0.199166	2454	0.680884	0	0.76552
Os.11118.1.S1_at	Os06g0668200	purple	0.375124	4.21047	0.572817	792	0.681008	0	0.999976
Os.53782.1.S1_at	---	yellow	0.453885	26.0682	0.605202	248	0.681194	0	1
Os.11039.3.S1_at	Os04g0107900	purple	0.22195	3.65624	0.56233	3979	0.68138	0	0.159933
OsAffx.11050.2.S1_x_at	Os01g0246700	yellow	0.302432	93.0055	0.874644	1879	0.681807	0	0.925087
Os.32634.1.S1_at	Os07g0688200	grey	0.323561	NA	0.260378	1498	0.682191	0	0.993042
Os.31975.1.S1_at	Os05g0195200	grey	0.36793	NA	0.206339	873	0.68238	0	0.999952
OsAffx.22951.1.S1_s_at	NA	grey	0.396595	NA	-0.41687	591	0.682543	0	1
Os.49030.1.A1_s_at	Os09g0367700	grey	0.214062	NA	0.239662	4282	0.682611	0	0.0131874
Os.52555.1.S1_at	Os06g0683100	purple	0.391328	13.832	0.800318	649	0.682763	0	1
Os.15087.2.S1_at	Os03g0221600	yellow	0.317029	72.758	0.821362	1598	0.682886	0	0.994985
Os.10390.1.S1_at	Os03g0762500	yellow	0.38479	34.3663	0.687308	696	0.683083	0	0.999997
Os.9923.1.S1_at	Os03g0181100	yellow	0.207746	86.3069	0.822612	4513	0.683119	0	0.000493552
Os.47327.1.S1_x_at	Os03g0734200	purple	0.342067	9.14475	0.715282	1222	0.683283	0	0.999877
Os.10096.1.S1_a_at	Os01g0151600	purple	0.431837	10.9437	0.74202	352	0.68333	0	1
Os.18299.1.S1_at	Os07g0169600	grey	0.330737	NA	0.158349	1371	0.68405	0	0.99729
Os.11882.1.S1_at	---	grey	0.399293	NA	0.141106	564	0.684435	0	1
Os.16987.1.S1_at	Os04g0564700	grey	0.375488	NA	0.0703512	791	0.68446	0	1
Os.14294.1.S1_at	Os09g0323500	pink	0.202042	9.53592	0.587228	4754	0.684577	0	0.000821192
Os.14427.1.S1_at	Os01g0783200	yellow	0.351242	20.1209	0.555337	1085	0.684917	0	0.999822
Os.33244.1.S1_at	Os01g0848200	black	0.308984	8.04551	0.601664	1752	0.684976	0	0.998102
Os.5736.1.S1_s_at	Os10g0406300	yellow	0.409362	14.4377	0.525887	489	0.684979	0	0.999997
Os.6321.1.S1_at	Os01g0855600	yellow	0.241332	51.6684	0.722286	3379	0.685186	0	0.0928472
Os.51639.1.S1_x_at	Os10g0524300	grey	0.345403	NA	0.278516	1180	0.685667	0	0.99931
OsAffx.32234.1.S1_x_at	---	magenta	0.267723	21.8739	0.821155	2614	0.685682	0	0.464833
Os.52005.1.S1_at	Os02g0783700	grey	0.326579	NA	-0.181527	1444	0.686322	0	0.998288
Os.49829.1.S1_at	Os02g0618400	yellow	0.345704	11.2744	0.465733	1177	0.686586	0	0.999601
Os.16759.1.S1_at	---	grey	0.519419	NA	-0.257792	48	0.686773	0	1
Os.21066.1.S1_at	Os03g0773300	yellow	0.34195	64.5448	0.815652	1226	0.686821	0	0.999436
Os.10097.1.S1_at	Os04g0244800	yellow	0.346185	24.3689	0.594342	1165	0.68694	0	0.998004
Os.28422.1.S1_at	Os04g0605500	grey	0.370607	NA	-0.399471	840	0.68718	0	0.999977
Os.11897.1.S1_at	Os03g0826800	grey	0.214914	NA	0.439244	4251	0.687535	0	0.00110189
Os.46606.1.S1_x_at	Os01g0185400	yellow	0.406948	23.0782	0.588832	506	0.687833	0	1
OsAffx.25929.1.S1_at	Os04g0167900	purple	0.443729	7.46323	0.687395	289	0.687892	0	1
OsAffx.18681.1.S1_s_at	Os11g0149200	green	0.278286	13.3012	0.597258	2382	0.688534	0	0.86423
Os.11450.1.S1_at	Os01g0719100	grey	0.315957	NA	-0.318917	1612	0.688727	0	0.979969
Os.7902.1.S1_at	Os06g0683400	yellow	0.297657	44.4712	0.647704	1984	0.688804	0	0.863253
Os.23482.1.S1_at	Os08g0290700	grey	0.293772	NA	0.144707	2054	0.688845	0	0.930132
Os.1637.1.S1_at	Os01g0110400	purple	0.444694	9.71204	0.716242	285	0.688875	0	1
Os.12244.1.S1_at	Os03g0266300	red	0.282794	17.6205	0.693535	2283	0.689149	0	0.787309
Os.34258.1.S1_at	Os01g0783500	purple	0.465019	13.859	0.797964	200	0.689215	0	1
Os.40007.1.S1_x_at	NA	purple	0.289629	5.676	0.593414	2127	0.689435	0	0.961967
AFFX-OS-25SrRNA_s_at	NA	grey	0.342716	NA	0.073666	1214	0.689497	0	0.99931
Os.15822.1.S1_s_at	Os08g0425800	purple	0.405204	9.74221	0.735254	515	0.689504	0	1
Os.6405.1.S1_at	Os09g0379900	yellow	0.328116	57.7467	0.782135	1411	0.690246	0	0.994086
Os.25409.1.S1_x_at	---	purple	0.27588	10.4623	0.713919	2434	0.690681	0	0.934327
Os.9923.1.S1_s_at	Os03g0181100	yellow	0.226504	68.6624	0.771316	3832	0.69088	0	0.0159361
Os.27323.2.S1_x_at	Os01g0329400	yellow	0.365291	57.292	0.76279	910	0.691057	0	0.999872
Os.38581.1.S1_s_at	Os05g0460000	red	0.23862	26.9403	0.760893	3453	0.691145	0	0.126662
Os.27069.1.A1_at	Os03g0160000	grey	0.445711	NA	-0.25909	277	0.69127	0	1
OsAffx.30538.1.S1_x_at	Os10g0401000	grey	0.276301	NA	0.241421	2422	0.691286	0	0.620585
Os.57301.1.S1_at	Os02g0758200	yellow	0.268632	60.3021	0.74496	2585	0.691299	0	0.649397
Os.10579.1.S1_at	Os08g0120600	purple	0.343043	6.04839	0.668144	1207	0.69138	0	0.999754
Os.11666.1.S1_s_at	Os09g0532000	yellow	0.267315	30.2447	0.624195	2627	0.691492	0	0.621705
Os.5817.1.S1_at	Os06g0195800	red	0.266528	23.5768	0.759847	2647	0.691564	0	0.714535
OsAffx.32263.1.A1_at	---	magenta	0.295247	26.096	0.814871	2017	0.69176	0	0.900922
Os.53614.1.S1_at	Os02g0755900	purple	0.224357	6.16403	0.639056	3911	0.691851	0	0.0342075
Os.55850.1.S1_at	Os08g0448100	yellow	0.264999	79.8053	0.83495	2688	0.69206	0	0.549365
Os.4782.1.S1_at	Os03g0802200	grey	0.347701	NA	0.127996	1132	0.692122	0	0.999923
OsAffx.23673.1.S1_at	Os01g0644500	green	0.292797	49.3498	0.839201	2072	0.692188	0	0.944938
Os.57041.1.S1_at	Os12g0283400	yellow	0.33107	7.9892	0.455877	1367	0.692364	0	0.999048
Os.7995.1.S1_x_at	Os01g0226700	brown	0.264445	22.2069	0.479007	2702	0.692514	0	0.771968
Os.12139.1.S1_at	Os08g0504700	yellow	0.295791	71.3642	0.792538	2012	0.692582	0	0.884212
Os.8957.2.S1_x_at	Os01g0850100	yellow	0.353416	87.8975	0.852455	1056	0.692758	0	0.999956
Os.5112.1.S1_at	Os04g0674400	yellow	0.423588	53.8475	0.745326	398	0.692778	0	1
Os.15144.1.S1_a_at	Os12g0597500	green	0.502534	36.2855	0.764784	73	0.693082	0	1
Os.2250.1.S1_a_at	Os05g0569500	purple	0.350664	5.92327	0.640336	1093	0.693145	0	1
Os.11106.1.S1_at	Os06g0682900	red	0.285065	20.4965	0.730103	2216	0.693216	0	0.864508
OsAffx.2760.1.S1_at	Os02g0463401	purple	0.40864	13.5393	0.788947	500	0.693657	0	1
Os.28418.1.S1_a_at	Os06g0617800	purple	0.475297	8.46738	0.706285	161	0.693755	0	1
Os.52597.1.S1_at	Os04g0691900	black	0.213116	28.5947	0.828004	4327	0.693995	0	0.0158162
Os.8888.1.S1_at	Os01g0959750	grey	0.186777	NA	-0.117959	5344	0.694182	0	4.74033e-05
Os.30670.1.S1_at	Os07g0410300	grey	0.248509	NA	0.119411	3149	0.694499	0	0.205376
Os.467.1.S1_a_at	Os01g0609300	yellow	0.257247	53.7511	0.735217	2900	0.694634	0	0.620003
Os.11419.1.S1_at	Os03g0218500	grey	0.354711	NA	-0.0148575	1038	0.6947	0	0.999986
Os.12812.1.S1_at	Os05g0349800	purple	0.242731	5.20185	0.626152	3338	0.694973	0	0.653998
Os.22058.1.S1_at	Os10g0542900	yellow	0.236747	23.2049	0.627734	3509	0.695038	0	0.0730905
Os.3766.1.S1_at	Os01g0797600	yellow	0.31074	32.3251	0.676465	1707	0.695076	0	0.950324
Os.18094.2.S1_a_at	Os05g0537400	purple	0.346912	11.2522	0.746801	1147	0.695254	0	0.999633
Os.51763.1.S1_x_at	Os01g0226700	brown	0.250782	29.9106	0.528187	3080	0.695616	0	0.54662
Os.50366.1.S1_x_at	Os10g0401000	grey	0.286671	NA	0.255685	2185	0.69571	0	0.834257
Os.19740.1.S2_at	Os03g0120600	purple	0.265614	7.0777	0.637675	2674	0.695737	0	0.825002
Os.51297.1.S1_at	Os02g0556700	yellow	0.346899	13.8336	0.520974	1148	0.696024	0	0.99962
Os.38099.2.S1_x_at	Os03g0828300	purple	0.361037	9.34806	0.72876	955	0.696381	0	0.999999
Os.53968.1.S1_at	Os02g0807000	grey	0.268058	NA	0.305159	2604	0.696473	0	0.576494
OsAffx.32203.1.S1_x_at	---	magenta	0.346158	17.1681	0.7499	1166	0.696626	0	0.999761
Os.27043.1.A1_at	Os05g0130100	grey	0.285836	NA	0.0453314	2201	0.696825	0	0.908164
Os.11931.1.S1_s_at	Os06g0685300	magenta	0.283325	8.19812	0.637994	2268	0.6969	0	0.757216
Os.31521.1.S1_at	Os01g0826400	yellow	0.227282	65.1557	0.785679	3814	0.696904	0	0.0405131
Os.26827.1.A1_at	Os01g0316600	red	0.279184	22.4034	0.735534	2361	0.697212	0	0.868649
OsAffx.14373.1.S1_s_at	Os04g0610400	yellow	0.341727	49.8302	0.711703	1229	0.697323	0	0.996783
Os.19843.1.S1_at	Os01g0755500	pink	0.2441	6.74977	0.524053	3292	0.697487	0	0.390756
OsAffx.24862.1.S1_at	---	purple	0.332376	14.5525	0.803914	1349	0.697558	0	0.999916
Os.26967.1.S2_at	Os01g0701900	purple	0.375957	7.35375	0.691823	784	0.697615	0	0.999999
Os.40020.1.S1_a_at	Os03g0224700	yellow	0.296686	106.643	0.894381	1997	0.698088	0	0.981509
OsAffx.28166.1.S1_at	Os06g0697200	purple	0.437325	9.49429	0.743485	322	0.698186	0	1
Os.55395.1.S1_s_at	Os06g0666400	yellow	0.325385	62.6625	0.78262	1470	0.698372	0	0.993187
Os.9962.1.S1_s_at	Os01g0251400	pink	0.135343	42.4091	0.847127	7910	0.698491	0	0
Os.15247.1.S1_s_at	Os12g0586100	grey	0.257493	NA	-0.00333561	2889	0.698618	0	0.181567
Os.13615.4.S1_x_at	Os01g0661500	purple	0.435437	4.78044	0.590828	331	0.698823	0	1
Os.9682.1.S1_at	Os10g0550200	green	0.451341	32.2441	0.722951	258	0.698961	0	1
Os.11450.1.S2_a_at	Os01g0719100	grey	0.242511	NA	-0.288677	3339	0.699366	0	0.199305
Os.24913.1.A1_at	Os04g0571200	green	0.378074	24.7019	0.719793	769	0.699994	0	1
Os.41841.1.S1_at	Os01g0719300	grey	0.256794	NA	0.0738376	2908	0.700017	0	0.46894
Os.11570.1.S1_s_at	Os05g0495700	yellow	0.253284	63.6661	0.791926	2997	0.700582	0	0.479571
OsAffx.13437.1.S1_at	Os03g0710700	yellow	0.235131	103.046	0.898381	3567	0.700634	0	0.19928
Os.17652.1.S1_s_at	Os03g0638200	grey	0.245373	NA	-0.0988644	3246	0.700664	0	0.280197
Os.20617.1.S1_at	Os07g0656200	grey	0.302608	NA	-0.2583	1873	0.700807	0	0.990541
OsAffx.10908.1.S1_at	Os01g0139700	yellow	0.393608	14.9178	0.56013	620	0.700829	0	1
Os.18993.2.S1_at	Os02g0101000	grey	0.400228	NA	0.367964	551	0.701129	0	1
Os.6376.1.S1_at	Os06g0203600	yellow	0.256343	74.708	0.825764	2916	0.701248	0	0.496647
Os.54157.1.S1_at	Os03g0757600	grey	0.294711	NA	0.144926	2030	0.701601	0	0.996515
Os.20221.1.S1_at	Os09g0385700	yellow	0.253649	49.1768	0.711443	2984	0.702034	0	0.466853
Os.48981.1.S1_at	Os07g0592000	brown	0.309026	25.0469	0.524758	1750	0.702229	0	0.995367
Os.9538.1.S1_s_at	Os06g0600301	grey	0.319107	NA	-0.199252	1579	0.702292	0	0.999411
Os.6796.1.S1_a_at	Os02g0528200	grey	0.39669	NA	-0.290668	589	0.702353	0	1
OsAffx.3295.1.S1_at	Os03g0342900	yellow	0.314778	30.8541	0.656563	1630	0.702436	0	0.993577
Os.11668.1.S1_at	Os03g0306900	grey	0.43986	NA	-0.118745	306	0.702899	0	1
Os.53052.1.S1_at	Os01g0905300	yellow	0.22731	62.7774	0.746443	3813	0.702906	0	0.105046
OsAffx.23593.1.S1_s_at	Os01g0582600	yellow	0.294503	95.1922	0.856854	2039	0.702942	0	0.882454
Os.16320.1.S1_at	Os07g0584100	yellow	0.280776	42.5278	0.691821	2320	0.702989	0	0.8608
Os.23397.1.S1_at	Os08g0485400	purple	0.428171	5.60466	0.636942	370	0.703063	0	1
Os.37849.1.A1_at	Os05g0119300	yellow	0.290483	15.6891	0.510693	2110	0.703194	0	0.884434
Os.5367.1.S1_at	Os01g0583100	yellow	0.380303	18.1638	0.504664	742	0.7032	0	0.999997
Os.8717.1.S1_at	Os10g0563200	green	0.492634	20.3373	0.617217	99	0.703471	0	1
OsAffx.3147.1.S1_s_at	Os03g0158600	purple	0.37626	3.02433	0.51839	781	0.703561	0	0.999999
OsAffx.28166.1.S1_s_at	Os06g0697200	purple	0.429132	9.93048	0.741991	365	0.703625	0	1
Os.56789.1.S1_at	Os02g0179600	grey	0.325191	NA	-0.0122218	1472	0.703676	0	0.999963
Os.35921.1.S1_at	Os01g0822800	grey	0.302162	NA	-0.177299	1887	0.703802	0	0.90754
Os.55519.1.S1_at	Os02g0193300	yellow	0.326175	30.3222	0.669026	1455	0.703809	0	0.99496
Os.13781.1.S2_at	Os02g0783700	grey	0.301458	NA	-0.0817142	1909	0.704192	0	0.977259
Os.46582.2.S1_x_at	Os10g0505900	purple	0.331836	10.0928	0.738508	1360	0.704276	0	0.999419
Os.54481.2.S1_at	Os04g0584050	grey	0.35059	NA	0.227358	1095	0.704276	0	0.999864
OsAffx.3240.1.S1_s_at	Os03g0247900	yellow	0.2946	87.5192	0.869137	2034	0.704412	0	0.931619
Os.8353.1.S1_at	Os01g0916400	grey	0.463701	NA	-0.107737	206	0.704418	0	1
Os.140.3.S1_x_at	Os04g0684900	yellow	0.249013	54.4244	0.692705	3136	0.70483	0	0.383446
Os.26565.3.S1_at	Os01g0200300	grey	0.31757	NA	0.234729	1595	0.704843	0	0.98847
Os.7235.1.S1_at	Os03g0327100	yellow	0.318105	50.4944	0.755047	1591	0.70489	0	0.993512
Os.14052.1.S1_at	Os03g0654700	grey	0.301636	NA	-0.360624	1901	0.705268	0	0.997659
Os.15989.1.S1_at	Os03g0750000	grey	0.320637	NA	-0.169332	1554	0.705326	0	0.999139
OsAffx.24407.2.S1_s_at	Os01g0791200	magenta	0.322649	22.6063	0.813904	1514	0.706077	0	0.994879
Os.51521.1.S2_at	Os06g0648200	green	0.403069	12.8204	0.57716	535	0.70623	0	1
Os.28539.1.S1_at	Os05g0314700	purple	0.366957	5.98873	0.651542	884	0.706457	0	1
Os.32340.1.S1_at	Os09g0325800	grey	0.420523	NA	0.210447	416	0.706492	0	1
OsAffx.5133.1.S1_at	Os06g0685300	magenta	0.281469	7.8351	0.640389	2311	0.706566	0	0.790037
Os.10096.1.S1_at	Os01g0151600	purple	0.421236	11.2511	0.750569	411	0.706634	0	1
OsAffx.11501.1.S1_x_at	Os01g0661500	purple	0.469037	6.72137	0.653056	175	0.70665	0	1
Os.9741.2.S1_at	Os11g0147150	purple	0.350486	6.06229	0.617967	1098	0.706773	0	0.999996
OsAffx.32330.1.S1_x_at	---	magenta	0.263873	23.8891	0.824651	2714	0.70695	0	0.723111
Os.31975.1.S1_x_at	Os05g0195200	grey	0.32887	NA	0.293921	1399	0.707103	0	0.998431
Os.23186.1.S1_at	Os05g0130600	yellow	0.318818	11.7358	0.530508	1584	0.707178	0	0.992744
Os.28176.2.S1_x_at	Os01g0833400	yellow	0.424354	34.1365	0.68021	395	0.707185	0	1
Os.8031.1.S1_at	Os01g0313300	yellow	0.191173	20.7275	0.539745	5169	0.707737	0	0.000916231
OsAffx.27557.1.S1_at	---	yellow	0.222587	30.0567	0.603435	3958	0.707776	0	0.114379
Os.49217.1.S1_at	Os03g0247200	green	0.300257	13.5532	0.597082	1928	0.708178	0	0.985378
Os.55407.1.S1_at	Os03g0799300	grey	0.257264	NA	-0.286138	2897	0.70851	0	0.789862
Os.37576.1.S1_at	Os03g0815900	green	0.521008	51.3413	0.830113	44	0.708942	0	1
Os.4186.1.S1_a_at	Os01g0758200	grey	0.35765	NA	0.301639	996	0.709053	0	0.999929
Os.13596.1.S1_at	Os03g0200200	purple	0.301743	9.83781	0.718181	1895	0.709274	0	0.989271
Os.27277.1.A1_at	Os06g0674800	green	0.482685	21.8397	0.609533	135	0.709386	0	1
Os.11218.1.S1_at	Os07g0638400	grey	0.195258	NA	0.317618	5034	0.709391	0	0.00972952
Os.16068.1.S1_at	Os02g0708000	purple	0.420287	6.97821	0.684143	418	0.709469	0	1
Os.18948.1.S1_at	Os02g0141300	purple	0.417743	3.50809	0.542763	439	0.709614	0	1
Os.10595.2.S1_at	Os02g0601800	yellow	0.351483	71.3174	0.83299	1084	0.709791	0	0.999969
Os.56257.1.S1_at	Os05g0545300	yellow	0.284656	72.1718	0.829578	2230	0.709833	0	0.961997
Os.7612.1.S1_at	Os03g0823400	grey	0.313341	NA	-0.474024	1652	0.710061	0	0.995365
Os.11831.1.S1_at	Os06g0244000	grey	0.213057	NA	-0.165437	4328	0.710105	0	0.0739784
Os.56045.1.S1_at	Os09g0440300	yellow	0.45493	12.4509	0.472738	245	0.710259	0	1
Os.17286.1.S1_at	Os03g0327800	purple	0.233854	7.69849	0.689213	3608	0.710642	0	0.30019
Os.8158.1.S1_at	Os02g0791500	yellow	0.324166	27.6764	0.581182	1485	0.710902	0	0.99522
Os.31379.1.S1_s_at	Os10g0565300	red	0.420235	18.7102	0.732901	421	0.710965	0	1
Os.5676.1.S2_at	---	yellow	0.45678	31.827	0.690307	237	0.711262	0	1
Os.17652.1.S2_s_at	Os03g0638200	grey	0.28825	NA	0.147027	2156	0.711305	0	0.945528
Os.15191.1.S1_s_at	Os05g0491200	green	0.375638	15.2805	0.60328	789	0.711316	0	0.999998
Os.4612.1.S1_at	Os03g0167000	pink	0.217685	24.3189	0.716555	4151	0.711518	0	0.470466
Os.46793.1.S1_at	Os10g0147200	yellow	0.251726	21.7946	0.545116	3046	0.711552	0	0.476288
Os.4799.1.S1_at	Os06g0345200	grey	0.378027	NA	0.0841811	770	0.711635	0	0.999999
OsAffx.29958.1.S1_at	Os09g0379600	red	0.248276	11.4858	0.645516	3153	0.711703	0	0.518819
Os.11942.1.S1_at	Os04g0573000	black	0.232479	15.6317	0.712715	3647	0.711964	0	0.294662
Os.55408.1.S1_at	Os04g0618400	yellow	0.34709	34.0123	0.705128	1143	0.712241	0	0.999952
Os.51606.1.S1_at	Os12g0635400	black	0.28303	10.468	0.650542	2275	0.71225	0	0.968833
OsAffx.14474.1.S1_at	Os04g0685700	yellow	0.310986	58.8667	0.782049	1703	0.71255	0	0.987377
Os.6101.1.S1_at	Os04g0206600	grey	0.244654	NA	-0.391171	3268	0.712757	0	0.743054
OsAffx.17500.1.S1_at	Os08g0549900	yellow	0.310123	32.3323	0.629412	1729	0.71284	0	0.999077
Os.12221.1.S1_at	Os07g0422100	grey	0.306633	NA	-0.191091	1793	0.712869	0	0.996439
Os.34925.1.A1_at	Os03g0743500	grey	0.381175	NA	0.16156	730	0.712918	0	1
OsAffx.29958.1.S1_x_at	Os09g0379600	red	0.247626	13.8779	0.681484	3168	0.713156	0	0.508834
Os.6620.1.S1_at	Os03g0734300	grey	0.260467	NA	0.0197412	2794	0.713314	0	0.714186
Os.20617.2.S1_s_at	Os07g0656200	grey	0.336537	NA	-0.359324	1304	0.713323	0	0.999928
Os.5936.1.S1_at	Os06g0646700	yellow	0.455963	65.3783	0.7958	242	0.71342	0	1
Os.19553.1.S1_at	Os05g0569300	grey	0.339611	NA	0.0237436	1254	0.713905	0	0.999345
Os.30657.1.S1_at	Os01g0584900	yellow	0.241549	44.667	0.723269	3371	0.714136	0	0.447104
Os.35559.1.S1_at	Os05g0495700	yellow	0.261979	53.932	0.74977	2752	0.714251	0	0.782339
Os.5690.1.S1_at	Os01g0656200	grey	0.337853	NA	-0.113815	1289	0.714363	0	0.99939
Os.11829.1.S2_at	Os01g0361000	grey	0.21484	NA	-0.344684	4254	0.714504	0	0.137998
Os.19547.1.S1_x_at	Os08g0112300	purple	0.280044	8.09644	0.693399	2342	0.714512	0	0.974702
Os.8897.1.S1_at	Os06g0650700	purple	0.497061	4.27567	0.58455	87	0.714665	0	1
Os.26856.1.S1_at	Os07g0271000	grey	0.362939	NA	0.0630788	936	0.714781	0	0.999997
Os.11570.1.S1_at	Os05g0495700	yellow	0.231151	62.9855	0.79165	3691	0.714877	0	0.274664
Os.52689.1.S1_at	Os03g0689300	purple	0.374642	7.06753	0.688636	797	0.714948	0	1
Os.51176.1.S1_at	Os10g0450800	grey	0.329858	NA	-0.229882	1386	0.714979	0	0.999662
Os.56018.1.S1_at	Os05g0516700	yellow	0.221702	39.1492	0.700614	3990	0.71506	0	0.0409769
Os.30568.1.S1_at	Os01g0821600	yellow	0.234952	35.951	0.626937	3574	0.715192	0	0.225643
Os.54219.1.S1_at	Os05g0182600	purple	0.414168	4.42327	0.604755	463	0.71551	0	1
Os.11534.1.S1_at	Os05g0195200	grey	0.245553	NA	0.471186	3235	0.715648	0	0.429971
Os.23218.1.S1_x_at	---	green	0.262179	9.33838	0.510438	2744	0.715783	0	0.820514
Os.172.1.S1_a_at	Os11g0700900	grey	0.270982	NA	0.0312472	2525	0.715927	0	0.87191
Os.49354.1.S1_at	Os07g0686800	yellow	0.289804	9.55908	0.383596	2123	0.716173	0	0.98222
Os.11474.1.S1_at	Os02g0748300	yellow	0.32177	96.5439	0.887956	1530	0.716209	0	0.995984
Os.11808.1.S1_at	Os03g0161500	black	0.302302	22.482	0.779381	1884	0.716425	0	0.99815
Os.17677.1.S1_at	Os06g0128800	yellow	0.21881	29.9407	0.577531	4107	0.716549	0	0.0831611
Os.57467.1.S1_x_at	---	red	0.279932	6.41135	0.493924	2347	0.7169	0	0.97427
OsAffx.12799.1.S1_s_at	Os03g0191900	yellow	0.233789	25.2544	0.594054	3610	0.71691	0	0.289789
Os.23231.1.A1_at	Os03g0190900	yellow	0.43539	38.7105	0.666971	332	0.716963	0	1
OsAffx.28191.1.S1_at	Os06g0710300	grey	0.340581	NA	-0.568206	1246	0.717286	0	0.99995
Os.50438.1.S1_at	Os02g0575000	yellow	0.218332	49.573	0.743047	4125	0.717349	0	0.034224
OsAffx.31710.1.S1_x_at	Os12g0224000	yellow	0.305908	81.6758	0.847384	1803	0.717386	0	0.988157
Os.9677.2.S1_x_at	Os01g0845000	yellow	0.29352	48.6088	0.721645	2061	0.717591	0	0.975705
Os.46050.1.A1_x_at	NA	purple	0.277816	9.8967	0.701062	2394	0.717622	0	0.980432
Os.18993.2.S1_x_at	Os02g0101000	grey	0.388198	NA	0.412704	668	0.717793	0	1
Os.8241.1.S1_at	Os04g0306400	yellow	0.300647	26.5398	0.62103	1924	0.717875	0	0.959469
Os.50831.1.S1_at	Os02g0527200	yellow	0.282687	35.5517	0.668961	2284	0.718011	0	0.912037
Os.13835.3.S1_at	Os01g0717000	yellow	0.348018	13.9569	0.50551	1126	0.718551	0	0.999977
Os.11915.1.S1_at	Os02g0753800	grey	0.343091	NA	0.344565	1206	0.718584	0	0.999723
Os.6043.1.S1_at	Os04g0301500	yellow	0.160862	38.3341	0.673497	6514	0.718718	0	0
Os.19401.1.S1_at	Os03g0133300	yellow	0.30553	14.8121	0.520392	1812	0.719053	0	0.992519
OsAffx.32234.1.A1_x_at	---	magenta	0.266833	25.8275	0.835505	2641	0.719173	0	0.7655
Os.55448.1.S1_at	Os02g0209400	yellow	0.344281	22.4563	0.579083	1195	0.719233	0	0.999959
Os.13835.2.S3_a_at	Os01g0717000	yellow	0.214933	75.6879	0.821693	4249	0.719521	0	0.0515536
Os.20617.2.S1_x_at	Os07g0656200	grey	0.328329	NA	-0.366204	1408	0.719829	0	0.999842
Os.7901.1.S1_at	Os04g0685300	yellow	0.341868	55.7369	0.735544	1228	0.719988	0	0.999543
Os.9167.1.A1_at	---	green	0.319537	22.3604	0.70881	1571	0.72	0	0.999575
Os.54569.1.S1_x_at	Os06g0637500	yellow	0.319185	21.9496	0.593121	1577	0.720768	0	0.996947
Os.10790.1.A1_at	Os04g0464966	yellow	0.318979	92.0338	0.875501	1582	0.720815	0	0.999088
Os.12391.1.S1_a_at	Os02g0790500	grey	0.318586	NA	-0.2327	1586	0.721253	0	0.995375
Os.13866.2.S1_at	Os03g0765400	grey	0.316763	NA	-0.241344	1600	0.721592	0	0.993805
OsAffx.3504.1.S1_x_at	Os03g0638200	grey	0.291973	NA	0.134903	2087	0.721612	0	0.973669
Os.55682.1.S1_at	Os03g0351700	yellow	0.266861	24.8766	0.623368	2640	0.721621	0	0.845837
Os.55079.1.S1_at	Os01g0373800	grey	0.204081	NA	-0.125211	4667	0.721912	0	0.0444227
Os.51848.1.S1_x_at	Os10g0450900	grey	0.227181	NA	-0.301847	3817	0.721953	0	0.312056
OsAffx.3504.1.S1_at	Os03g0638200	grey	0.29954	NA	0.0368123	1948	0.721994	0	0.98395
Os.24545.2.S1_at	Os03g0416500	green	0.36793	17.0289	0.65146	874	0.722114	0	1
Os.7348.1.S1_at	Os08g0498400	grey	0.226472	NA	-0.453041	3834	0.722163	0	0.247265
OsAffx.25178.1.S1_at	Os03g0330200	purple	0.358317	9.98509	0.728438	988	0.722376	0	0.999999
Os.38447.1.S1_s_at	Os06g0166400	grey	0.304797	NA	0.0993429	1831	0.72242	0	0.99047
Os.5736.2.S1_x_at	Os10g0406300	yellow	0.353646	21.9323	0.593277	1053	0.722792	0	0.999947
Os.16401.1.S2_at	Os03g0331700	yellow	0.353678	41.1721	0.71394	1052	0.722881	0	0.999974
Os.11357.1.S1_at	Os09g0520700	green	0.477138	40.6807	0.807664	155	0.722926	0	1
OsAffx.32264.1.A1_at	---	magenta	0.303863	21.3358	0.778573	1853	0.722962	0	0.992377
Os.27618.1.S1_at	Os05g0533900	green	0.511767	22.1709	0.671356	57	0.723112	0	1
Os.406.1.S1_a_at	Os03g0285800	yellow	0.260765	96.4657	0.867337	2786	0.723203	0	0.74274
Os.8276.1.S1_at	Os02g0673100	green	0.1886	13.9365	0.609122	5264	0.723358	0	0.00624701
Os.8742.1.S1_at	Os03g0305100	grey	0.362921	NA	0.473131	937	0.723522	0	0.999997
Os.56014.1.S1_at	Os01g0584100	grey	0.321623	NA	-0.0119029	1536	0.723558	0	0.998249
Os.10096.2.S1_x_at	Os01g0151600	purple	0.398681	9.54427	0.715648	569	0.723921	0	1
Os.17424.1.S1_x_at	Os03g0362200	grey	0.199315	NA	-0.241457	4869	0.72404	0	0.0138359
Os.15284.1.S1_at	Os07g0680600	yellow	0.239942	43.9815	0.637924	3419	0.724187	0	0.396794
OsAffx.4280.2.A1_at	Os05g0181700	yellow	0.232176	17.0305	0.520815	3659	0.724189	0	0.656014
Os.51273.1.S1_at	Os02g0609000	grey	0.312389	NA	-0.378915	1676	0.724474	0	0.99885
Os.47824.1.S1_at	Os05g0299500	grey	0.421076	NA	0.253215	414	0.724668	0	1
Os.10135.1.S1_at	Os01g0681600	green	0.486541	28.4537	0.697325	117	0.724729	0	1
Os.50721.1.S1_at	---	green	0.292283	9.24453	0.554207	2084	0.72478	0	0.989967
Os.32659.1.S1_at	Os03g0314800	grey	0.341568	NA	-0.375728	1232	0.72493	0	0.999998
Os.20037.2.A1_at	Os02g0638900	grey	0.425185	NA	-0.425595	386	0.725221	0	1
Os.413.1.S1_at	Os01g0658900	grey	0.313394	NA	0.359986	1650	0.725289	0	0.996163
Os.30324.2.S1_x_at	Os01g0633400	black	0.33254	17.3028	0.730377	1345	0.725364	0	0.99998
Os.11039.1.S1_s_at	Os04g0107900	purple	0.169802	4.01081	0.573263	6094	0.725367	0	0.000224236
Os.13615.1.S1_at	Os01g0661500	purple	0.492163	6.50547	0.651484	102	0.725422	0	1
Os.37533.1.S1_at	Os08g0558100	purple	0.356951	9.14186	0.721649	1006	0.725786	0	0.999997
Os.10870.1.S1_at	Os02g0755400	yellow	0.255243	48.1437	0.709705	2942	0.726006	0	0.621
Os.51191.1.S1_x_at	Os11g0549675	green	0.43696	37.4212	0.771045	324	0.726243	0	1
Os.12216.1.S1_at	Os04g0671800	grey	0.535172	NA	-0.323705	25	0.726244	0	1
Os.18177.1.S1_at	Os11g0135900	purple	0.36675	5.83227	0.64866	888	0.726251	0	0.999998
Os.10172.1.S1_at	Os02g0624300	yellow	0.189478	55.9109	0.730171	5233	0.726303	0	0.00225003
Os.51185.2.S1_at	---	grey	0.409625	NA	-0.428395	487	0.726347	0	1
Os.7329.1.S1_s_at	Os08g0537900	grey	0.338769	NA	0.248755	1266	0.726388	0	0.999922
Os.10306.2.S1_x_at	Os01g0347100	green	0.40666	21.0158	0.663786	510	0.726448	0	1
Os.50249.1.S1_x_at	Os03g0334200	yellow	0.295186	119.418	0.928014	2019	0.726471	0	0.982135
Os.38021.1.S1_at	Os07g0633200	red	0.25867	29.6528	0.812923	2856	0.726514	0	0.890492
Os.56026.1.A1_at	Os02g0734800	green	0.213654	27.124	0.717301	4307	0.726557	0	0.117962
Os.22928.2.S1_at	Os02g0580900	grey	0.30546	NA	-0.250043	1813	0.726578	0	0.996057
Os.53176.1.S1_at	Os02g0466400	grey	0.292657	NA	-0.198083	2078	0.72664	0	0.998915
Os.5565.1.S1_at	Os07g0281000	green	0.399697	35.0865	0.779811	559	0.726922	0	1
Os.18640.1.S1_at	Os09g0364800	grey	0.269022	NA	-0.285904	2576	0.726987	0	0.966782
Os.10853.1.S1_at	Os02g0612900	grey	0.206309	NA	-0.51117	4568	0.727025	0	0.0277751
Os.11975.1.S1_at	Os01g0911000	green	0.441053	16.6996	0.63779	295	0.727188	0	1
Os.15295.1.S1_at	Os08g0293100	grey	0.292151	NA	-0.116824	2085	0.727917	0	0.980837
Os.55671.1.S1_at	Os06g0652200	yellow	0.213874	102.999	0.890707	4295	0.728007	0	0.0636494
Os.15671.1.A2_at	Os11g0644800	black	0.206467	27.2732	0.815837	4560	0.728018	0	0.181254
Os.36307.1.S1_at	Os04g0434400	grey	0.341	NA	0.151262	1241	0.728143	0	0.999996
Os.12185.1.S1_at	Os01g0120700	grey	0.450786	NA	-0.0352291	260	0.728194	0	1
OsAffx.23594.1.S1_at	Os01g0583100	yellow	0.264637	23.1127	0.546967	2697	0.728365	0	0.846403
Os.14393.2.S1_at	Os09g0416600	yellow	0.305783	61.0712	0.776508	1809	0.728378	0	0.994467
Os.2867.1.A1_at	Os11g0684000	grey	0.229246	NA	-0.245867	3758	0.728569	0	0.352929
Os.7718.1.S1_at	Os05g0346200	yellow	0.382295	68.7559	0.818532	718	0.728581	0	1
Os.7459.1.S1_at	Os08g0120500	grey	0.439497	NA	-0.263181	310	0.728805	0	1
Os.4892.1.S1_at	Os05g0244700	grey	0.300099	NA	0.126225	1935	0.728809	0	0.994032
Os.39995.1.S1_x_at	NA	purple	0.318875	8.47449	0.697073	1583	0.728829	0	0.999931
Os.20350.1.S1_at	Os10g0124100	yellow	0.345797	27.9997	0.640266	1174	0.728936	0	0.999832
Os.26827.2.A1_x_at	Os01g0316600	black	0.27202	19.4151	0.745177	2504	0.729027	0	0.947986
Os.11972.1.S1_s_at	Os05g0397800	grey	0.357221	NA	-0.448906	1004	0.729029	0	0.999994
Os.16410.1.S1_s_at	Os06g0175400	green	0.459151	17.2346	0.581765	224	0.72911	0	1
Os.17338.1.S1_at	Os11g0132900	grey	0.249604	NA	0.392022	3111	0.729456	0	0.774398
Os.6297.2.S1_at	Os02g0681100	grey	0.304768	NA	-0.635887	1832	0.729739	0	0.995732
Os.5599.1.S1_at	Os08g0408500	grey	0.413421	NA	0.305754	469	0.729881	0	1
Os.21893.3.A1_at	Os08g0414700	grey	0.209698	NA	0.14856	4429	0.729923	0	0.0616092
Os.4963.1.S1_at	Os10g0471000	grey	0.35521	NA	-0.35508	1032	0.730047	0	0.999992
Os.55494.1.S1_at	Os12g0153200	red	0.238493	6.66387	0.568622	3457	0.730107	0	0.502864
Os.53217.1.S1_x_at	---	yellow	0.344745	19.9705	0.59978	1190	0.730138	0	0.999981
Os.8043.1.S1_at	Os03g0719400	purple	0.312966	6.88034	0.678693	1665	0.730195	0	0.997887
Os.11450.1.S3_a_at	Os01g0719100	grey	0.297089	NA	-0.197713	1993	0.730287	0	0.988909
Os.5356.1.S1_at	Os01g0570800	yellow	0.280706	76.3902	0.792739	2322	0.730345	0	0.951386
Os.55787.1.S1_at	Os10g0415300	grey	0.456826	NA	0.0557744	235	0.730487	0	1
Os.53942.1.S1_at	Os11g0101200	grey	0.416164	NA	0.11431	449	0.730492	0	1
Os.11995.1.S1_at	Os02g0168100	black	0.27595	24.342	0.801322	2431	0.7305	0	0.97374
Os.23154.1.S1_at	Os02g0740400	purple	0.303947	5.25693	0.62638	1852	0.73067	0	0.997208
Os.45897.1.S1_s_at	Os01g0772400	yellow	0.372829	56.1806	0.739951	813	0.730764	0	1
Os.11851.1.S1_at	Os03g0218400	yellow	0.210611	30.5337	0.608027	4408	0.730842	0	0.0837614
Os.25409.1.S1_at	---	purple	0.245238	9.19097	0.697024	3249	0.730945	0	0.868603
Os.8195.1.S1_at	Os02g0740500	red	0.254095	10.2781	0.613126	2969	0.730998	0	0.784976
Os.7203.1.S1_at	Os01g0851100	black	0.290174	17.6815	0.734643	2119	0.731024	0	0.990954
Os.4379.1.S1_at	Os08g0472000	green	0.52325	12.1869	0.547563	40	0.731195	0	1
Os.54256.1.S1_at	Os04g0661200	green	0.398627	25.5556	0.695633	571	0.731407	0	1
Os.12240.1.S1_at	Os02g0756800	yellow	0.194236	52.9016	0.724004	5077	0.731745	0	0.0116535
Os.8059.1.S1_at	Os04g0306800	green	0.57357	25.5279	0.661643	6	0.731774	0	1
Os.33696.1.S1_at	Os01g0695300	black	0.230018	16.9885	0.719804	3729	0.731813	0	0.40817
Os.51029.1.S1_at	Os09g0115900	grey	0.32221	NA	-0.303613	1522	0.731897	0	0.999282
OsAffx.21010.1.S1_at	---	yellow	0.450209	36.8522	0.678691	262	0.731964	0	1
Os.11385.1.S1_a_at	Os11g0545300	yellow	0.291633	13.8625	0.524515	2091	0.732044	0	0.972372
Os.5195.1.S1_at	Os01g0885600	grey	0.388198	NA	-0.229949	669	0.732524	0	1
Os.28435.5.S1_x_at	Os10g0558700	grey	0.249812	NA	0.0020105	3107	0.732868	0	0.8314
Os.50368.1.S1_at	Os12g0585200	green	0.3325	59.8013	0.880357	1346	0.733212	0	0.999926
Os.34466.1.S1_s_at	Os01g0175100	grey	0.31257	NA	-0.215815	1672	0.733253	0	0.990412
Os.50249.2.S1_at	Os03g0334200	yellow	0.280562	89.4737	0.872738	2328	0.73328	0	0.94969
OsAffx.11919.1.S1_s_at	---	yellow	0.323035	62.8578	0.79944	1506	0.733284	0	0.999772
Os.9017.1.S1_x_at	Os07g0418500	yellow	0.186836	32.1024	0.657765	5338	0.733335	0	0.0264376
Os.10786.1.S1_at	Os03g0429800	purple	0.451774	9.59123	0.734515	255	0.733727	0	1
Os.10002.1.S1_at	Os07g0664600	grey	0.365995	NA	-0.18175	898	0.733729	0	1
Os.52886.1.S1_at	Os03g0374400	grey	0.248367	NA	-0.161652	3152	0.73405	0	0.709376
Os.51741.1.S1_at	Os05g0324700	yellow	0.258784	30.4595	0.639403	2854	0.734062	0	0.934579
Os.55583.1.S1_at	Os09g0554200	grey	0.312316	NA	0.0215507	1678	0.734153	0	0.998203
Os.8593.1.S1_at	Os04g0631100	grey	0.330036	NA	-0.105147	1382	0.734292	0	0.999859
Os.10845.1.S1_s_at	Os03g0818100	red	0.308286	21.4857	0.777114	1765	0.734441	0	0.999273
Os.54736.1.S1_at	Os02g0768000	grey	0.342679	NA	0.391077	1215	0.734528	0	1
Os.22374.1.S1_a_at	Os06g0669700	yellow	0.509974	36.8784	0.643912	61	0.734541	0	1
Os.11473.1.A1_at	Os02g0625300	yellow	0.378468	13.0995	0.499184	762	0.734551	0	0.999997
Os.37872.1.S1_at	Os06g0181200	green	0.408648	9.29711	0.50942	498	0.734568	0	1
Os.38022.2.S1_x_at	Os01g0692000	purple	0.374639	6.12653	0.639478	798	0.734618	0	1
Os.15830.1.S1_at	Os05g0475400	grey	0.215256	NA	0.205461	4236	0.734676	0	0.0717932
Os.7516.1.S1_at	Os05g0509500	purple	0.270344	7.18989	0.668168	2541	0.734694	0	0.957784
Os.28139.1.S1_at	Os01g0839900	brown	0.210414	98.0104	0.752592	4410	0.734718	0	0.17422
OsAffx.14113.1.S1_s_at	Os04g0409900	black	0.30976	18.7295	0.737896	1735	0.734749	0	0.999149
Os.50910.1.S1_at	---	grey	0.539818	NA	-0.215663	17	0.734856	0	1
Os.26889.1.S1_at	Os12g0467700	grey	0.162945	NA	0.00555034	6406	0.734868	0	5.57686e-06
Os.37571.1.S1_at	Os08g0482600	yellow	0.194386	51.6812	0.733409	5068	0.734878	0	0.017127
Os.15349.1.S1_a_at	Os06g0129400	grey	0.26181	NA	-0.201378	2762	0.734881	0	0.855394
Os.55391.1.S1_at	Os12g0540700	green	0.467125	27.2678	0.749223	191	0.734916	0	1
Os.8668.1.S1_at	Os12g0552500	grey	0.247502	NA	-0.224078	3173	0.7351	0	0.5783
OsAffx.12255.1.S1_at	Os02g0488701	yellow	0.365221	64.0169	0.802867	912	0.735159	0	0.999988
Os.6297.1.S1_at	Os02g0681000	black	0.31875	9.51378	0.620492	1585	0.73516	0	0.999809
Os.25564.1.S1_at	Os02g0696500	grey	0.253992	NA	-0.183612	2973	0.735243	0	0.796195
Os.22665.1.S1_at	Os03g0109400	green	0.365398	32.4343	0.77277	909	0.735448	0	1
Os.46617.1.S1_at	Os10g0565300	red	0.389285	24.0665	0.795623	662	0.735455	0	1
Os.55280.1.S1_at	Os06g0633100	grey	0.22548	NA	0.30588	3877	0.735525	0	0.516826
Os.38162.1.S1_at	Os12g0503200	grey	0.242796	NA	-0.330585	3336	0.735783	0	0.590789
Os.54932.1.S1_at	Os12g0168100	grey	0.245438	NA	-0.258237	3242	0.735877	0	0.849424
Os.51747.1.S1_at	Os03g0406100	green	0.205683	14.06	0.604241	4609	0.736078	0	0.199331
Os.11185.1.S1_a_at	Os02g0274900	black	0.328254	7.03609	0.539127	1410	0.736169	0	0.999473
OsAffx.22431.1.S1_s_at	Os07g0227600	grey	0.354671	NA	-0.607092	1039	0.736431	0	0.999986
Os.4995.1.S1_at	Os03g0766800	magenta	0.207848	5.25845	0.590384	4510	0.736516	0	0.180958
Os.37717.1.A2_s_at	Os05g0247100	grey	0.269469	NA	-0.0871856	2567	0.736941	0	0.937847
Os.46791.1.S1_at	Os10g0173000	purple	0.304818	7.97229	0.689159	1830	0.737133	0	0.998863
Os.10982.1.S1_at	Os02g0686700	yellow	0.296768	12.8275	0.504554	1994	0.737392	0	0.997725
Os.9525.1.S1_a_at	Os08g0386800	green	0.494744	20.3552	0.641441	94	0.737503	0	1
Os.11125.1.S1_a_at	Os01g0812200	yellow	0.278533	27.9952	0.645126	2373	0.737618	0	0.970073
OsAffx.24336.1.S1_at	Os02g0302400	grey	0.291217	NA	-0.230376	2099	0.737669	0	0.990217
Os.35024.1.S1_at	Os01g0498300	yellow	0.220805	68.8188	0.802625	4022	0.73777	0	0.29002
OsAffx.26636.1.S1_x_at	Os04g0661200	yellow	0.37443	24.5649	0.584523	799	0.737962	0	1
Os.19134.1.S1_at	Os07g0474700	grey	0.382736	NA	-0.381038	715	0.738025	0	1
Os.11766.1.S1_at	Os07g0545800	yellow	0.310678	103.276	0.894105	1709	0.738056	0	0.998298
Os.5476.1.S1_at	Os05g0392700	yellow	0.467759	30.6085	0.631381	188	0.738099	0	1
Os.8931.2.S1_at	Os12g0583900	grey	0.41754	NA	-0.415999	441	0.738143	0	1
Os.14084.1.S1_at	Os03g0835400	purple	0.398005	13.012	0.771479	578	0.73834	0	1
Os.54080.1.S1_at	Os05g0446900	grey	0.348419	NA	-0.362351	1118	0.738593	0	0.999968
Os.25639.1.S1_at	Os04g0352400	red	0.171243	11.396	0.59976	6025	0.738656	0	0.0013977
Os.33184.1.S1_at	Os01g0716500	grey	0.322623	NA	0.301109	1516	0.738689	0	0.999626
AFFX-Os_28SrRNA_at	NA	grey	0.262728	NA	0.106283	2736	0.738771	0	0.828103
Os.54197.1.S1_at	---	yellow	0.387824	35.5608	0.673328	672	0.738816	0	1
Os.38982.1.S1_at	Os02g0655200	grey	0.298251	NA	-0.3985	1970	0.738843	0	0.997529
Os.22731.1.S1_at	Os03g0266900	red	0.176282	4.74297	0.396174	5803	0.738907	0	0.00158383
Os.53322.1.S1_at	Os09g0484800	yellow	0.28431	33.2184	0.68894	2240	0.739342	0	0.950482
OsAffx.32245.1.S1_at	---	grey	0.362875	NA	-0.199324	938	0.73942	0	0.999997
Os.11334.1.S1_x_at	Os09g0418000	grey	0.360393	NA	0.00733588	963	0.739635	0	0.999997
Os.56145.1.S1_at	Os12g0242100	grey	0.268182	NA	-0.268002	2598	0.739654	0	0.981293
OsAffx.14641.1.S1_at	Os05g0206100	grey	0.312065	NA	0.0446853	1683	0.739676	0	0.999921
OsAffx.15997.1.S1_s_at	Os06g0708300	yellow	0.224296	46.33	0.747294	3914	0.739706	0	0.343456
Os.49660.1.S1_at	Os02g0538900	green	0.341438	34.2555	0.773083	1234	0.739931	0	0.999999
Os.17889.1.S1_at	Os05g0540900	yellow	0.257302	41.8417	0.698572	2895	0.740061	0	0.800941
Os.7932.1.S1_at	Os09g0440300	purple	0.473247	10.6166	0.73968	166	0.740086	0	1
Os.27906.1.S1_a_at	Os01g0846300	grey	0.287809	NA	0.172497	2164	0.740182	0	0.989148
Os.9741.1.S1_at	Os11g0147150	purple	0.244826	7.45963	0.668071	3261	0.740206	0	0.840948
OsAffx.11366.1.S1_at	Os01g0559000	grey	0.414968	NA	-0.235449	458	0.740214	0	1
OsAffx.21010.1.S1_s_at	---	yellow	0.437754	45.6488	0.739318	319	0.740264	0	1
Os.11775.1.S2_at	Os01g0742400	yellow	0.225136	61.3251	0.782838	3885	0.740267	0	0.291276
OsAffx.32280.1.S1_at	---	yellow	0.350159	26.2199	0.651633	1101	0.740309	0	0.999972
Os.51078.1.S1_at	Os02g0677300	yellow	0.146165	34.7832	0.594729	7319	0.740539	0	0
Os.18747.1.S1_at	Os11g0248200	green	0.488073	39.9242	0.796469	110	0.740546	0	1
Os.18573.1.S1_at	Os07g0627000	green	0.393739	10.0322	0.558609	618	0.740578	0	1
OsAffx.25245.1.S1_at	Os03g0388800	grey	0.349534	NA	0.239962	1112	0.740648	0	0.999995
Os.20644.1.S1_at	Os05g0550000	purple	0.431794	3.88146	0.576456	353	0.740697	0	1
Os.12186.1.S1_at	Os03g0327600	brown	0.315786	48.5462	0.632521	1614	0.740761	0	0.999136
Os.11604.1.S1_at	Os10g0572300	yellow	0.306835	14.0483	0.533407	1788	0.740887	0	0.999005
Os.27162.1.A1_s_at	Os01g0814700	green	0.467611	20.7959	0.614756	189	0.740901	0	1
Os.12241.2.S1_at	Os03g0244200	grey	0.352047	NA	-0.271875	1079	0.740992	0	0.999997
Os.1445.1.S1_at	Os01g0160100	red	0.283232	7.47493	0.550158	2270	0.74118	0	0.968117
Os.18830.1.S2_at	Os03g0643300	purple	0.335667	14.1844	0.782953	1316	0.741249	0	0.999996
OsAffx.14113.1.S1_at	Os04g0409900	black	0.32552	17.3915	0.730544	1467	0.741382	0	0.999906
Os.54109.1.S1_at	Os03g0584400	grey	0.247953	NA	0.262414	3162	0.741638	0	0.863618
Os.30886.1.S1_at	Os03g0829200	grey	0.231595	NA	0.323418	3681	0.741706	0	0.480194
Os.55823.1.S1_at	Os12g0432600	yellow	0.161016	28.557	0.57651	6507	0.741738	0	1.97514e-05
Os.38638.1.S1_at	Os06g0142200	brown	0.150262	40.6997	0.607025	7078	0.741873	0	6.50633e-06
Os.36834.1.S1_at	Os04g0640900	yellow	0.270694	49.716	0.766068	2534	0.741973	0	0.860424
Os.38669.1.A1_s_at	Os11g0644800	black	0.217919	28.9194	0.827311	4136	0.742058	0	0.508421
OsAffx.3602.1.S1_at	Os03g0745500	grey	0.34158	NA	-0.41984	1231	0.742104	0	0.999988
Os.47344.1.A1_at	Os11g0175400	grey	0.294778	NA	-0.00389234	2027	0.742241	0	0.994541
Os.51950.1.S1_at	Os05g0463900	grey	0.439754	NA	0.166483	308	0.742377	0	1
Os.28098.1.S1_at	Os10g0465700	red	0.18044	11.348	0.668345	5624	0.742449	0	0.00185152
Os.38249.2.S1_at	---	grey	0.330278	NA	-0.204758	1377	0.742469	0	0.999214
Os.40428.1.S1_at	Os01g0968800	yellow	0.184477	24.7485	0.621253	5451	0.742509	0	0.00914721
Os.57573.1.S1_at	Os11g0160100	purple	0.325426	14.3281	0.802426	1468	0.742574	0	0.999989
Os.39764.1.S1_at	---	grey	0.391744	NA	-0.17914	644	0.742736	0	1
Os.4223.1.S1_s_at	Os06g0168700	grey	0.28408	NA	0.0665822	2248	0.742948	0	0.997087
Os.53612.1.S1_at	Os06g0255900	yellow	0.264899	38.7616	0.686403	2690	0.743054	0	0.926362
Os.20504.1.A1_at	Os12g0230600	grey	0.266175	NA	-0.138989	2660	0.743303	0	0.946859
Os.7972.1.S2_at	Os02g0611200	yellow	0.39162	50.9733	0.724932	645	0.743345	0	1
Os.54874.1.S1_at	Os09g0442400	yellow	0.281317	35.8182	0.689126	2313	0.743365	0	0.991257
Os.50134.2.S1_at	Os05g0572700	purple	0.327634	7.71594	0.710705	1423	0.743393	0	0.999986
Os.16591.1.S1_at	Os02g0274000	green	0.502236	26.0538	0.696418	75	0.743561	0	1
Os.15917.2.A1_at	Os04g0497000	yellow	0.249424	42.4128	0.699335	3122	0.743813	0	0.647374
Os.35821.1.S1_at	Os06g0111600	green	0.498182	11.2953	0.453558	85	0.743861	0	1
Os.25266.1.S1_at	Os01g0944900	black	0.208185	10.8366	0.661568	4488	0.743874	0	0.246887
Os.7928.1.S1_at	Os03g0696300	grey	0.392835	NA	0.194061	630	0.74389	0	1
Os.16089.1.A1_at	Os05g0389400	purple	0.484374	5.94712	0.63253	127	0.743997	0	1
Os.49431.1.S1_at	Os08g0477600	green	0.526299	15.6088	0.564809	33	0.744042	0	1
Os.10423.1.S1_at	Os07g0685700	yellow	0.272787	72.9745	0.809548	2483	0.744371	0	0.948326
Os.38599.3.S1_a_at	---	grey	0.348111	NA	-0.0682558	1120	0.74447	0	0.999986
Os.33238.2.S1_at	Os02g0313700	yellow	0.290445	60.6476	0.76498	2111	0.744515	0	0.997679
Os.50846.1.S1_s_at	Os01g0201600	pink	0.149053	33.712	0.794897	7146	0.744549	0	0.000168468
Os.5549.1.S1_at	Os07g0225300	yellow	0.231431	33.4262	0.634693	3684	0.74479	0	0.372922
Os.11816.1.S1_at	Os04g0447700	yellow	0.241497	52.4216	0.773357	3373	0.744834	0	0.682635
Os.49588.1.S1_at	Os03g0610400	yellow	0.301337	78.9437	0.840842	1913	0.745045	0	0.998327
Os.7770.1.S1_at	Os05g0142100	grey	0.246387	NA	-0.0756755	3212	0.745119	0	0.760747
Os.1043.1.S1_at	Os01g0615100	grey	0.250348	NA	-0.302489	3090	0.745325	0	0.884161
Os.19472.1.S1_at	Os01g0124100	grey	0.212802	NA	0.262286	4339	0.745558	0	0.153898
Os.46518.1.S1_at	Os10g0499500	yellow	0.260596	25.1341	0.608585	2789	0.745608	0	0.929581
Os.10379.1.S1_at	Os02g0731500	grey	0.327126	NA	-0.00409606	1432	0.745668	0	0.999951
Os.17280.1.A1_at	Os06g0326700	purple	0.468944	4.3402	0.540341	177	0.7457	0	1
Os.4762.1.S1_at	Os10g0530900	grey	0.285409	NA	0.249477	2209	0.745705	0	0.976653
OsAffx.24115.1.S1_at	Os02g0151100	grey	0.493069	NA	-0.0410088	98	0.745728	0	1
Os.28823.1.S1_at	Os01g0558100	grey	0.246962	NA	-0.344595	3199	0.745752	0	0.757148
Os.49849.1.S1_at	Os09g0442100	yellow	0.235729	23.9738	0.643576	3543	0.745973	0	0.560262
Os.8052.1.S1_at	Os03g0723700	yellow	0.238679	55.4344	0.76362	3449	0.746043	0	0.555526
Os.16891.1.S1_at	Os03g0153900	black	0.253994	15.5695	0.720075	2972	0.746057	0	0.924907
Os.12535.1.S1_at	Os01g0720400	yellow	0.218628	20.1292	0.540991	4115	0.746186	0	0.340152
Os.51926.1.S1_x_at	Os11g0184900	yellow	0.268201	33.0504	0.690654	2597	0.746241	0	0.912918
Os.32272.1.S1_s_at	Os01g0383900	grey	0.379578	NA	-0.302318	748	0.746312	0	1
Os.55283.1.S1_at	Os05g0461600	grey	0.293483	NA	0.190358	2062	0.746338	0	0.998528
Os.57464.1.S1_x_at	Os11g0210300	grey	0.326943	NA	-0.139976	1441	0.746388	0	0.999855
Os.13960.1.S1_a_at	Os01g0966400	green	0.426676	23.5013	0.713747	376	0.746557	0	1
Os.22673.1.S1_at	Os09g0416400	grey	0.483569	NA	-0.350576	130	0.746817	0	1
Os.10360.1.S1_at	Os10g0525000	purple	0.273865	4.29999	0.597707	2467	0.746939	0	0.96482
OsAffx.30790.1.S1_at	Os11g0123400 /// Os12g0121300	grey	0.428303	NA	-0.537006	369	0.746976	0	1
Os.9354.2.S1_at	Os08g0562200	yellow	0.36368	34.8619	0.675524	930	0.746984	0	1
Os.16429.1.S1_at	Os01g0725600	grey	0.460592	NA	-0.288709	216	0.747085	0	1
Os.2698.3.S1_x_at	Os01g0812000	grey	0.367163	NA	-0.0845765	882	0.747149	0	1
Os.7537.1.S1_at	Os04g0445100	grey	0.180235	NA	0.452415	5636	0.747192	0	0.00690763
Os.48266.1.A1_at	---	grey	0.444811	NA	-0.307956	283	0.747264	0	1
Os.17909.1.S1_a_at	Os12g0183100	black	0.237239	22.4619	0.775869	3490	0.747325	0	0.850313
Os.54606.1.S1_at	Os05g0115100	purple	0.301979	10.4638	0.748143	1891	0.747432	0	0.99953
Os.8557.1.S1_at	Os05g0142400	grey	0.229338	NA	-0.226116	3755	0.747434	0	0.398969
Os.4900.1.S1_at	Os03g0214200	grey	0.396655	NA	-0.208791	590	0.74746	0	1
Os.7258.1.S1_at	Os03g0336700	yellow	0.33873	27.9856	0.593155	1267	0.747592	0	0.999988
Os.38219.1.A1_at	Os03g0689900	green	0.432529	37.3626	0.775648	348	0.747736	0	1
Os.27424.1.S1_at	Os05g0269100	green	0.459226	46.3783	0.839699	223	0.747833	0	1
Os.7362.1.S1_at	Os07g0684800	yellow	0.254773	21.426	0.575447	2958	0.748005	0	0.838507
Os.21031.1.S1_at	Os11g0151600	green	0.456461	25.7711	0.670419	239	0.748219	0	1
Os.2117.1.S1_at	Os01g0513400	yellow	0.374738	46.5899	0.716409	796	0.748317	0	1
Os.3634.1.S1_a_at	Os01g0233900	purple	0.37925	6.32424	0.656991	754	0.748337	0	1
Os.55193.1.S1_at	Os12g0617400	yellow	0.220794	9.16507	0.473693	4024	0.748337	0	0.373005
Os.24868.1.S1_at	Os01g0715400	grey	0.371637	NA	-0.336846	826	0.748402	0	1
Os.21018.1.S1_at	Os09g0525700	grey	0.299074	NA	-0.510322	1961	0.74843	0	0.998107
Os.33316.1.S1_at	Os01g0529800	pink	0.184339	20.4422	0.730061	5459	0.74847	0	0.0517962
OsAffx.7704.1.S1_at	Os12g0446500	yellow	0.49918	29.6081	0.610459	81	0.7488	0	1
Os.18595.1.A1_at	Os07g0683200	grey	0.206977	NA	0.0184786	4546	0.749054	0	0.185846
Os.12534.1.S1_s_at	Os06g0326700	purple	0.504425	4.4424	0.540522	69	0.749064	0	1
Os.54156.1.S1_x_at	Os01g0867600	yellow	0.487106	32.5812	0.648776	116	0.749078	0	1
Os.8889.1.S1_at	Os05g0577500	yellow	0.204198	18.4502	0.472868	4662	0.749113	0	0.12423
Os.53085.1.S1_at	Os05g0574600	grey	0.297463	NA	0.0332087	1986	0.749176	0	0.997695
Os.18989.1.S1_at	NA	grey	0.23526	NA	-0.301513	3562	0.749728	0	0.682937
Os.6629.1.S1_at	Os05g0188100	grey	0.249289	NA	-0.403471	3128	0.749828	0	0.815179
Os.22907.1.S1_at	Os05g0577700	grey	0.352858	NA	0.422219	1069	0.749847	0	1
Os.50615.1.S1_at	Os06g0255200	grey	0.332567	NA	-0.0939132	1344	0.75019	0	0.999814
Os.24917.1.S1_at	Os01g0548600	purple	0.309855	3.51898	0.550517	1734	0.75031	0	0.99902
Os.57529.1.S1_at	Os04g0631800	grey	0.360745	NA	-0.0843646	957	0.75038	0	1
Os.11889.1.S2_at	Os02g0602100	yellow	0.358303	65.6965	0.795648	991	0.750427	0	0.999999
Os.44475.1.S1_x_at	Os07g0564500	yellow	0.201729	33.1593	0.651711	4770	0.750444	0	0.114829
Os.38339.1.S1_at	Os05g0410500	grey	0.312163	NA	0.0154669	1681	0.750509	0	0.999861
Os.9331.1.S1_at	Os02g0787300	yellow	0.276196	35.6378	0.681225	2425	0.75054	0	0.9679
Os.7343.1.S1_at	Os07g0118300	red	0.403762	14.4065	0.700087	531	0.750756	0	1
Os.10388.1.S1_at	Os03g0265900	greenyellow	0.17859	7.62076	0.752989	5698	0.750759	0	0.000987336
Os.25208.1.S1_at	Os04g0106300	grey	0.405177	NA	-0.262411	516	0.750822	0	1
Os.37699.2.S1_at	Os03g0269900	grey	0.266334	NA	-0.413784	2656	0.751022	0	0.963114
Os.6671.2.S1_x_at	Os05g0476700	yellow	0.218624	79.2657	0.815411	4116	0.751159	0	0.324896
Os.23052.1.S1_at	Os02g0690000	grey	0.269346	NA	-0.349896	2571	0.751242	0	0.963736
Os.11952.1.S1_at	Os02g0205500	yellow	0.173086	85.0647	0.851524	5948	0.751247	0	0.000649007
Os.50015.1.S1_at	Os06g0649000	yellow	0.177225	37.2833	0.668011	5757	0.751523	0	0.00260462
Os.20548.1.S1_at	Os04g0606200	yellow	0.21089	19.6326	0.586032	4396	0.75155	0	0.0680297
Os.54579.1.S1_x_at	Os07g0418700	grey	0.31439	NA	0.0308523	1636	0.751625	0	0.999644
Os.54961.1.S1_at	Os05g0541100	yellow	0.242903	50.0194	0.759352	3333	0.751722	0	0.891123
Os.4666.1.S1_at	Os10g0517500	grey	0.210066	NA	-0.511555	4420	0.751812	0	0.182865
Os.49294.1.S1_at	Os09g0509700	green	0.208201	25.0918	0.706575	4487	0.752054	0	0.214827
Os.46689.1.S1_at	Os10g0391200	red	0.418676	15.0157	0.702041	432	0.752071	0	1
OsAffx.23595.1.S1_at	Os01g0583100	yellow	0.367567	19.6119	0.56761	878	0.752145	0	1
Os.26802.1.S1_at	Os12g0181600	yellow	0.249582	41.2688	0.697859	3113	0.752195	0	0.740731
Os.4972.1.S1_at	Os07g0614300	yellow	0.261848	18.7467	0.531242	2759	0.752347	0	0.951307
Os.51480.1.S1_x_at	Os01g0849000	grey	0.263149	NA	-0.134011	2727	0.752485	0	0.975166
OsAffx.16648.1.S1_at	Os07g0589600	yellow	0.384803	44.9512	0.702889	695	0.752512	0	1
Os.8198.1.S1_at	Os08g0440300	green	0.446978	37.56	0.767924	275	0.752546	0	1
Os.24165.1.A1_at	---	yellow	0.261891	15.8126	0.526885	2758	0.752596	0	0.946006
Os.2117.2.S1_x_at	Os01g0513400	yellow	0.327119	52.2806	0.735985	1433	0.752729	0	0.999881
Os.24545.2.S1_x_at	Os03g0416500	green	0.31025	8.75694	0.529731	1727	0.752785	0	0.999943
Os.55343.1.S1_at	Os04g0654400	grey	0.237923	NA	0.394712	3473	0.753345	0	0.708774
Os.55386.1.A1_at	Os10g0562900	yellow	0.19229	22.7885	0.518328	5138	0.75338	0	0.0373257
Os.24334.1.A1_at	Os06g0309000	grey	0.432184	NA	-0.548532	350	0.753449	0	1
Os.11773.1.S1_at	Os05g0343400	yellow	0.282482	63.1193	0.776102	2293	0.753704	0	0.983187
Os.10381.1.S1_at	Os06g0154400	grey	0.416128	NA	-0.112057	450	0.753827	0	1
Os.10223.1.S1_at	NA	purple	0.373612	3.7598	0.590866	808	0.753935	0	1
Os.42305.2.S1_x_at	Os01g0794400	black	0.287613	15.8366	0.719741	2168	0.754093	0	0.996582
Os.13781.1.S1_at	Os02g0783700	grey	0.253447	NA	-0.221251	2993	0.754134	0	0.930883
Os.49867.1.S1_at	Os02g0557500	green	0.481864	13.283	0.534753	137	0.754204	0	1
OsAffx.10909.1.S1_at	Os01g0140500	grey	0.456793	NA	-0.341953	236	0.754288	0	1
OsAffx.27508.78.S1_s_at	Os08g0151000	green	0.498598	29.7603	0.710532	82	0.754388	0	1
OsAffx.19095.1.S1_at	Os11g0506800	grey	0.241583	NA	-0.00711435	3369	0.754397	0	0.944158
Os.37869.2.S1_a_at	Os01g0256500	green	0.398064	23.6231	0.672823	577	0.754451	0	1
Os.12312.1.S1_at	Os01g0923700	green	0.424346	15.1245	0.581173	396	0.754606	0	1
Os.55461.1.S1_at	Os03g0381500	purple	0.271881	5.59419	0.614683	2509	0.754613	0	0.978142
Os.6123.1.S1_at	Os08g0550400	yellow	0.338202	89.8876	0.856364	1276	0.754877	0	0.999963
Os.37067.1.S1_at	Os10g0521900	yellow	0.158463	51.329	0.681125	6647	0.755319	0	8.89973e-05
Os.1438.1.S1_at	Os01g0159300	yellow	0.316409	105.128	0.887402	1606	0.755721	0	0.999709
Os.18881.1.S1_at	Os05g0449600	grey	0.356091	NA	-0.326652	1023	0.755856	0	0.999998
Os.2935.1.S1_at	---	yellow	0.38216	36.6324	0.681604	721	0.75587	0	1
Os.5213.1.S1_at	Os02g0667300	yellow	0.163328	13.3655	0.408453	6393	0.755872	0	0.000720344
Os.12096.3.S1_a_at	Os12g0106000	grey	0.228493	NA	-0.518964	3782	0.756034	0	0.51984
Os.14427.1.S2_at	Os01g0783200	yellow	0.298583	27.76	0.661979	1966	0.756136	0	0.996606
OsAffx.28880.1.S1_s_at	Os07g0621600	purple	0.309151	8.61955	0.72381	1746	0.756255	0	0.999945
Os.8778.1.S1_a_at	Os06g0216300	yellow	0.168703	65.4146	0.815072	6146	0.756321	0	0.00109446
OsAffx.24953.1.S1_s_at	Os03g0125100	grey	0.249034	NA	0.200005	3135	0.756322	0	0.884814
OsAffx.32224.1.A1_at	---	magenta	0.214492	14.592	0.688264	4267	0.75644	0	0.356577
OsAffx.30160.1.S1_at	Os09g0539000	grey	0.310665	NA	0.0423041	1710	0.756515	0	0.999613
Os.51924.1.S1_at	Os02g0265900	grey	0.279846	NA	-0.257238	2350	0.75671	0	0.987444
Os.47564.1.S1_at	Os05g0399400	grey	0.131203	NA	0.501461	8162	0.756734	0	0
Os.19628.1.S1_a_at	Os12g0605800	purple	0.389913	5.36899	0.610247	656	0.756808	0	1
OsAffx.32324.1.A1_at	---	magenta	0.206436	12.1326	0.72541	4563	0.756868	0	0.12732
Os.11354.1.S1_at	Os04g0604300	yellow	0.150471	42.5337	0.682421	7061	0.756982	0	5.57686e-06
Os.21222.1.S1_at	Os01g0933600	grey	0.435381	NA	-0.364036	333	0.757007	0	1
Os.9107.2.S1_x_at	Os09g0444900	grey	0.208592	NA	0.0809844	4472	0.757015	0	0.416259
Os.51165.1.S1_at	Os11g0303600	grey	0.243624	NA	-0.183733	3311	0.757039	0	0.91785
Os.38812.1.S1_at	Os01g0615050	grey	0.153904	NA	-0.0882549	6863	0.75728	0	1.766e-05
Os.15688.1.S1_at	Os12g0547600	yellow	0.243273	65.3994	0.790086	3319	0.757293	0	0.78317
Os.10937.1.S1_at	Os03g0192700	grey	0.311879	NA	-0.2828	1687	0.757436	0	0.999524
Os.18981.1.S1_x_at	Os07g0281800	grey	0.247111	NA	0.0893841	3193	0.75746	0	0.833644
Os.22839.1.S1_at	Os06g0697000	grey	0.147459	NA	-0.610238	7245	0.75756	0	6.27396e-06
Os.26884.1.S1_a_at	Os01g0905200	yellow	0.193648	55.154	0.701769	5099	0.757686	0	0.0505015
Os.9768.1.S2_at	Os02g0819500	yellow	0.270698	38.0031	0.69757	2533	0.757763	0	0.984107
Os.46602.1.S1_at	Os10g0562900	magenta	0.265191	2.89016	0.455364	2685	0.757841	0	0.940687
Os.52151.1.S1_at	Os08g0492500	yellow	0.334237	10.2113	0.464217	1329	0.757898	0	0.999885
Os.20289.1.S1_at	Os11g0592100	grey	0.167353	NA	0.497916	6216	0.758087	0	0.00261276
Os.11972.1.S1_at	Os05g0397800	grey	0.339247	NA	-0.444935	1258	0.75833	0	0.999988
Os.10423.1.S1_s_at	Os07g0685700	yellow	0.320618	61.0658	0.774738	1555	0.758384	0	0.999616
Os.11023.1.S2_a_at	Os01g0716800	yellow	0.194099	30.6772	0.648427	5085	0.758462	0	0.137294
Os.49731.1.S1_at	Os02g0324700	yellow	0.362119	59.4033	0.774942	943	0.75848	0	1
Os.50575.1.S1_at	Os04g0483200	yellow	0.335808	17.1329	0.536816	1314	0.758603	0	0.99996
Os.18219.1.S1_s_at	Os12g0209700	grey	0.379998	NA	0.217685	746	0.759004	0	1
Os.6671.1.S1_a_at	Os05g0476700	yellow	0.216838	87.016	0.839279	4179	0.759107	0	0.377659
Os.17516.1.S1_at	Os04g0484900	green	0.376011	66.2628	0.908142	783	0.759175	0	1
Os.53801.1.S1_at	Os03g0287100	grey	0.266108	NA	-0.0704022	2663	0.759336	0	0.988822
Os.20204.1.S1_s_at	Os02g0214900 /// Os02g0215200	grey	0.255184	NA	0.362392	2944	0.759418	0	0.93398
Os.2371.1.S1_at	Os12g0448900	grey	0.163693	NA	-0.340184	6383	0.759529	0	0.000333914
OsAffx.30773.2.S1_x_at	Os11g0109900	green	0.485971	16.8326	0.609679	119	0.759632	0	1
Os.13835.2.S1_a_at	Os01g0717000	yellow	0.205684	77.5822	0.822344	4608	0.759706	0	0.162318
Os.51129.1.S1_at	Os06g0597000	yellow	0.271952	14.9042	0.540346	2508	0.759706	0	0.969747
OsAffx.5024.1.S1_at	Os06g0553100	purple	0.368771	5.88987	0.665815	866	0.759858	0	1
Os.12645.1.S1_at	Os03g0390200	black	0.274488	18.7725	0.741508	2455	0.760046	0	0.994691
Os.47740.1.S1_at	Os04g0584800	yellow	0.322756	47.9328	0.754587	1511	0.760054	0	0.999943
Os.16164.1.S1_at	Os06g0207200	grey	0.247671	NA	-0.0901189	3167	0.760106	0	0.930572
Os.15701.1.S1_x_at	Os07g0669700	yellow	0.228371	32.0286	0.666195	3786	0.760116	0	0.526162
Os.53987.1.S1_at	Os06g0179200	purple	0.366363	6.3684	0.649096	894	0.760167	0	1
Os.5739.1.S1_at	Os05g0568100	black	0.199098	34.8454	0.861032	4877	0.760262	0	0.201382
Os.53766.1.S1_at	Os08g0483100	grey	0.345168	NA	0.0484067	1184	0.76039	0	0.999995
Os.53558.1.S1_at	Os05g0324000	grey	0.37558	NA	-0.311491	790	0.760393	0	1
OsAffx.32194.1.S1_x_at	---	magenta	0.321693	11.8828	0.631955	1533	0.760417	0	0.999865
Os.46544.1.A1_at	Os10g0389500	grey	0.155023	NA	-0.376563	6804	0.760569	0	5.80923e-05
Os.10391.1.S1_a_at	Os05g0594700	grey	0.316048	NA	-0.380288	1608	0.760663	0	0.999834
Os.51464.1.A1_at	Os01g0791200	magenta	0.270684	22.1237	0.814238	2535	0.76076	0	0.975717
Os.11725.1.S1_at	Os09g0309700	grey	0.381852	NA	-0.19514	724	0.76078	0	1
Os.57355.1.S1_x_at	---	grey	0.223125	NA	-0.297297	3946	0.760859	0	0.712241
Os.7513.1.S1_at	Os11g0605500	grey	0.326286	NA	0.185092	1451	0.760875	0	0.999858
Os.11604.2.S1_at	Os10g0572300	grey	0.357315	NA	0.0858367	1002	0.760902	0	0.999999
Os.21430.1.S1_at	Os08g0105000	grey	0.378595	NA	-0.39551	761	0.760917	0	1
Os.15688.2.S1_x_at	Os12g0547600	yellow	0.182674	73.5544	0.827804	5527	0.760921	0	0.0175878
Os.45300.1.A1_at	---	grey	0.483107	NA	-0.0472352	134	0.760959	0	1
OsAffx.14110.1.S1_s_at	Os04g0405800	grey	0.524447	NA	0.0345344	37	0.761199	0	1
Os.53683.1.S1_at	Os09g0431200	yellow	0.304976	39.6587	0.695175	1825	0.761212	0	0.999822
Os.4999.1.S1_at	Os06g0716100	grey	0.234224	NA	-0.451638	3596	0.761235	0	0.735199
OsAffx.14412.2.S1_s_at	Os04g0635100	grey	0.163456	NA	0.206921	6388	0.761273	0	0.00237783
Os.21803.1.S1_at	Os06g0349800	green	0.220594	10.5726	0.577026	4033	0.761279	0	0.497858
Os.13102.1.S1_at	Os01g0762000	purple	0.398167	6.47186	0.645168	575	0.761281	0	1
OsAffx.22270.1.S1_x_at	NA	yellow	0.249567	40.2279	0.717574	3115	0.761302	0	0.898101
Os.26713.1.S1_at	Os06g0139700	grey	0.461214	NA	0.250969	214	0.761373	0	1
Os.49388.1.S1_at	Os03g0841100	grey	0.377643	NA	-0.457417	772	0.761648	0	1
Os.8908.1.S1_at	Os02g0773200	brown	0.243314	15.9981	0.454103	3317	0.761705	0	0.871973
Os.24577.1.S1_at	Os12g0582800	green	0.440375	10.6795	0.501445	299	0.761708	0	1
OsAffx.32219.1.S1_x_at	---	magenta	0.174802	26.8862	0.864769	5864	0.761846	0	0.00443918
Os.9520.1.S1_at	Os08g0187700	grey	0.554144	NA	-0.126729	11	0.761873	0	1
Os.14776.2.A1_at	Os03g0220700	yellow	0.358313	24.8414	0.622226	989	0.762055	0	1
Os.14083.1.S1_at	Os11g0704700	green	0.512531	26.3015	0.730635	56	0.762058	0	1
Os.26226.1.S1_at	Os02g0120100	grey	0.188322	NA	0.428889	5276	0.762181	0	0.0827203
Os.4936.1.S1_at	Os09g0381100	grey	0.476748	NA	-0.0591819	156	0.762238	0	1
Os.38299.1.S1_at	Os07g0114000	grey	0.24743	NA	-0.372235	3178	0.762294	0	0.937811
Os.3415.1.S1_s_at	Os10g0542900	yellow	0.18432	21.6343	0.600719	5460	0.762312	0	0.0198778
Os.2347.1.S1_a_at	Os02g0776900	brown	0.234118	56.3016	0.667035	3601	0.762339	0	0.789933
Os.18684.1.S1_at	Os04g0472450	green	0.480455	46.5657	0.831255	142	0.762407	0	1
Os.23621.1.S1_a_at	Os06g0113600	green	0.332701	40.2792	0.803945	1342	0.76254	0	1
Os.53796.1.S1_at	Os04g0413900	green	0.34629	23.9621	0.708673	1162	0.762716	0	0.999999
Os.1993.1.S1_at	Os01g0739500	yellow	0.248936	16.3575	0.519506	3139	0.762867	0	0.7788
Os.26594.1.S1_at	---	magenta	0.240163	22.7593	0.769157	3413	0.763008	0	0.860942
Os.14584.1.S1_at	Os06g0558700	grey	0.447648	NA	0.0686381	271	0.763255	0	1
Os.11301.1.S1_x_at	Os11g0141400	yellow	0.284184	22.5285	0.544948	2245	0.763311	0	0.99138
Os.7339.1.S1_at	Os10g0456800	green	0.246012	12.125	0.567894	3219	0.763331	0	0.83939
Os.10861.1.S1_at	Os11g0183900	yellow	0.249455	38.1922	0.689606	3120	0.763452	0	0.869762
Os.4555.1.S1_at	Os04g0619400	yellow	0.238139	92.0405	0.851512	3464	0.763465	0	0.671035
Os.27293.2.S1_at	Os07g0551400	yellow	0.295675	37.1909	0.701832	2013	0.7635	0	0.998702
OsAffx.23754.1.S1_x_at	Os01g0716500	grey	0.321285	NA	0.144579	1541	0.763631	0	0.99996
Os.9741.2.S1_x_at	Os11g0147150	purple	0.337991	5.00735	0.612002	1285	0.763662	0	0.999999
Os.24984.1.A1_at	Os01g0224000	grey	0.302272	NA	0.21326	1886	0.763719	0	0.999757
OsAffx.17883.1.S1_at	Os09g0416400	grey	0.407433	NA	-0.255024	505	0.763887	0	1
Os.12705.2.S1_x_at	Os03g0265600	red	0.234567	21.9488	0.726864	3587	0.763928	0	0.79016
Os.9592.1.S1_at	Os07g0604300	yellow	0.276276	17.9524	0.558327	2424	0.764094	0	0.995312
Os.4616.1.S1_at	Os02g0712400	grey	0.385986	NA	-0.238633	685	0.764246	0	1
Os.9836.1.S1_at	Os11g0211800	brown	0.16326	24.8456	0.529598	6396	0.764332	0	0.00214314
Os.15988.1.S1_at	Os06g0472200	black	0.305209	14.1667	0.699778	1819	0.764406	0	0.999848
Os.15767.2.S1_x_at	Os10g0516300	red	0.324801	8.11967	0.589523	1476	0.764424	0	0.999982
Os.22793.1.S1_at	Os11g0181900	grey	0.319742	NA	-0.247998	1569	0.764565	0	0.999587
Os.16163.1.S1_at	Os02g0257200	purple	0.260929	3.07523	0.530062	2784	0.764626	0	0.98681
OsAffx.28501.1.S1_x_at	Os07g0281800	grey	0.245841	NA	0.0385922	3225	0.764793	0	0.855673
Os.18664.1.S1_a_at	Os01g0946500 /// Os01g0946600	grey	0.162447	NA	0.231049	6424	0.764827	0	0.000578366
Os.54145.2.S1_at	Os04g0673700	green	0.337816	17.802	0.6686	1291	0.765024	0	0.999997
Os.40003.1.S1_at	Os07g0120500	grey	0.265764	NA	0.139953	2672	0.765064	0	0.986335
Os.11335.3.S1_x_at	Os01g0720700	yellow	0.221776	17.73	0.578922	3985	0.765074	0	0.340035
Os.10754.1.S1_at	Os03g0161200	black	0.198286	15.875	0.711546	4904	0.765244	0	0.221242
Os.4670.1.S1_at	Os11g0701000	grey	0.284418	NA	-0.192245	2237	0.765312	0	0.998643
OsAffx.32263.1.S1_x_at	psbF	magenta	0.203125	32.1714	0.878853	4709	0.765379	0	0.233962
Os.11748.2.S1_a_at	Os03g0843500	grey	0.39177	NA	-0.364421	643	0.765477	0	1
OsAffx.31409.1.S1_s_at	Os11g0622150	grey	0.18292	NA	-0.157154	5516	0.765504	0	0.0331588
Os.26455.1.S1_at	Os05g0292700	magenta	0.239576	23.4746	0.810971	3427	0.765521	0	0.763078
Os.23190.1.A1_at	---	grey	0.385831	NA	-0.45332	687	0.765526	0	1
Os.7838.1.S1_at	Os09g0376300	grey	0.30592	NA	0.00865114	1802	0.765778	0	0.999825
Os.5365.1.S1_at	Os02g0314600	yellow	0.229595	91.3592	0.855946	3752	0.765911	0	0.633981
Os.52902.1.S1_at	Os07g0589000	grey	0.278664	NA	0.241133	2370	0.765921	0	0.993934
Os.10742.1.S1_at	---	grey	0.346265	NA	-0.468104	1163	0.765925	0	0.999995
Os.53444.1.S1_at	Os02g0705400	yellow	0.280116	38.7376	0.669302	2339	0.765928	0	0.998755
Os.22578.1.A1_at	Os07g0200700	green	0.468952	8.95476	0.538896	176	0.765957	0	1
Os.12063.1.S1_at	---	grey	0.172746	NA	0.0293803	5960	0.766033	0	0.0101239
Os.53101.1.S1_at	Os05g0582500	yellow	0.26656	20.4068	0.548102	2646	0.76609	0	0.995823
Os.12326.1.S1_s_at	Os07g0613000	purple	0.313245	3.4033	0.538994	1659	0.766153	0	0.999892
Os.46576.1.S1_at	Os10g0504900	grey	0.211092	NA	-0.238502	4388	0.766153	0	0.80781
Os.4900.2.A1_x_at	Os03g0214200	grey	0.358312	NA	-0.0398475	990	0.766256	0	1
Os.6020.1.S1_at	Os08g0109000	yellow	0.357496	32.8288	0.632036	999	0.766262	0	0.999998
Os.11265.1.S1_at	Os03g0273800	yellow	0.224475	10.0371	0.43412	3906	0.766308	0	0.589474
Os.11900.1.S1_at	Os02g0592400	yellow	0.275931	83.7948	0.846056	2433	0.76633	0	0.990763
Os.4700.1.S1_at	Os07g0666900	grey	0.259872	NA	-0.42964	2816	0.766367	0	0.97545
Os.6990.1.S1_at	Os09g0513600	yellow	0.341015	31.0227	0.648826	1238	0.766374	0	0.999987
OsAffx.24819.1.S1_at	Os02g0742500	green	0.440829	16.5765	0.633423	298	0.766416	0	1
Os.25411.1.A1_at	Os04g0286500	yellow	0.273722	11.2862	0.495273	2469	0.766457	0	0.990718
Os.12341.1.S1_at	Os04g0530400 /// Os12g0154400	green	0.515834	32.4543	0.731405	51	0.766471	2.32369e-07	1
Os.29084.1.S1_at	Os01g0738400	purple	0.245553	6.68253	0.65943	3236	0.766592	0	0.968843
Os.53511.1.S1_at	Os11g0648400	grey	0.238655	NA	-0.00617724	3450	0.766634	0	0.936345
Os.23695.3.S1_x_at	Os01g0935600	black	0.328843	15.2532	0.700135	1400	0.766757	0	0.999968
Os.23257.1.A1_at	Os06g0164400	yellow	0.246568	25.0267	0.624767	3208	0.766855	0	0.835884
Os.16933.1.S1_at	Os01g0837000	yellow	0.322649	16.2816	0.51636	1515	0.766868	0	0.999805
Os.18818.1.S1_a_at	Os01g0227100	grey	0.229944	NA	-0.562722	3732	0.76691	0	0.618036
OsAffx.26739.1.S1_s_at	Os05g0142600	grey	0.222893	NA	-0.181098	3951	0.767045	0	0.716511
Os.28435.5.S1_at	Os10g0558700	grey	0.233882	NA	0.030877	3605	0.767099	0	0.884489
Os.32357.1.S1_x_at	Os07g0664600	grey	0.26947	NA	-0.0931076	2566	0.767168	0	0.988897
Os.46559.1.S1_at	Os10g0521100	grey	0.292599	NA	0.368386	2079	0.767187	0	0.999467
Os.12705.1.S1_at	Os03g0265600	red	0.277784	25.9807	0.77044	2395	0.767446	0	0.994782
Os.25142.1.A1_at	Os10g0552400	yellow	0.267908	17.4177	0.516888	2609	0.767491	0	0.989683
Os.45933.1.S1_x_at	Os06g0130000	grey	0.505537	NA	-0.0531093	66	0.76758	2.32369e-07	1
Os.11749.1.S1_at	Os03g0187600	yellow	0.304332	87.5073	0.858571	1842	0.767614	0	0.998679
Os.3400.1.S1_s_at	Os02g0724000	grey	0.239872	NA	-0.430484	3421	0.767624	0	0.765436
Os.25587.1.S1_s_at	Os04g0668900	grey	0.305149	NA	-0.648283	1821	0.767639	0	0.999906
Os.7209.1.S1_at	---	green	0.484435	42.6618	0.783594	126	0.767673	2.32369e-07	1
Os.5480.1.S1_at	Os08g0559400	grey	0.48078	NA	0.124515	140	0.767691	0	1
Os.21563.1.S2_at	Os01g0165000	grey	0.295097	NA	-0.144	2021	0.767726	0	0.999967
Os.9823.1.S1_at	Os09g0110300	grey	0.17054	NA	0.323615	6057	0.767827	0	0.00582526
Os.34913.1.S1_at	Os01g0756300	grey	0.234984	NA	-0.199645	3573	0.767953	0	0.880374
Os.25587.1.S1_at	Os04g0668900	grey	0.271527	NA	-0.632407	2516	0.768007	0	0.994323
Os.51502.1.S1_at	---	grey	0.283034	NA	0.237572	2274	0.768057	0	0.996589
Os.11759.1.S1_at	Os07g0563800	grey	0.498262	NA	0.112007	84	0.76806	0	1
Os.25983.1.S2_at	Os03g0278300	yellow	0.258565	57.0899	0.757862	2859	0.768089	0	0.943833
Os.9739.1.S1_at	Os04g0142400	grey	0.210745	NA	-0.0120891	4404	0.76835	0	0.446043
Os.16914.1.S2_at	Os02g0474000	red	0.347448	7.75317	0.5818	1139	0.768492	0	0.999999
Os.53673.1.S1_at	Os04g0103500	grey	0.268361	NA	0.238658	2592	0.76851	0	0.990241
Os.50006.1.S2_at	Os09g0484300	yellow	0.362827	29.1362	0.662986	939	0.768641	0	1
Os.24368.1.S1_at	Os02g0798700	green	0.530481	35.7011	0.779449	30	0.768649	9.29476e-07	1
Os.47335.1.S1_at	Os12g0617100	green	0.408702	36.6473	0.793007	497	0.768778	0	1
Os.4757.1.S1_at	---	green	0.294157	15.0971	0.615213	2049	0.768879	0	0.995365
Os.3387.1.S1_at	Os10g0478300	yellow	0.190077	33.8211	0.663915	5209	0.768925	0	0.055974
OsAffx.32241.1.S1_x_at	---	magenta	0.203694	34.7559	0.900416	4684	0.768933	0	0.177173
Os.21801.1.S1_at	Os01g0138800	yellow	0.204744	19.1256	0.533111	4648	0.768948	0	0.439153
Os.37936.2.S1_a_at	Os10g0408700	green	0.307074	12.7622	0.554699	1786	0.768972	0	0.999803
Os.37229.1.S1_at	Os02g0687200	grey	0.265412	NA	0.0556703	2681	0.769037	0	0.983035
Os.12286.1.S1_at	Os03g0737000	grey	0.215964	NA	-0.164746	4210	0.769078	0	0.368589
Os.15295.2.S1_x_at	Os08g0293100	grey	0.243909	NA	-0.13437	3299	0.769092	0	0.893399
OsAffx.30676.2.S1_x_at	Os10g0490800	grey	0.200148	NA	0.0269902	4835	0.769107	0	0.281075
OsAffx.13495.1.S1_x_at	---	grey	0.296515	NA	-0.579544	1998	0.769266	0	0.999566
Os.15942.4.S1_at	---	grey	0.226952	NA	-0.455141	3821	0.76946	0	0.806407
OsAffx.2920.1.S1_s_at	Os02g0610600	green	0.463038	8.36018	0.52201	209	0.769486	0	1
Os.51119.1.S1_at	Os02g0668500	green	0.411397	8.75991	0.547803	476	0.769554	0	1
Os.16041.1.S1_at	Os03g0277500	purple	0.408732	6.79223	0.687578	495	0.769626	0	1
Os.7897.1.S2_s_at	Os05g0357800	grey	0.393575	NA	-0.353518	621	0.769818	0	1
Os.2362.2.S1_x_at	Os02g0565600	grey	0.263553	NA	0.191	2717	0.770142	0	0.971923
Os.57134.1.S1_at	Os02g0612200	yellow	0.293559	10.5194	0.487252	2059	0.770154	0	0.999644
OsAffx.20471.1.S1_x_at	---	magenta	0.262441	5.94841	0.485334	2741	0.770158	0	0.969879
Os.51023.1.S1_at	Os01g0628900	grey	0.217243	NA	-0.444135	4167	0.770164	0	0.656886
Os.19070.1.S1_at	Os11g0195600	black	0.167296	10.8075	0.635049	6222	0.770183	0	0.00914488
Os.25130.1.S1_at	Os08g0117900	red	0.346085	38.5322	0.881098	1169	0.770213	0	1
Os.6961.1.S1_a_at	Os09g0425900	yellow	0.263234	47.007	0.729689	2725	0.770307	0	0.966115
Os.38283.1.S4_at	Os05g0495300	grey	0.34365	NA	-0.372643	1199	0.770534	0	1
Os.12856.1.S1_x_at	Os05g0539800	grey	0.21214	NA	0.191763	4359	0.770548	0	0.311111
Os.12062.1.S1_a_at	Os01g0229100	grey	0.322736	NA	0.144441	1512	0.770597	0	0.999994
Os.25619.1.S1_at	Os05g0438600	grey	0.306226	NA	-0.00678202	1797	0.770687	0	0.999377
Os.10197.1.S1_at	Os11g0427700	grey	0.217583	NA	0.356924	4156	0.770717	0	0.410081
Os.15867.1.A1_at	---	grey	0.337885	NA	-0.401666	1287	0.770934	0	0.999994
Os.3277.1.S1_a_at	Os10g0548200	green	0.468009	31.5529	0.745133	186	0.770938	2.32369e-07	1
OsAffx.25749.1.S1_s_at	Os03g0792800	yellow	0.234006	21.1641	0.568352	3602	0.770944	0	0.82045
OsAffx.26050.8.S1_x_at	---	magenta	0.255405	24.2701	0.815482	2940	0.770956	0	0.952699
Os.17665.1.S1_x_at	Os06g0252300	yellow	0.377342	28.5987	0.621987	776	0.771169	0	1
Os.49611.1.S1_at	Os12g0503000	grey	0.253605	NA	0.109368	2985	0.771176	0	0.94575
Os.26698.2.S1_at	Os08g0546400	brown	0.298357	10.7575	0.370051	1968	0.771305	0	0.999481
Os.46241.1.S1_s_at	Os03g0648400	green	0.368689	31.9824	0.734468	867	0.77155	0	1
Os.8726.2.S1_at	Os08g0485700	green	0.460212	42.5787	0.80384	217	0.771568	2.32369e-07	1
Os.21038.1.S1_s_at	---	grey	0.335624	NA	-0.42631	1318	0.77165	0	0.999995
Os.46241.2.S1_s_at	Os03g0648400	grey	0.289491	NA	0.233918	2130	0.771655	0	0.998539
Os.4169.1.S1_at	Os07g0665200	grey	0.343407	NA	0.252353	1201	0.771694	0	0.999997
OsAffx.32241.1.A1_at	---	magenta	0.205504	8.63009	0.634407	4616	0.771793	0	0.162165
Os.57028.1.S1_at	Os04g0669600	grey	0.37928	NA	-0.0361609	753	0.771845	0	1
Os.26761.2.S1_x_at	Os01g0881700	magenta	0.197217	30.7897	0.865467	4956	0.771983	0	0.177116
Os.1443.1.S1_a_at	Os01g0159800	red	0.282992	12.807	0.680228	2279	0.772058	0	0.997987
OsAffx.32339.1.S1_x_at	NA	grey	0.356193	NA	-0.322494	1018	0.772238	0	0.999998
OsAffx.25022.1.S1_at	---	grey	0.433982	NA	-0.0542178	340	0.772246	0	1
Os.51663.1.S1_at	Os04g0594000	green	0.379444	17.1753	0.662657	750	0.77226	0	1
Os.18467.1.S1_s_at	Os11g0195500	yellow	0.253476	61.6354	0.761393	2992	0.772485	0	0.933945
Os.26932.1.S1_at	Os07g0559700	yellow	0.191076	40.7446	0.709122	5177	0.772495	0	0.0768842
Os.11918.1.S1_at	Os10g0485300	grey	0.379863	NA	-0.587546	747	0.772544	0	1
Os.51059.1.A1_at	Os12g0574400	green	0.356244	14.0739	0.61748	1017	0.77257	0	1
Os.26411.1.A1_at	Os08g0374600	yellow	0.21417	43.6487	0.719341	4278	0.772596	0	0.627004
Os.50656.1.S1_x_at	---	green	0.347827	19.8865	0.673412	1129	0.772606	0	0.999998
Os.38599.2.A1_at	Os05g0125300	grey	0.404975	NA	-0.109164	520	0.772655	0	1
Os.22169.1.S2_at	Os06g0726400	grey	0.379005	NA	-0.440827	757	0.772712	2.32369e-07	1
Os.17653.1.S1_at	Os03g0767900	red	0.3595	17.2863	0.720694	980	0.772734	0	1
Os.49503.1.S1_at	Os03g0388500	grey	0.254501	NA	0.109469	2960	0.772744	0	0.971063
Os.53473.1.S1_at	Os03g0148400	grey	0.259527	NA	-0.372001	2822	0.77276	0	0.974892
Os.6585.1.S1_at	Os04g0623500	brown	0.229195	13.7304	0.427223	3760	0.772865	0	0.75509
OsAffx.32261.1.A1_at	Os01g0881700	magenta	0.205985	17.047	0.742413	4587	0.772867	0	0.31077
Os.32953.1.S1_at	Os04g0463700	yellow	0.387831	36.118	0.670091	671	0.77289	0	1
OsAffx.24153.1.S1_s_at	Os02g0173200	yellow	0.241315	43.2519	0.722931	3380	0.772931	0	0.849797
Os.57476.1.A1_x_at	Os11g0210300	grey	0.321067	NA	0.0121057	1546	0.77294	0	0.999943
OsAffx.14380.1.S1_s_at	Os04g0617050	grey	0.253295	NA	-0.563547	2996	0.772943	0	0.899176
OsAffx.23810.1.S1_at	Os01g0772400	yellow	0.359826	59.7009	0.751895	972	0.772975	0	1
Os.26516.1.S2_s_at	Os10g0431000	grey	0.345413	NA	-0.2983	1179	0.773072	0	0.999974
Os.55640.1.S1_at	Os02g0580500	purple	0.261094	6.52704	0.66603	2780	0.773074	0	0.969197
Os.7370.1.S1_at	Os03g0602300	brown	0.204889	25.3642	0.520182	4641	0.773249	0	0.4661
Os.16401.1.S1_at	Os03g0331700	yellow	0.200611	52.2458	0.718971	4818	0.773264	0	0.202361
Os.3729.1.S1_at	Os01g0132000	yellow	0.16318	9.64078	0.467077	6400	0.773289	0	0.000319507
OsAffx.14511.1.S1_at	Os05g0119100	yellow	0.344136	18.6479	0.588177	1197	0.77331	0	1
Os.15515.1.S1_at	Os05g0395300	purple	0.525772	7.06362	0.68613	34	0.773344	9.29476e-07	1
Os.50437.1.S1_at	Os03g0712700	grey	0.373728	NA	-0.402116	805	0.773362	4.64738e-07	1
Os.14205.1.S1_at	Os05g0496000	red	0.310451	19.394	0.755014	1718	0.773452	0	0.999928
Os.4901.1.S1_at	Os01g0685400	grey	0.251419	NA	0.167944	3054	0.773693	0	0.90784
Os.27290.1.A1_at	Os06g0172800	grey	0.22613	NA	0.25362	3853	0.773758	0	0.704133
Os.10619.1.S2_at	---	yellow	0.216633	45.1305	0.72908	4188	0.773782	0	0.614284
Os.14649.1.S1_at	Os07g0196900	green	0.372153	30.5676	0.757192	823	0.773824	0	1
Os.18351.1.S1_at	Os09g0466900	yellow	0.344505	18.4778	0.571848	1194	0.77388	0	0.999999
Os.17130.1.S1_at	Os04g0671100	yellow	0.269572	75.9105	0.818359	2562	0.773943	0	0.990965
Os.2362.1.S1_a_at	Os02g0565600	grey	0.246125	NA	0.239875	3217	0.773987	0	0.862586
Os.52733.1.S1_at	Os04g0128900	brown	0.154144	43.2229	0.604406	6846	0.773997	0	0.000537702
Os.13704.1.S1_x_at	NA	purple	0.252306	5.09896	0.599487	3027	0.774007	0	0.966001
Os.6331.1.S1_at	Os04g0530300	green	0.493122	21.9787	0.648982	97	0.774025	3.0208e-06	1
Os.8947.1.S1_at	Os03g0154000	grey	0.189507	NA	0.56915	5232	0.774041	0	0.219561
Os.30866.1.S1_at	Os07g0115500	yellow	0.199583	13.0871	0.50502	4855	0.774166	0	0.152233
Os.49838.1.S1_at	Os04g0565200	grey	0.301036	NA	-0.519751	1920	0.774287	0	0.999819
Os.15606.1.S2_at	Os01g0170600	turquoise	0.204101	60.0618	0.639592	4666	0.774454	0	0.499445
Os.24593.1.S1_at	Os05g0521500	grey	0.519549	NA	-0.0265132	47	0.774539	9.29476e-07	1
Os.16712.1.S1_at	Os03g0116800	grey	0.364879	NA	-0.325452	918	0.774628	0	1
Os.6615.1.S1_at	Os02g0789400	grey	0.530868	NA	-0.280034	28	0.774703	4.41501e-06	1
OsAffx.7704.1.S1_s_at	Os12g0446500	purple	0.4764	4.69155	0.600642	159	0.774791	2.09132e-06	1
Os.25263.1.S1_at	NA	grey	0.23667	NA	-0.086456	3512	0.774804	0	0.908627
OsAffx.5607.1.S1_x_at	Os07g0614300	yellow	0.221463	33.5978	0.642783	3999	0.77481	0	0.721706
Os.12967.4.S1_x_at	Os01g0911100	yellow	0.29905	35.264	0.670885	1962	0.774946	0	0.999278
Os.38399.1.S1_at	Os03g0118450	grey	0.268088	NA	-0.100271	2600	0.775108	0	0.984399
Os.5600.1.S1_s_at	Os06g0127500	red	0.358337	31.567	0.844833	987	0.77542	0	1
Os.18830.1.S1_at	Os03g0643300	grey	0.230863	NA	-0.144035	3703	0.775552	0	0.868238
Os.25748.1.S1_at	Os02g0161900 /// Os05g0242133 /// Os05g0504766 /// Os06g0681400	grey	0.401278	NA	0.221834	549	0.775653	0	1
Os.18467.1.S1_at	Os11g0195500	yellow	0.266065	61.6499	0.76567	2665	0.77573	0	0.978856
Os.55827.1.S1_at	Os11g0490900	grey	0.20824	NA	-0.169039	4483	0.775731	0	0.454386
Os.5491.1.A1_s_at	Os12g0476200	grey	0.224721	NA	-0.21664	3902	0.775747	0	0.652016
Os.14093.1.S1_at	Os05g0542600	green	0.456996	22.6153	0.66509	232	0.775877	2.32369e-07	1
Os.4530.1.S1_at	Os09g0491756	red	0.205578	21.568	0.726255	4614	0.775972	0	0.275565
Os.14299.1.S1_at	Os03g0815800	green	0.478144	11.8635	0.548471	151	0.775992	1.16185e-06	1
Os.19098.1.S1_at	Os06g0163500	grey	0.499464	NA	-0.0641127	79	0.776068	3.7179e-06	1
Os.19023.2.S1_s_at	Os05g0163400	yellow	0.391371	30.5666	0.620219	646	0.776181	0	1
Os.15246.1.S1_at	Os02g0260700	green	0.436578	18.6701	0.624896	327	0.776194	2.32369e-07	1
Os.47961.1.S1_at	Os01g0571000	yellow	0.272655	48.0496	0.740967	2489	0.776221	0	0.984066
Os.18933.1.S1_at	Os02g0218700	grey	0.202365	NA	0.120489	4738	0.77624	0	0.399099
Os.11065.1.A1_at	---	pink	0.132168	15.409	0.698954	8110	0.776251	0	1.85895e-05
Os.34782.1.S1_at	Os01g0888800	yellow	0.21933	37.4179	0.704729	4077	0.776299	0	0.606364
Os.20246.1.S1_at	Os10g0462200	green	0.397314	20.1056	0.658928	582	0.77639	0	1
Os.5217.1.S1_at	Os01g0252200	yellow	0.294255	31.6218	0.678388	2045	0.776423	0	0.99893
Os.23183.1.S1_at	Os09g0454600	yellow	0.192589	30.414	0.629472	5134	0.776503	0	0.176883
OsAffx.6409.1.S1_at	Os09g0437500	grey	0.313312	NA	-0.162143	1654	0.77651	0	0.999867
Os.4327.1.S1_at	Os03g0129100	yellow	0.250392	63.4499	0.783199	3087	0.776524	0	0.958488
Os.18672.1.S1_s_at	Os02g0541300	green	0.393061	11.9206	0.583803	625	0.776524	0	1
Os.17393.1.S1_at	Os01g0228400	magenta	0.220186	3.77187	0.538632	4046	0.776574	0	0.718613
OsAffx.2171.1.S1_at	Os01g0550300	yellow	0.275863	11.0765	0.511806	2435	0.776617	0	0.990482
Os.55099.1.S1_at	Os04g0652600	green	0.393215	19.6434	0.669914	623	0.77664	0	1
Os.648.1.S1_at	Os01g0623500	yellow	0.257434	45.9522	0.746713	2891	0.77667	0	0.981079
Os.11719.1.S2_at	Os07g0661400	yellow	0.222404	28.9073	0.62956	3964	0.776725	0	0.669053
OsAffx.32255.1.A1_at	---	magenta	0.233029	18.568	0.775423	3636	0.776783	0	0.760922
Os.22475.1.S1_at	Os06g0298400	green	0.494009	21.7096	0.630226	96	0.776889	1.16185e-06	1
Os.16039.1.S1_s_at	Os02g0488701	yellow	0.378226	54.5806	0.772371	767	0.77713	0	1
Os.8926.1.S1_at	Os03g0245800	grey	0.231955	NA	-0.0278988	3669	0.777189	0	0.990778
Os.23103.1.S1_at	Os05g0497300	yellow	0.308399	43.7512	0.685386	1760	0.777235	0	0.999559
Os.3740.1.S1_x_at	Os12g0109900	green	0.384975	36.8787	0.796848	693	0.777289	0	1
Os.10378.1.A1_at	Os01g0955700	yellow	0.333504	42.1709	0.711265	1330	0.777322	0	0.999984
Os.19619.1.S1_at	Os07g0558000	grey	0.338275	NA	-0.246613	1274	0.777465	2.32369e-07	0.999999
Os.11064.1.S1_a_at	Os10g0389000	red	0.293677	17.6651	0.721712	2056	0.777519	0	0.999522
OsAffx.23225.1.S1_at	---	black	0.262121	20.496	0.751434	2749	0.777586	0	0.997212
Os.5834.1.S1_at	Os08g0108100	grey	0.161965	NA	0.0576806	6467	0.777876	0	0.00378599
OsAffx.3295.1.S1_x_at	Os03g0342900	yellow	0.314714	14.8541	0.534573	1631	0.777916	0	0.999808
Os.11046.1.S1_at	Os06g0592500	red	0.130639	3.81918	0.33441	8194	0.777938	0	4.64738e-07
Os.2493.2.S1_x_at	Os10g0470900	grey	0.43845	NA	-0.374992	315	0.778265	2.32369e-07	1
Os.18248.1.S1_at	Os03g0177300	grey	0.416411	NA	-0.314724	447	0.778289	2.32369e-07	1
Os.7115.1.S1_a_at	Os04g0667600	yellow	0.288068	33.1559	0.60195	2158	0.778302	0	0.997511
Os.47946.1.S1_at	Os07g0523600	magenta	0.201642	5.42387	0.58181	4773	0.778348	0	0.361417
Os.51480.1.S1_at	Os01g0849000	grey	0.259513	NA	-0.129617	2824	0.778364	0	0.989789
Os.55306.1.S1_at	Os09g0445600	brown	0.22197	15.6463	0.449003	3978	0.778405	0	0.779793
Os.43375.1.S1_at	---	black	0.247271	22.4737	0.768128	3185	0.77844	0	0.986212
Os.5599.1.S1_x_at	Os08g0408500	grey	0.359741	NA	0.334356	975	0.778535	0	1
Os.8385.1.S1_s_at	Os10g0150400	pink	0.100825	35.7033	0.827164	10319	0.778577	0	0
Os.24868.2.S1_x_at	Os01g0715400	grey	0.339558	NA	-0.378886	1255	0.778597	0	0.999991
Os.9016.1.S1_x_at	Os12g0293501	grey	0.231088	NA	-0.0150026	3695	0.778599	0	0.860606
Os.8024.1.S1_at	Os07g0485100	grey	0.350027	NA	0.391446	1104	0.778733	0	1
OsAffx.27752.1.S1_s_at	Os06g0318900	grey	0.23823	NA	0.26387	3461	0.778746	0	0.784596
Os.6534.1.A1_at	Os02g0549700	grey	0.325586	NA	-0.211756	1464	0.778797	0	0.999975
Os.17797.1.A1_at	Os02g0669500	yellow	0.210242	13.7807	0.419716	4415	0.778924	0	0.397417
Os.18412.1.S1_a_at	Os10g0415128	grey	0.364237	NA	-0.224893	926	0.778973	0	1
Os.12724.1.S1_a_at	Os08g0465800	grey	0.324311	NA	0.137427	1483	0.778976	0	0.999988
Os.68.1.S1_at	Os01g0268500	yellow	0.224091	35.6361	0.670135	3921	0.77899	0	0.725182
Os.45957.1.S1_at	NA	grey	0.292555	NA	-0.154344	2081	0.779192	0	0.998401
Os.28404.1.A1_at	Os03g0168200	black	0.215737	15.1079	0.696569	4218	0.779217	0	0.623912
OsAffx.13358.1.S1_at	---	grey	0.380253	NA	-0.540196	743	0.779246	2.32369e-07	1
Os.15587.2.A1_a_at	Os04g0488000	grey	0.492403	NA	-0.321289	100	0.779289	3.95027e-06	1
Os.23971.1.S1_a_at	Os01g0242600	yellow	0.302118	16.2602	0.482309	1888	0.779343	0	0.999414
Os.8667.1.S1_at	Os05g0481500	grey	0.46778	NA	0.140049	187	0.779435	1.16185e-06	1
Os.38031.2.A1_at	Os03g0750100	grey	0.33718	NA	0.192824	1295	0.77955	0	1
Os.27127.1.S1_a_at	Os05g0298200	grey	0.338157	NA	-0.128317	1277	0.779582	0	0.999996
Os.10166.1.S1_at	Os04g0494100	grey	0.172767	NA	-0.393499	5958	0.779597	0	0.0406585
Os.51747.1.S1_x_at	Os03g0406100	green	0.186779	14.8522	0.619037	5342	0.779667	0	0.279778
Os.11696.2.S1_x_at	Os01g0927600	yellow	0.286975	50.2262	0.740462	2178	0.779691	0	0.998662
Os.11418.1.S1_at	Os12g0528000	green	0.244187	25.6926	0.720836	3291	0.779728	0	0.944666
Os.4292.2.S1_at	Os06g0130000	green	0.506779	25.4001	0.639271	63	0.77988	5.11212e-06	1
Os.7678.1.S1_at	Os03g0225900	yellow	0.17301	38.5414	0.70419	5949	0.779884	0	0.0285649
OsAffx.32222.1.A1_at	---	magenta	0.212645	15.903	0.757529	4344	0.779966	0	0.531909
Os.34139.1.S1_at	Os08g0141400	yellow	0.213865	23.3501	0.571957	4296	0.780026	0	0.581961
Os.15304.1.A1_at	Os02g0202200	yellow	0.245683	10.4339	0.483691	3230	0.780093	0	0.918682
Os.5338.1.S1_at	Os10g0437500	grey	0.301903	NA	0.250757	1894	0.780102	0	0.999787
OsAffx.32325.1.S1_at	---	magenta	0.232224	13.6138	0.70194	3657	0.78011	0	0.880006
Os.7206.1.S1_at	Os01g0639600	yellow	0.186604	53.9339	0.773615	5350	0.780165	0	0.0869051
Os.12700.1.S1_at	Os10g0516400	brown	0.213923	35.5593	0.553892	4290	0.780169	0	0.803852
Os.24773.1.S1_at	Os04g0405800	green	0.543738	19.4472	0.626835	16	0.780196	1.11537e-05	1
Os.9714.2.A1_a_at	Os04g0600900	grey	0.19742	NA	-0.546238	4943	0.780486	0	0.497532
Os.19366.3.A1_x_at	Os10g0391500	grey	0.270326	NA	-0.00780162	2542	0.780565	0	0.993123
Os.38834.1.S1_at	Os04g0403701	yellow	0.259257	17.8731	0.571492	2838	0.780674	0	0.974384
Os.1440.1.S1_at	Os01g0159400	grey	0.341059	NA	0.0840968	1236	0.780683	0	0.999982
Os.56073.1.S1_at	Os02g0813200	grey	0.416106	NA	-0.22238	451	0.780866	9.29476e-07	1
Os.49572.1.A1_at	Os06g0214300	yellow	0.282673	62.474	0.805204	2285	0.780924	0	0.998895
Os.45897.1.S1_at	Os01g0772400	yellow	0.291103	32.2118	0.676939	2102	0.780961	0	0.999146
Os.22703.1.S1_at	Os07g0618700	grey	0.201239	NA	0.179801	4791	0.780965	0	0.221857
Os.6452.2.A1_a_at	Os01g0627500	black	0.273349	8.49974	0.598353	2475	0.781058	0	0.994447
Os.51926.1.S1_at	Os11g0184900	yellow	0.218759	9.56831	0.480438	4108	0.781094	0	0.566635
Os.49131.1.S1_at	---	yellow	0.331536	32.6615	0.662371	1362	0.781133	0	0.999996
Os.46450.1.S1_at	Os10g0491000	grey	0.181132	NA	-0.149604	5590	0.781134	0	0.104394
Os.38283.1.S1_a_at	Os05g0495300	grey	0.197614	NA	-0.302814	4927	0.781464	0	0.235265
OsAffx.24777.1.S1_at	Os02g0711400	grey	0.335674	NA	-0.264735	1315	0.781495	0	1
Os.32823.1.S1_x_at	Os07g0620700	purple	0.279648	4.62356	0.580938	2354	0.781557	0	0.998479
Os.27926.1.A1_s_at	Os07g0683600	red	0.214027	8.38442	0.578555	4285	0.781591	0	0.567895
Os.27243.1.S1_at	Os11g0601700	grey	0.282563	NA	-0.232197	2291	0.781602	0	0.998276
Os.37834.1.S1_a_at	Os04g0679400	grey	0.212913	NA	0.0472583	4336	0.781638	0	0.537658
Os.11203.1.S1_at	Os01g0922600	grey	0.267801	NA	-0.42809	2612	0.781644	0	0.992503
Os.10510.1.S1_at	Os03g0122300	yellow	0.169865	36.9342	0.698954	6091	0.781732	0	0.0146946
Os.21950.1.S1_at	Os08g0482300	grey	0.26105	NA	0.173704	2781	0.78177	0	0.980379
Os.50522.1.S2_at	Os02g0720900	magenta	0.289024	2.4607	0.470174	2141	0.781779	0	0.999469
Os.3818.1.S1_a_at	Os01g0187900	grey	0.311977	NA	-0.334828	1684	0.781858	0	0.999946
OsAffx.29955.1.S1_at	Os09g0378700	yellow	0.305198	15.2489	0.53002	1820	0.781933	0	0.999881
Os.27946.1.S1_at	Os04g0602300	yellow	0.274149	34.2561	0.654264	2463	0.782041	0	0.997829
Os.19003.1.S1_a_at	Os01g0314100	yellow	0.301437	25.0683	0.603523	1910	0.782058	0	0.999836
Os.32252.1.S1_at	Os01g0675800	yellow	0.237266	28.0017	0.607389	3489	0.78208	0	0.936852
Os.11998.1.S1_at	Os02g0293500	yellow	0.417223	17.7045	0.515969	442	0.782092	1.16185e-06	1
Os.47907.1.S1_at	Os04g0320700	red	0.239702	11.7055	0.674168	3424	0.782139	0	0.926199
Os.52750.1.S1_x_at	Os09g0120033	purple	0.369379	5.69239	0.641172	856	0.78222	9.29476e-07	1
OsAffx.2825.1.S1_x_at	---	purple	0.245918	12.1383	0.778711	3221	0.782304	0	0.965205
Os.35113.1.S1_at	Os04g0658000	grey	0.501332	NA	-0.0962125	76	0.782322	2.09132e-06	1
Os.10487.1.S1_at	Os07g0530300	grey	0.487563	NA	-0.142816	114	0.78234	1.39421e-06	1
Os.16028.1.S1_at	Os05g0132400	grey	0.441043	NA	0.250719	296	0.782429	2.32369e-07	1
Os.8776.1.S1_at	Os03g0859800	red	0.312983	24.0282	0.789579	1664	0.782451	0	0.999994
Os.12096.4.S1_s_at	Os11g0106700 /// Os12g0106000	grey	0.167207	NA	-0.513494	6228	0.782456	0	0.00660695
Os.53275.1.S1_at	Os05g0176700	grey	0.32785	NA	-0.0668807	1417	0.782475	0	0.999862
Os.45878.1.S1_at	---	pink	0.194777	15.5992	0.665202	5050	0.782648	0	0.490345
Os.51564.1.S1_s_at	Os04g0429900	green	0.416635	15.9175	0.625179	445	0.782691	2.32369e-07	1
Os.3246.2.S1_at	---	grey	0.392923	NA	-0.320368	628	0.78273	0	1
Os.27446.1.S1_a_at	Os03g0842700	grey	0.382524	NA	0.015751	716	0.782761	0	1
Os.52542.1.S1_at	Os03g0819700	yellow	0.295301	50.3958	0.736844	2015	0.782829	0	0.999414
Os.54615.1.S1_at	Os06g0289200	purple	0.277554	4.31982	0.599501	2400	0.782853	0	0.996585
OsAffx.20132.1.S1_at	---	grey	0.410115	NA	-0.0308012	483	0.7829	2.32369e-07	1
Os.49365.1.S1_at	Os01g0768600	grey	0.2157	NA	0.0891425	4221	0.783039	0	0.715362
Os.18321.3.S1_at	Os02g0668100	grey	0.300993	NA	-0.0689003	1921	0.783253	0	0.999917
Os.10162.1.S1_at	Os01g0384800	yellow	0.218586	29.605	0.582329	4118	0.783305	0	0.701211
Os.53609.1.S1_s_at	Os01g0201600	pink	0.131152	33.7294	0.7976	8168	0.78345	0	0.000283955
Os.3408.2.S1_at	Os01g0866500	black	0.243025	6.4098	0.551731	3330	0.783631	0	0.926773
Os.27716.2.S1_a_at	Os08g0546800	red	0.218966	15.6139	0.665611	4094	0.78364	0	0.8064
Os.26761.1.S1_a_at	Os01g0881700	magenta	0.204888	21.6906	0.800067	4642	0.783729	0	0.402284
Os.8758.1.S1_s_at	Os01g0665300	yellow	0.346564	44.1306	0.692731	1153	0.783958	0	0.999999
Os.47946.1.S1_s_at	Os07g0523600	magenta	0.130192	7.29071	0.641603	8218	0.78403	0	0
Os.53121.1.S1_at	Os07g0177200	yellow	0.266764	51.1591	0.774295	2642	0.78405	0	0.992701
Os.50903.2.S1_at	Os09g0255400	yellow	0.272311	11.2832	0.509208	2496	0.784187	0	0.994978
Os.53970.1.S1_at	Os05g0545500	green	0.409084	24.7043	0.70187	493	0.784236	1.39421e-06	1
OsAffx.5591.1.S1_at	Os07g0604500	yellow	0.394457	23.7312	0.605451	610	0.784282	9.7595e-06	1
Os.37916.1.S1_at	Os01g0698000	grey	0.39997	NA	-0.438314	557	0.78439	2.32369e-07	1
Os.6832.1.S1_at	Os01g0348800	grey	0.320074	NA	0.00834936	1562	0.784444	0	0.999982
Os.33747.1.S1_at	Os08g0398800	purple	0.380914	6.55426	0.641283	733	0.784469	0	1
OsAffx.28110.1.S1_at	Os06g0661600	grey	0.39463	NA	-0.283848	606	0.784553	2.32369e-07	1
Os.51521.1.S1_at	Os06g0648200	green	0.352479	9.32038	0.523696	1073	0.784569	4.64738e-07	1
Os.23405.1.S1_at	Os07g0245100	yellow	0.216657	36.6774	0.693076	4186	0.78461	0	0.689972
Os.1310.1.S1_a_at	Os11g0113700 /// Os12g0113500	grey	0.212956	NA	-0.148891	4334	0.784711	0	0.560506
Os.31464.1.S1_a_at	Os04g0527400	yellow	0.204113	33.0873	0.648534	4664	0.784724	0	0.616581
Os.49054.1.S1_at	Os04g0382400	grey	0.224932	NA	-0.246975	3893	0.784761	0	0.810095
Os.11919.1.S1_at	Os01g0934100	yellow	0.2496	74.2186	0.780479	3112	0.784862	0	0.934835
OsAffx.15233.1.S1_at	Os06g0114650	grey	0.208056	NA	0.447356	4496	0.784975	0	0.562415
Os.4385.1.S1_at	Os11g0184900	yellow	0.200531	23.9037	0.612948	4820	0.785033	0	0.342227
Os.52377.1.S1_at	Os02g0227100	grey	0.214547	NA	0.219592	4265	0.785051	0	0.633818
Os.11301.1.S1_at	Os11g0141400	yellow	0.231426	22.1472	0.543502	3685	0.785075	0	0.828828
Os.11240.1.S1_at	Os01g0130000	grey	0.31631	NA	-0.129973	1607	0.785191	0	0.999878
Os.27430.1.S1_at	Os08g0183900	black	0.157359	23.2912	0.785189	6702	0.785211	0	0.00844847
Os.52944.1.A1_at	Os06g0192800	yellow	0.212489	22.4214	0.544754	4348	0.785249	0	0.521514
Os.11119.1.S1_a_at	---	greenyellow	0.278837	2.0891	0.557792	2368	0.785442	0	0.998932
Os.46074.1.A1_at	---	grey	0.485629	NA	-0.235209	120	0.785513	4.64738e-06	1
Os.9385.1.S1_at	Os02g0815700	black	0.25951	6.04522	0.521102	2825	0.785746	0	0.987422
Os.43040.1.S1_at	Os01g0305200	yellow	0.220509	59.0888	0.784253	4035	0.785763	0	0.770608
OsAffx.4655.1.S1_x_at	Os05g0561500	green	0.392881	27.5152	0.733029	629	0.785779	1.16185e-06	1
Os.53942.1.S1_x_at	Os11g0101200	grey	0.431286	NA	-0.0189436	356	0.785918	1.62658e-06	1
Os.18981.1.S1_at	Os07g0281800	grey	0.226149	NA	0.118288	3850	0.78593	0	0.80701
OsAffx.15154.1.S1_at	Os05g0560200	grey	0.372442	NA	0.169555	817	0.785974	4.64738e-07	1
Os.56959.1.S1_at	Os04g0558700	grey	0.174418	NA	-0.66294	5886	0.785979	0	0.0661801
OsAffx.19953.2.S1_at	Os12g0524700	grey	0.232795	NA	0.113182	3642	0.785993	0	0.84069
Os.14852.1.A1_at	Os06g0602800	purple	0.405008	8.22087	0.708079	518	0.786012	4.41501e-06	1
Os.18463.1.S1_at	Os05g0449200	grey	0.153698	NA	-0.621862	6873	0.786015	0	0.00252329
Os.52198.1.S1_at	Os04g0191600	green	0.213456	13.6647	0.612099	4313	0.786054	0	0.755286
Os.17199.1.S1_at	Os07g0499800	yellow	0.327359	21.6272	0.583706	1428	0.786108	0	0.999984
OsAffx.32275.1.S1_at	---	grey	0.320101	NA	-0.171914	1561	0.786166	0	0.999918
Os.4786.1.S2_at	Os04g0498600	yellow	0.283357	25.3096	0.628558	2267	0.786183	0	0.997025
Os.20353.1.S3_s_at	Os01g0966000	grey	0.355148	NA	-0.570365	1033	0.786293	0	1
Os.6363.1.S1_at	Os10g0524600	grey	0.259649	NA	0.0125957	2819	0.786318	0	0.993043
Os.56080.1.S1_at	Os03g0676400	yellow	0.159955	33.6923	0.658584	6558	0.786354	0	0.00308656
Os.47732.1.S1_s_at	Os12g0552500	grey	0.36124	NA	-0.107174	952	0.786472	0	1
Os.17887.1.S1_at	Os12g0556200	yellow	0.197573	30.5448	0.647374	4929	0.786511	0	0.305018
Os.23574.1.S1_at	Os02g0110700	grey	0.438658	NA	0.0615283	313	0.786624	3.0208e-06	1
Os.18941.1.S1_at	Os07g0122200	grey	0.4	NA	-0.289028	555	0.786659	4.64738e-06	1
Os.28320.1.S1_at	Os05g0462400	grey	0.257075	NA	-0.272729	2902	0.786694	0	0.991477
Os.14654.1.S1_at	Os08g0540300	grey	0.396108	NA	0.285227	597	0.786797	2.32369e-07	1
Os.53528.1.A1_at	Os01g0506200	green	0.512843	38.9004	0.795936	55	0.786819	1.99837e-05	1
Os.19023.2.S1_x_at	Os05g0163400	yellow	0.427929	13.0577	0.462686	373	0.786942	9.29476e-07	1
Os.4208.1.S1_at	Os06g0166900	yellow	0.409162	48.1602	0.728252	492	0.786991	2.09132e-06	1
Os.5723.1.S1_at	Os03g0157500	green	0.495614	18.3427	0.607753	92	0.786999	1.81248e-05	1
Os.11526.1.S2_at	Os02g0201000	yellow	0.305852	38.2766	0.701808	1806	0.787117	0	0.999737
Os.16644.1.A1_at	Os03g0848200	grey	0.380083	NA	0.287839	744	0.78751	2.32369e-07	1
Os.9523.1.S1_at	Os04g0398000	purple	0.322411	3.99049	0.572235	1519	0.787529	0	0.999984
Os.6080.1.S1_at	Os06g0134800	grey	0.34521	NA	-0.112893	1182	0.787614	2.32369e-07	1
Os.7840.1.S1_at	Os01g0184900	green	0.580046	43.3036	0.807613	5	0.787616	5.36772e-05	1
Os.50345.1.S1_at	Os01g0168000	yellow	0.259251	14.4662	0.522978	2839	0.787648	0	0.985743
OsAffx.32224.1.S1_at	---	magenta	0.230893	19.4958	0.73687	3702	0.787651	0	0.891461
Os.27756.1.S1_at	Os06g0710300	black	0.191155	9.97774	0.636288	5171	0.78766	0	0.247951
Os.53852.1.S1_at	Os04g0209200	grey	0.268075	NA	0.102817	2601	0.787773	0	0.9961
OsAffx.14364.1.S1_s_at	Os04g0602300	yellow	0.236998	32.9364	0.627045	3497	0.787845	0	0.9614
Os.1741.3.A1_at	Os11g0549675	grey	0.456892	NA	-0.286745	233	0.787877	1.18508e-05	1
Os.20089.1.S1_at	Os12g0228900	grey	0.352614	NA	0.101579	1071	0.78796	0	1
Os.14095.1.S1_at	Os04g0614600	purple	0.373629	8.00176	0.702712	807	0.787965	6.97107e-07	1
Os.33238.1.S1_x_at	Os02g0313700	grey	0.240209	NA	-0.282073	3408	0.788011	0	0.973499
Os.25102.1.S1_at	Os03g0803700	grey	0.41001	NA	-0.223124	484	0.788159	1.09213e-05	1
Os.11994.1.S1_at	Os07g0604500	grey	0.372391	NA	-0.365725	818	0.788209	1.16185e-06	1
Os.55441.1.S1_at	Os05g0275600	green	0.447281	15.3021	0.642011	273	0.788226	6.27396e-06	1
Os.52538.1.S1_s_at	Os12g0209200	grey	0.245653	NA	0.0606459	3231	0.788237	0	0.950651
Os.10322.1.S1_s_at	Os07g0569100	yellow	0.334678	31.6984	0.654692	1324	0.788373	0	0.999979
Os.20773.1.S1_at	Os06g0204400	grey	0.369999	NA	0.0834819	847	0.788404	0	1
Os.54033.1.S1_at	Os08g0476900	grey	0.183762	NA	0.259339	5480	0.78842	0	0.114178
Os.13521.1.S1_at	Os03g0334000	yellow	0.332607	24.6705	0.597006	1343	0.788432	4.64738e-06	0.999997
Os.15092.1.S1_at	Os09g0484900	yellow	0.187498	20.2729	0.588788	5310	0.788488	0	0.159962
Os.50721.1.A1_at	---	green	0.263354	10.2409	0.579523	2721	0.788615	0	0.993466
Os.57289.1.S1_at	Os12g0455000	grey	0.108151	NA	0.539192	9739	0.788616	0	0
Os.11730.1.S1_at	Os05g0287800	yellow	0.278049	44.371	0.699935	2386	0.788634	0	0.99893
Os.51635.1.A1_at	---	greenyellow	0.351783	4.68443	0.700217	1081	0.788657	0	1
Os.33082.1.S1_at	Os06g0158500	grey	0.214564	NA	0.540507	4262	0.788671	0	0.773565
OsAffx.32202.1.A1_x_at	---	magenta	0.235287	15.8826	0.670274	3560	0.78873	0	0.96007
Os.54039.1.S1_at	Os02g0128300	green	0.404545	35.4561	0.776773	522	0.788745	1.16185e-06	1
Os.27683.2.S1_s_at	Os03g0247900	yellow	0.202252	85.1025	0.857445	4745	0.788798	0	0.438312
Os.6417.1.S1_at	Os07g0565800	pink	0.11494	43.7664	0.84231	9226	0.788826	0	5.11212e-06
Os.8015.1.S1_at	---	grey	0.153872	NA	-0.0585673	6867	0.78891	0	0.00238922
Os.26897.1.S1_at	Os12g0299300	grey	0.227776	NA	-0.0498145	3803	0.788973	0	0.860012
OsAffx.21421.1.S1_x_at	Os01g0584100	grey	0.310571	NA	-0.0040346	1714	0.789163	0	0.999916
Os.30696.1.S1_at	Os01g0198500	brown	0.144436	58.4772	0.669791	7421	0.7893	0	9.41094e-05
Os.10337.2.S1_at	Os02g0217600	grey	0.500527	NA	-0.200109	78	0.789314	1.92866e-05	1
Os.34789.1.S1_at	---	red	0.272025	10.008	0.633579	2503	0.789347	0	0.998564
Os.3388.1.S1_x_at	Os04g0517100	yellow	0.183505	79.3482	0.820421	5493	0.789417	0	0.140801
Os.9650.1.A1_at	Os04g0667700	grey	0.403798	NA	-0.291231	529	0.789555	2.32369e-07	1
Os.36122.2.S1_at	Os01g0600500	yellow	0.225491	76.6235	0.845238	3875	0.789561	0	0.882349
Os.20333.1.S1_at	Os02g0799600	grey	0.207618	NA	-0.289024	4519	0.789566	0	0.518258
Os.6561.1.A1_at	---	brown	0.182992	26.9659	0.525025	5509	0.789645	0	0.134047
OsAffx.32284.1.S1_x_at	---	grey	0.348071	NA	-0.130226	1122	0.789678	0	1
Os.11396.1.S1_at	Os01g0908700	yellow	0.278329	106.602	0.908079	2380	0.78972	0	0.997697
Os.3053.1.A1_at	Os10g0553800	black	0.284002	3.47209	0.398319	2252	0.789929	0	0.998863
Os.7625.1.A1_s_at	Os06g0729900	yellow	0.253412	68.8358	0.802626	2995	0.790155	0	0.957769
OsAffx.28211.1.S1_at	Os06g0729900	yellow	0.244513	72.0412	0.813159	3274	0.790181	0	0.914127
Os.11432.1.S1_s_at	---	green	0.217745	25.7856	0.728011	4145	0.790255	0	0.611048
Os.23936.1.S1_at	Os06g0105800	black	0.352899	13.6551	0.684422	1067	0.790264	0	1
Os.16743.3.S1_x_at	Os11g0110000 /// Os12g0110300	red	0.357067	19.9058	0.754787	1005	0.790286	0	1
Os.53993.1.S1_x_at	Os02g0473200	grey	0.224655	NA	0.405368	3903	0.790345	0	0.853054
Os.54341.1.S1_at	Os12g0633600	black	0.178892	25.0244	0.79087	5681	0.790349	0	0.233651
Os.5581.1.S1_at	Os03g0776900	black	0.22914	11.1572	0.648594	3763	0.790486	0	0.955904
OsAffx.11050.1.S1_x_at	Os01g0246700	yellow	0.216782	100.55	0.892825	4182	0.790631	0	0.709902
Os.6090.1.S1_a_at	Os01g0226500	green	0.47996	11.3994	0.539772	143	0.79064	1.5104e-05	1
Os.14883.1.S1_a_at	Os03g0794900	green	0.420264	26.0676	0.720378	420	0.790669	6.27396e-06	1
Os.6672.1.S1_at	Os01g0283300	grey	0.347533	NA	0.045957	1136	0.790706	2.32369e-07	0.999999
Os.57477.1.S1_x_at	Os11g0703900 /// Os12g0569700	grey	0.268379	NA	0.186778	2591	0.790718	0	0.997117
Os.5564.1.S1_at	Os07g0490600	green	0.402968	25.5927	0.708999	536	0.790779	1.16185e-06	1
Os.855.1.S1_at	Os01g0128200	grey	0.154079	NA	-0.479239	6850	0.790804	0	0.00434367
Os.46223.1.S1_s_at	Os09g0511700	grey	0.30353	NA	0.027671	1861	0.790814	0	0.999941
Os.7532.1.S1_at	---	blue	0.389982	31.9732	0.49814	655	0.79087	2.32369e-07	1
OsAffx.25891.1.S1_at	---	grey	0.215178	NA	-0.415039	4238	0.79087	0	0.936344
Os.24051.2.S1_at	Os04g0412300	yellow	0.191121	46.8156	0.72188	5174	0.7909	0	0.186916
Os.49593.1.S1_x_at	Os09g0465500	grey	0.288673	NA	-0.41457	2146	0.790941	0	0.997854
Os.35785.1.S1_at	Os01g0535400	grey	0.324338	NA	0.279995	1482	0.791113	0	0.999994
Os.27764.1.S1_at	Os05g0464200	yellow	0.20071	13.1116	0.442679	4812	0.79121	0	0.247717
Os.27089.1.S1_at	Os03g0167200	green	0.445011	21.9506	0.691476	279	0.791321	1.62658e-05	1
Os.25021.1.A1_at	Os02g0510300	green	0.464093	30.4723	0.736816	202	0.791346	9.52713e-06	1
Os.27361.1.S1_at	Os08g0424200	purple	0.419977	5.53991	0.628065	425	0.79144	4.41501e-06	1
Os.8802.1.S1_at	Os02g0327500	yellow	0.19942	67.9551	0.820066	4863	0.791498	0	0.383685
Os.49999.1.S1_x_at	Os03g0301200	yellow	0.16488	67.8746	0.745012	6329	0.791547	0	0.0241464
Os.53795.1.S1_at	Os03g0187400	yellow	0.221232	23.6737	0.617438	4006	0.791609	0	0.860148
Os.55250.1.S1_at	Os09g0493000	yellow	0.174939	29.419	0.660631	5858	0.791671	0	0.0933903
Os.51030.1.S1_at	Os11g0532600	grey	0.353172	NA	-0.264567	1061	0.791673	2.32369e-07	1
OsAffx.32283.1.A1_at	---	magenta	0.327118	7.99186	0.625355	1434	0.791852	0	0.999988
Os.27740.1.S1_at	Os11g0206000	grey	0.214263	NA	0.0960804	4276	0.791853	0	0.714921
OsAffx.22593.2.S1_s_at	Os06g0129400	grey	0.268751	NA	-0.155327	2583	0.7919	0	0.9955
Os.6001.1.S1_at	Os10g0446200	green	0.389817	10.2591	0.524433	658	0.791973	5.34449e-06	1
Os.8936.1.S1_at	Os08g0170800	red	0.319787	15.6334	0.720211	1568	0.791984	0	0.999993
Os.25589.1.S1_at	Os11g0444700	grey	0.226245	NA	0.17431	3844	0.792007	0	0.874408
Os.22945.1.S1_at	---	grey	0.350843	NA	-0.264214	1090	0.792011	4.64738e-07	1
Os.49296.1.S1_at	Os06g0171800	green	0.459047	26.9434	0.716536	225	0.792021	1.0689e-05	1
Os.38230.1.S1_at	Os04g0668700	grey	0.478036	NA	-0.240762	152	0.792083	2.69548e-05	1
Os.10784.1.S1_at	Os02g0465900	grey	0.310329	NA	-0.152032	1722	0.792119	0	0.99997
Os.48047.1.S1_at	Os11g0550900	green	0.393965	23.182	0.72173	616	0.792149	9.29476e-07	1
Os.18633.1.S1_at	Os04g0517500	grey	0.185392	NA	-0.144492	5416	0.792197	0	0.202702
Os.10606.3.S1_x_at	Os01g0672400	yellow	0.315054	74.0203	0.813439	1627	0.79225	0	0.999953
Os.7716.1.S1_at	Os01g0830300	grey	0.453838	NA	-0.16008	249	0.792325	1.04566e-05	1
Os.49745.1.S1_at	Os03g0610900	grey	0.367766	NA	-0.0467583	876	0.792347	2.09132e-06	1
Os.27421.1.S1_at	Os07g0213300	greenyellow	0.31782	6.18973	0.750371	1593	0.792349	0	0.999977
OsAffx.16669.1.S1_at	Os07g0602900	grey	0.262164	NA	0.0282464	2746	0.792362	0	0.995793
Os.55402.1.S1_at	Os11g0655900	magenta	0.146966	3.33429	0.523421	7279	0.792378	0	0.00244963
Os.7892.1.S1_a_at	Os05g0494200	grey	0.348027	NA	0.0379523	1125	0.792428	6.97107e-07	1
Os.1229.2.S1_at	Os01g0239000	magenta	0.163784	14.8183	0.769495	6380	0.792469	0	0.0258671
Os.10401.1.S1_s_at	Os08g0535200	pink	0.131204	24.2551	0.765842	8161	0.792552	0	0.000101313
Os.37832.1.S1_at	Os03g0764300	yellow	0.301129	96.9564	0.889479	1919	0.792595	0	0.999908
Os.16695.1.S1_at	Os03g0624800	green	0.435868	18.6822	0.61108	328	0.792683	2.09132e-05	1
Os.15026.1.S1_at	Os09g0547500	grey	0.184671	NA	0.00631078	5445	0.792694	0	0.293155
OsAffx.3275.1.S1_at	Os03g0307000	yellow	0.244324	32.8749	0.66092	3280	0.792702	0	0.973513
Os.26909.1.A1_at	Os05g0115900	grey	0.392293	NA	0.253961	639	0.792703	4.64738e-07	1
Os.46844.1.S1_at	Os10g0393800	grey	0.164262	NA	-0.312964	6356	0.792809	0	0.0594442
Os.17728.1.S1_at	Os02g0566700	grey	0.396573	NA	-0.424252	592	0.792819	1.0689e-05	1
Os.14754.2.S1_s_at	Os02g0742500	grey	0.408089	NA	-0.010129	501	0.792852	2.78843e-06	1
Os.46941.1.S1_s_at	Os06g0698748	grey	0.21571	NA	0.249011	4220	0.792981	0	0.688728
Os.9329.1.S1_at	Os02g0545700	grey	0.321553	NA	0.24771	1539	0.793077	0	0.999996
Os.20722.3.A1_a_at	Os05g0196400	green	0.327138	15.5706	0.602096	1431	0.793118	0	0.999993
Os.12597.1.S1_at	Os03g0115200	green	0.326178	53.1211	0.845668	1454	0.793135	0	0.999999
Os.7525.1.S1_at	Os01g0960500	grey	0.149268	NA	0.0727078	7136	0.793146	0	0.00103404
Os.12096.3.S1_x_at	Os11g0106700 /// Os12g0106000	grey	0.211603	NA	-0.518016	4373	0.793339	0	0.622708
Os.11393.1.S1_at	Os06g0686400	purple	0.321634	10.6877	0.76002	1535	0.793364	4.64738e-07	0.99999
Os.12411.1.S1_at	Os09g0480600	grey	0.321042	NA	0.177537	1547	0.793367	0	0.999967
Os.32500.1.S1_a_at	Os06g0693700	yellow	0.32246	59.5243	0.783232	1518	0.793475	2.32369e-07	0.999993
OsAffx.27357.1.S1_at	Os05g0550800	yellow	0.245801	25.8699	0.580685	3227	0.793478	0	0.984623
Os.52681.1.S1_at	Os06g0182400	grey	0.431482	NA	-0.29376	355	0.793481	1.81248e-05	1
Os.53058.1.S1_at	Os03g0859500	brown	0.31662	54.7345	0.639523	1603	0.793539	2.32369e-07	0.999979
Os.49112.1.S1_at	Os02g0582800	yellow	0.194885	18.0469	0.521585	5046	0.793547	0	0.290458
Os.174.1.S1_at	Os01g0158000	green	0.46833	30.9323	0.72286	183	0.793588	3.64819e-05	1
Os.25651.1.S1_at	Os01g0371200	grey	0.18961	NA	-0.331402	5228	0.793671	0	0.308126
Os.54436.1.S1_at	---	yellow	0.347028	31.7006	0.6643	1144	0.793681	4.64738e-07	1
Os.15621.1.S1_at	Os04g0460300	grey	0.192187	NA	-0.233845	5142	0.793737	0	0.511834
Os.3405.1.S1_at	Os01g0253300	green	0.428636	58.0628	0.882392	367	0.793751	6.7387e-06	1
Os.27179.1.S1_at	Os03g0146600	green	0.366781	13.728	0.561421	887	0.793765	4.64738e-07	1
OsAffx.24157.1.S1_s_at	Os02g0176000	grey	0.207496	NA	-0.169881	4530	0.793793	0	0.663894
Os.46775.1.S1_at	Os03g0339100	grey	0.519312	NA	-0.362937	49	0.793843	6.20425e-05	1
Os.7983.1.S1_at	Os01g0793900	yellow	0.185688	32.374	0.603477	5399	0.793948	0	0.247755
Os.9166.1.S1_a_at	Os10g0561400	yellow	0.391216	30.5109	0.638155	650	0.794048	1.16185e-06	1
Os.6180.1.S1_at	Os07g0244400	greenyellow	0.323642	3.73945	0.661636	1496	0.794192	0	0.99999
OsAffx.15233.1.S1_x_at	Os06g0114650	grey	0.223573	NA	0.39932	3937	0.794214	0	0.842961
OsAffx.14556.1.S1_at	Os05g0146900	grey	0.40482	NA	-0.168296	521	0.794255	1.62658e-06	1
Os.49742.2.S1_at	Os08g0289000	yellow	0.302387	19.3786	0.592185	1882	0.79426	0	0.999853
Os.8793.1.S1_at	Os06g0207000	grey	0.30671	NA	0.30256	1790	0.794323	0	0.999874
Os.27486.1.S1_x_at	Os11g0101200	grey	0.429804	NA	-0.0134482	361	0.794369	1.74277e-05	1
Os.32568.1.S1_at	Os01g0166100	grey	0.290755	NA	-0.178609	2108	0.794413	0	0.999904
Os.54006.1.S1_at	Os04g0346800	grey	0.31253	NA	0.00322259	1673	0.794431	0	0.999975
Os.15814.1.S1_at	Os03g0262200	yellow	0.273194	90.2727	0.866656	2477	0.794685	0	0.996247
Os.27272.1.S1_at	Os12g0626100	green	0.342525	54.4971	0.862715	1217	0.795023	0	1
Os.9841.1.S1_at	Os03g0201000	grey	0.319205	NA	-0.161035	1576	0.795036	0	0.999995
Os.39958.1.A1_s_at	Os01g0877600	grey	0.359673	NA	0.0683643	976	0.795072	9.29476e-07	1
OsAffx.17989.1.S1_at	Os09g0513600	yellow	0.288397	53.5217	0.765288	2149	0.795163	0	0.999443
Os.14181.1.S1_at	Os02g0782300	grey	0.289137	NA	0.0337243	2138	0.795195	0	0.999611
Os.14566.1.S1_at	Os06g0535300	grey	0.46504	NA	-0.0999579	198	0.795226	5.13535e-05	1
OsAffx.3763.1.S1_s_at	Os04g0183100	grey	0.365706	NA	0.342011	905	0.795319	2.32369e-07	1
OsAffx.32238.1.A1_at	---	magenta	0.217065	18.434	0.742445	4171	0.79532	0	0.802387
Os.18947.1.S1_at	Os02g0702300	yellow	0.265541	15.5111	0.538792	2677	0.795346	0	0.99878
OsAffx.26573.1.S1_x_at	Os04g0614600	grey	0.261474	NA	-0.220552	2771	0.795392	0	0.997136
Os.52202.1.S1_at	Os03g0345100	green	0.299159	60.9516	0.890508	1960	0.795434	0	0.999978
Os.12186.2.S1_x_at	Os03g0327600	grey	0.227516	NA	0.259097	3806	0.795463	0	0.895613
Os.51732.1.S1_at	Os09g0491532	green	0.240988	12.8971	0.601781	3388	0.795783	0	0.971282
Os.27486.1.S1_at	Os11g0101200	grey	0.366557	NA	-0.0285115	892	0.795795	1.16185e-06	1
Os.50163.1.S1_at	Os05g0523200	grey	0.498574	NA	-0.223454	83	0.795804	8.43499e-05	1
OsAffx.24612.1.S1_at	Os02g0584800	yellow	0.182676	20.1202	0.432267	5526	0.795924	0	0.192806
Os.49586.1.S2_at	Os05g0427300	grey	0.286036	NA	-0.2614	2198	0.795939	0	0.999624
Os.27722.1.S1_at	Os05g0472300	green	0.465033	38.502	0.806938	199	0.795975	3.2764e-05	1
Os.980.1.S1_a_at	Os01g0179400	yellow	0.380677	34.1965	0.630712	736	0.796101	2.25398e-05	1
Os.10464.1.S1_at	Os10g0142100	grey	0.373432	NA	-0.248375	810	0.796148	1.16185e-06	1
Os.17174.1.S1_at	Os04g0524500	grey	0.226217	NA	0.104197	3846	0.796158	0	0.90541
Os.11639.1.S1_at	Os06g0143400	yellow	0.224011	54.1606	0.767641	3923	0.796176	0	0.836471
Os.12688.1.S1_at	Os07g0475900	green	0.248567	9.0127	0.537719	3146	0.796185	0	0.97689
Os.46304.1.S1_a_at	Os06g0661766	grey	0.306708	NA	-0.336152	1791	0.796187	0	0.999921
Os.26459.1.A1_s_at	---	magenta	0.175854	17.32	0.779479	5820	0.796229	0	0.0462145
Os.10585.1.A1_at	Os06g0142900	green	0.382885	26.5498	0.720348	714	0.796322	2.09132e-06	1
AFFX-r2-Bs-dap-M_at	NA	grey	0.239019	NA	-0.36433	3440	0.796341	0	0.932637
OsAffx.32171.3.S1_at	Os12g0630500	grey	0.149905	NA	0.288373	7098	0.796417	0	0.00162937
Os.26079.1.S1_at	Os02g0739400	yellow	0.173587	63.9528	0.791379	5920	0.79664	0	0.0473213
Os.24017.1.S1_at	Os08g0379200	grey	0.290497	NA	-0.330018	2109	0.796652	0	0.999749
Os.12795.1.S1_at	Os11g0157600	grey	0.369944	NA	-0.25423	849	0.796665	1.16185e-06	1
Os.46536.1.S1_at	Os10g0405300	grey	0.40152	NA	-0.19438	548	0.796772	6.7387e-06	1
Os.8483.1.S1_at	Os04g0470100	purple	0.34991	8.45437	0.716055	1108	0.796786	4.41501e-06	1
Os.34120.1.S1_at	Os07g0564200	pink	0.205827	8.61053	0.582691	4598	0.796864	0	0.711862
OsAffx.10786.1.S1_at	---	yellow	0.30827	13.3231	0.521631	1767	0.79687	0	0.999909
Os.4657.1.S1_at	Os02g0743200	yellow	0.239852	55.9947	0.749681	3422	0.797021	0	0.946106
Os.27139.1.A1_at	Os02g0612700	grey	0.190144	NA	0.392444	5207	0.797095	0	0.352485
Os.10924.1.S1_at	Os03g0243200	green	0.396837	24.1208	0.69246	585	0.797183	4.64738e-06	1
Os.7645.1.S1_at	Os02g0631000	yellow	0.357685	53.8611	0.775708	995	0.797261	1.62658e-06	1
Os.17518.1.S1_at	Os04g0440000	green	0.484279	47.3999	0.814385	128	0.797347	7.50552e-05	1
Os.52026.2.S1_at	Os08g0519700	green	0.243403	15.457	0.618596	3315	0.797508	0	0.979773
Os.28061.1.S1_at	Os03g0391700	green	0.308053	28.2024	0.742044	1772	0.797577	0	0.99998
Os.17017.1.S1_at	Os05g0279400	grey	0.464572	NA	-0.174945	201	0.79758	0.000194493	1
Os.18022.1.S1_at	Os08g0156900	green	0.258037	27.5158	0.735113	2870	0.797597	0	0.994994
Os.8765.1.S1_a_at	Os01g0667200	grey	0.209908	NA	0.425489	4422	0.797681	0	0.608678
Os.17049.1.S1_at	Os05g0511300	green	0.411124	34.4585	0.770474	478	0.797837	2.60253e-05	1
Os.7800.1.S1_at	Os01g0800300	grey	0.328021	NA	0.10071	1412	0.797921	9.29476e-07	0.999993
Os.35219.1.S2_at	Os02g0580800	yellow	0.331249	23.1789	0.597722	1364	0.797944	9.29476e-07	0.999997
Os.26967.1.S1_a_at	Os01g0701900	purple	0.250914	6.5824	0.657927	3072	0.79797	0	0.99021
Os.47937.2.S1_x_at	Os12g0270900	grey	0.235199	NA	-0.01903	3564	0.797996	0	0.982894
Os.46761.1.S1_at	Os06g0526800	grey	0.240015	NA	-0.273153	3418	0.79805	0	0.988909
Os.8368.1.S1_at	Os10g0488800	grey	0.451469	NA	-0.0828042	257	0.79809	3.41582e-05	1
Os.22197.1.S1_at	Os06g0306600	grey	0.156855	NA	-0.1827	6725	0.798202	0	0.00953038
Os.37509.2.S1_x_at	Os01g0695200	yellow	0.232117	54.4601	0.723904	3662	0.798205	0	0.949568
Os.13544.1.S1_x_at	Os01g0559000	red	0.350957	9.44341	0.628368	1088	0.798251	9.29476e-07	1
Os.54630.1.S1_at	Os03g0185500	yellow	0.353066	39.7484	0.653377	1063	0.798304	2.09132e-05	1
Os.2502.1.S1_at	Os10g0471350	green	0.537511	32.9951	0.728905	20	0.798443	0.000245382	1
Os.12790.1.S1_at	Os10g0464100	green	0.470041	18.3428	0.650734	173	0.798449	8.2491e-05	1
Os.9403.1.S1_s_at	Os04g0510500	green	0.450413	36.1834	0.795322	261	0.798482	5.8557e-05	1
Os.7761.1.S1_at	Os05g0561500	green	0.362819	46.0988	0.836443	940	0.798569	3.48554e-06	1
Os.45916.1.S1_s_at	Os01g0251400	pink	0.111658	45.0242	0.853865	9463	0.798583	0	6.97107e-07
OsAffx.15902.1.S1_at	Os06g0636300	purple	0.308216	5.81093	0.637232	1768	0.798615	6.97107e-07	0.999991
Os.11032.1.S1_at	---	grey	0.395018	NA	-0.0241871	604	0.798624	6.27396e-06	1
Os.7806.1.S1_at	Os04g0475600	grey	0.263471	NA	0.18697	2720	0.798703	0	0.991109
Os.41790.1.S1_x_at	Os01g0664500	red	0.294861	25.7598	0.80772	2025	0.798766	0	0.99997
OsAffx.24336.1.S1_x_at	Os02g0302400	grey	0.277609	NA	-0.284633	2399	0.798779	0	0.998229
Os.50486.1.S1_at	Os06g0286500	grey	0.276628	NA	-0.174878	2418	0.798815	0	0.999525
OsAffx.32239.1.S1_at	---	magenta	0.212661	23.8893	0.816971	4343	0.799014	0	0.772593
OsAffx.22380.1.S1_at	Os07g0585500	yellow	0.243419	28.4608	0.618451	3314	0.79906	0	0.954065
Os.35482.2.S1_at	Os05g0133900	grey	0.388723	NA	-0.213499	665	0.7991	1.16185e-05	1
Os.45938.1.S1_at	Os03g0264300	yellow	0.232607	86.154	0.864287	3644	0.799101	0	0.920013
Os.9808.1.S1_at	Os05g0226900	tan	0.154422	4.35986	0.757135	6827	0.799126	0	0.0188463
OsAffx.25199.1.S1_at	Os03g0353000	grey	0.32328	NA	0.341068	1502	0.799275	2.32369e-07	1
Os.7622.1.S1_at	Os04g0527000	yellow	0.180769	23.4063	0.54106	5604	0.799283	0	0.150149
Os.26921.1.S1_at	Os03g0100400	green	0.479276	28.4165	0.714865	145	0.799285	6.2972e-05	1
Os.5191.1.S1_at	Os05g0137300	black	0.39134	14.7291	0.701759	648	0.799554	5.11212e-06	1
OsAffx.16409.1.S1_s_at	Os07g0438700	grey	0.286942	NA	-0.19517	2179	0.799596	4.64738e-07	0.999846
Os.282.2.S1_a_at	Os04g0584600	yellow	0.18127	73.4618	0.833077	5582	0.799616	0	0.177761
Os.23971.2.S1_x_at	Os01g0242600	yellow	0.261943	16.8504	0.490901	2754	0.799629	0	0.99234
Os.6516.1.S1_at	Os07g0516400	grey	0.118467	NA	0.246836	8978	0.799696	0	0
OsAffx.32254.1.S1_x_at	Os12g0524700	grey	0.238004	NA	0.0867071	3469	0.799922	0	0.937208
Os.9548.1.S1_at	Os01g0174900	blue	0.293703	19.6521	0.44141	2055	0.800013	0	0.999904
Os.12642.1.S1_at	Os08g0540400	grey	0.230289	NA	-0.0725911	3723	0.800081	0	0.967209
OsAffx.4102.1.S1_at	Os04g0540400	grey	0.315151	NA	-0.359972	1626	0.800255	1.16185e-06	0.999975
Os.27486.2.S1_at	Os11g0101200 /// Os12g0101000	grey	0.28172	NA	-0.163456	2308	0.800257	0	0.999664
Os.4704.1.S1_at	Os03g0170900	black	0.264415	11.2787	0.660569	2703	0.800402	0	0.997259
Os.48076.1.S1_at	Os12g0554100	grey	0.229788	NA	-0.300533	3741	0.800407	0	0.953911
Os.8019.1.S1_at	Os01g0693400	grey	0.253219	NA	-0.280667	3002	0.800445	0	0.983126
Os.17102.1.S1_at	Os01g0884400	yellow	0.331824	44.2332	0.736685	1361	0.800493	4.64738e-07	0.999997
Os.39943.2.A1_x_at	Os10g0147300	grey	0.342351	NA	-0.207333	1220	0.800554	9.29476e-07	1
Os.27082.1.S1_at	Os04g0610000	green	0.426264	39.9605	0.814075	380	0.800582	6.01836e-05	1
Os.26151.1.S1_s_at	Os01g0872500	green	0.232006	33.594	0.771766	3667	0.80061	0	0.932455
Os.46890.1.S1_s_at	Os10g0520700	red	0.364494	18.1187	0.724651	925	0.800615	1.62658e-06	1
Os.14366.1.S1_at	Os08g0485000	brown	0.151475	77.0101	0.716287	7003	0.80069	0	0.0204666
Os.53358.1.S1_at	Os11g0586300	black	0.25236	9.12542	0.614767	3025	0.800691	0	0.995799
Os.663.1.S1_at	Os01g0620100	green	0.372261	65.4733	0.901051	820	0.800781	6.7387e-06	1
OsAffx.32332.1.A1_at	---	magenta	0.171794	28.5855	0.87091	6004	0.800858	0	0.0399477
Os.9653.1.S1_at	Os05g0134200	yellow	0.293857	40.5628	0.660672	2053	0.800956	1.16185e-06	0.999903
OsAffx.24792.1.S1_at	Os02g0721700	yellow	0.283267	31.7917	0.658025	2269	0.801139	0	0.999297
Os.7401.1.S2_at	Os03g0777700	yellow	0.30528	15.1214	0.569093	1816	0.801165	0	0.999897
Os.49634.1.S1_at	Os01g0760000	yellow	0.179935	12.6208	0.462672	5644	0.801406	0	0.330391
Os.50246.1.S1_at	Os02g0731700	greenyellow	0.175305	5.53867	0.735084	5843	0.801408	0	0.125842
Os.28554.1.S1_at	Os05g0341600	green	0.484653	10.6464	0.470148	124	0.801443	0.000129197	1
Os.10585.1.A1_x_at	Os06g0142900	green	0.407886	32.9427	0.760495	504	0.801516	2.76519e-05	1
Os.16743.3.S1_at	Os11g0110000 /// Os12g0110300	red	0.349953	18.7768	0.740272	1106	0.801547	2.32369e-07	1
Os.26799.1.A1_at	Os07g0673200	grey	0.194596	NA	-0.00808046	5057	0.801588	0	0.697789
Os.10620.1.S1_at	Os05g0171900	grey	0.193132	NA	-0.0589481	5118	0.801672	0	0.330664
Os.21461.1.S1_at	Os03g0260100	red	0.417815	16.2559	0.704092	438	0.801713	2.09132e-05	1
Os.49742.1.S1_at	Os08g0289000	yellow	0.31858	49.2554	0.761521	1587	0.801715	9.29476e-07	0.999985
Os.52764.1.S1_at	Os11g0125500	green	0.307564	31.2766	0.753057	1778	0.801729	0	0.999999
Os.8920.1.S1_at	Os07g0674800	yellow	0.166897	18.8676	0.577398	6241	0.80174	0	0.142512
OsAffx.11501.1.S1_at	Os01g0661500	grey	0.338021	NA	-0.239947	1283	0.80181	2.09132e-06	1
Os.8768.1.S1_a_at	Os02g0717500	grey	0.243779	NA	0.0651208	3302	0.80185	0	0.986662
Os.56019.1.S1_at	Os06g0136300	black	0.184675	7.30336	0.585836	5444	0.801851	0	0.225282
Os.19949.1.S1_s_at	Os10g0497900	green	0.328346	18.4297	0.674078	1407	0.801907	4.64738e-07	0.999996
Os.459.1.S1_at	Os03g0663500	grey	0.138617	NA	0.118804	7714	0.801917	0	0.000287673
Os.46823.1.S1_at	Os10g0564400	grey	0.264951	NA	-0.108795	2689	0.801944	0	0.997731
Os.23219.1.S1_at	Os01g0726700	grey	0.171493	NA	-0.118516	6013	0.80195	0	0.4354
Os.54336.1.S1_at	Os02g0126500	yellow	0.229808	18.0347	0.57937	3738	0.801983	0	0.915964
Os.20204.2.S1_a_at	Os02g0214900	grey	0.247015	NA	0.354751	3196	0.80203	0	0.981127
Os.9704.1.S1_at	Os01g0228500	purple	0.255913	8.60264	0.710378	2931	0.802194	6.97107e-07	0.998651
Os.25602.1.S1_x_at	Os05g0414600	grey	0.317258	NA	-0.19959	1597	0.80236	2.32369e-07	0.999975
Os.39764.1.S1_x_at	---	grey	0.336503	NA	-0.14036	1305	0.802402	1.62658e-06	1
Os.40002.1.S1_s_at	---	yellow	0.225934	20.1691	0.561579	3861	0.802414	0	0.906496
Os.33758.2.S1_x_at	Os01g0190400	grey	0.290958	NA	0.509013	2106	0.802435	0	0.999843
Os.3122.1.S1_at	Os09g0298200	pink	0.186382	6.55717	0.580119	5357	0.802493	0	0.396863
Os.28124.1.S1_at	Os10g0416500	grey	0.142544	NA	0.0859727	7519	0.8025	0	0.000735448
Os.5143.1.S1_at	Os10g0406200	green	0.377576	21.9938	0.684188	773	0.802578	1.81248e-05	1
OsAffx.13615.1.S1_at	---	grey	0.233368	NA	-0.0552092	3623	0.802635	3.7179e-06	0.998831
Os.15114.1.S1_at	Os02g0714000	grey	0.263937	NA	-0.408267	2711	0.80268	0	0.995407
Os.56964.1.S1_at	Os06g0683800	yellow	0.190819	16.3326	0.574413	5184	0.802684	0	0.591181
Os.5580.1.S1_at	Os09g0513700	green	0.512952	19.1753	0.645618	54	0.8027	0.000295341	1
Os.3075.1.S1_s_at	Os03g0712900	green	0.381459	16.9879	0.654176	727	0.802705	1.44069e-05	1
Os.23695.2.S1_at	Os01g0935600	black	0.288334	17.1588	0.725126	2152	0.802739	0	0.999876
OsAffx.12022.1.S1_s_at	---	grey	0.181162	NA	0.18305	5589	0.802745	0	0.195615
Os.33474.1.S1_at	Os01g0852500	green	0.461264	17.2992	0.595862	213	0.802893	0.000235855	1
Os.51596.1.S1_at	---	yellow	0.287947	16.1557	0.536905	2161	0.802896	2.32369e-07	0.999337
Os.26517.1.S2_at	Os02g0671100	grey	0.288573	NA	-0.380659	2147	0.802952	3.7179e-06	0.999802
Os.19456.1.S1_x_at	Os02g0224900	grey	0.430408	NA	-0.379925	360	0.802966	1.5104e-05	1
OsAffx.32239.1.A1_at	---	magenta	0.246726	17.7479	0.741568	3204	0.803041	0	0.99153
Os.47961.2.S1_x_at	Os01g0571000	yellow	0.255112	39.4729	0.69577	2949	0.803064	0	0.983325
Os.53627.1.S1_at	---	grey	0.25729	NA	0.254694	2896	0.803078	0	0.995509
Os.18150.1.S1_at	Os02g0815600	grey	0.420569	NA	-0.00905719	415	0.80308	4.71709e-05	1
Os.15252.2.S1_a_at	Os07g0187200	yellow	0.361037	16.7681	0.540645	954	0.803083	5.34449e-06	1
Os.4605.1.S1_at	Os10g0561800	yellow	0.270995	13.5497	0.545349	2524	0.803087	0	0.99869
Os.37729.1.S1_s_at	Os01g0124200 /// Os01g0124400	grey	0.196617	NA	0.220445	4977	0.803102	0	0.497551
OsAffx.17484.1.S1_x_at	Os08g0542300	grey	0.384385	NA	-0.0792522	699	0.803102	6.27396e-06	1
Os.39994.1.S1_at	NA	grey	0.244282	NA	-0.20567	3284	0.803115	0	0.986012
Os.52073.1.S1_at	Os01g0666200	green	0.368112	19.318	0.653381	871	0.803154	9.29476e-07	1
Os.55253.1.S1_at	Os05g0206000	yellow	0.246631	10.8877	0.503648	3205	0.80317	0	0.994203
Os.11458.1.S1_at	Os08g0144000	grey	0.280422	NA	-0.444759	2332	0.803277	2.32369e-07	0.999544
Os.15849.2.A1_s_at	Os08g0474000	yellow	0.175982	44.8879	0.700126	5816	0.80329	0	0.141516
Os.20722.2.S1_a_at	Os05g0196400	green	0.283386	13.9845	0.599679	2266	0.803386	0	0.999292
OsAffx.3564.1.S1_s_at	Os03g0712900	green	0.392461	10.6785	0.576606	637	0.803429	1.97514e-05	1
Os.29290.1.S1_at	Os01g0183300	yellow	0.214332	17.579	0.521773	4274	0.803477	0	0.853182
Os.4600.1.S1_at	Os06g0528600	grey	0.315384	NA	-0.362028	1622	0.80353	6.97107e-07	0.999956
Os.17546.2.S1_x_at	Os08g0288000	yellow	0.275812	16.263	0.559286	2436	0.803569	0	0.996805
Os.8342.1.S1_at	Os03g0639800	brown	0.171147	124.862	0.801889	6027	0.8036	0	0.213928
Os.54163.1.S1_at	Os03g0809200	grey	0.35615	NA	-0.22714	1020	0.803607	6.97107e-06	1
Os.37558.1.S1_at	Os01g0159600	grey	0.25099	NA	-0.00677528	3067	0.803696	0	0.997293
Os.37217.1.S1_at	Os03g0822400	brown	0.167555	28.6228	0.544624	6205	0.803717	0	0.0952811
Os.37509.1.S1_at	Os01g0695200	yellow	0.260098	57.1294	0.733359	2808	0.803807	0	0.996629
Os.35606.1.S1_at	Os01g0105800	purple	0.257176	6.02353	0.648761	2901	0.803811	0	0.995667
Os.15259.1.S2_at	Os09g0416800	yellow	0.327551	34.4904	0.68994	1426	0.803818	1.62658e-06	0.999997
Os.15797.1.S1_at	Os05g0162500	yellow	0.206108	31.9649	0.588678	4583	0.803896	0	0.674769
Os.9749.1.S1_at	Os08g0557600	yellow	0.261464	25.5822	0.584872	2772	0.804018	0	0.986089
Os.26572.1.S1_at	Os02g0618200	grey	0.199481	NA	-0.21617	4862	0.804036	0	0.502543
Os.26891.1.A1_x_at	Os01g0602500	turquoise	0.215006	18.3708	0.430782	4246	0.804042	0	0.852061
Os.5390.1.S1_at	Os12g0516000	turquoise	0.0894038	49.9743	0.600975	11362	0.804065	0	0
Os.55623.1.S1_at	Os08g0538100	grey	0.191715	NA	0.144936	5155	0.804073	0	0.550876
Os.20371.1.A1_at	---	green	0.297775	9.46513	0.542428	1983	0.80411	0	0.999882
Os.7321.1.S1_at	Os08g0107500	purple	0.490474	5.4229	0.636403	107	0.80412	0.000147554	1
OsAffx.17884.1.S1_s_at	Os09g0416400	grey	0.388423	NA	-0.354571	667	0.804157	2.97432e-05	1
Os.2448.1.S2_at	Os02g0670900	yellow	0.244217	33.775	0.691073	3289	0.8043	0	0.953335
OsAffx.12600.1.S1_at	Os02g0753900	grey	0.253907	NA	-0.167681	2975	0.804382	0	0.993856
Os.7336.1.A1_at	Os05g0470700	yellow	0.453321	40.1501	0.724507	252	0.804412	6.22749e-05	1
OsAffx.23225.1.S1_x_at	---	black	0.229266	22.382	0.769392	3757	0.804447	0	0.984878
OsAffx.24074.1.S1_at	Os02g0122100	green	0.314663	10.6904	0.574339	1634	0.804457	1.16185e-06	0.999974
Os.50657.1.S1_x_at	---	green	0.347669	15.7335	0.624117	1133	0.804489	1.16185e-05	1
Os.9456.1.S1_at	Os02g0483500	grey	0.229718	NA	-0.205822	3746	0.804526	0	0.945694
Os.11830.1.S1_at	Os05g0366600	black	0.140758	24.5995	0.803074	7618	0.804542	0	0.00415871
Os.17320.1.S2_at	Os05g0220900	green	0.465434	10.6235	0.535735	197	0.804551	0.00010201	1
Os.10820.1.S1_at	Os10g0537500	grey	0.31828	NA	0.365788	1589	0.804567	1.39421e-06	0.999991
Os.53338.1.S1_at	Os03g0565300	red	0.389013	18.6496	0.741384	663	0.804583	1.0689e-05	1
OsAffx.32330.1.A1_at	---	magenta	0.2049	22.1331	0.790318	4638	0.804663	0	0.685443
Os.55369.1.S1_at	Os02g0532300	grey	0.357851	NA	-0.284282	993	0.804688	5.46067e-05	1
Os.5140.1.S1_at	Os10g0493800	grey	0.450051	NA	-0.142332	263	0.804746	0.000116417	1
Os.50186.1.S1_at	Os01g0128200	yellow	0.31004	19.7843	0.58306	1731	0.804772	6.27396e-06	0.999984
OsAffx.5608.1.S1_at	Os07g0614700	grey	0.192181	NA	-0.507578	5143	0.80484	0	0.556413
Os.4902.1.S1_at	Os11g0264700	green	0.359742	11.7357	0.601585	974	0.804937	1.62658e-06	1
OsAffx.32235.1.S1_x_at	---	magenta	0.154327	28.9126	0.871123	6834	0.804939	0	0.0115878
Os.11408.1.S2_at	Os09g0543100	grey	0.329444	NA	0.0840539	1391	0.804942	4.41501e-06	0.999989
Os.14765.1.S1_at	Os07g0669600	green	0.469678	23.601	0.685237	174	0.804956	0.00013733	1
Os.9965.1.S1_at	Os06g0642900	brown	0.366538	31.699	0.541596	893	0.805003	1.9519e-05	1
Os.55597.1.S1_at	Os05g0571200	grey	0.239262	NA	0.0600396	3430	0.805015	0	0.973892
Os.25621.2.S1_at	Os12g0268000	grey	0.184796	NA	-0.111725	5442	0.805017	0	0.28423
Os.38092.1.S1_at	Os03g0223900	green	0.406713	23.6371	0.710364	509	0.805023	5.2283e-05	1
Os.9013.1.S1_at	Os10g0527400	grey	0.238758	NA	0.0033907	3446	0.805052	0	0.976328
OsAffx.32264.1.S1_x_at	psbE	magenta	0.176531	31.2445	0.883785	5789	0.805059	0	0.19184
OsAffx.31310.1.S1_at	Os11g0558500	grey	0.327785	NA	-0.131716	1420	0.805063	1.62658e-06	0.999997
Os.24851.1.S1_at	Os02g0537400	pink	0.218947	8.45709	0.578525	4098	0.805265	0	0.928079
OsAffx.4669.1.S1_at	---	yellow	0.275686	23.6639	0.602083	2440	0.805308	2.32369e-07	0.998376
Os.21415.1.S1_at	Os12g0157200	green	0.433456	10.3142	0.534031	343	0.805312	6.80841e-05	1
Os.50970.1.S1_at	Os03g0437200	yellow	0.154346	77.7086	0.829327	6833	0.805459	0	0.0141146
Os.54299.1.S1_at	Os06g0211200	grey	0.219784	NA	0.227788	4064	0.805465	0	0.910293
Os.18229.1.S1_at	Os01g0956200	yellow	0.216184	37.6832	0.710165	4201	0.80553	0	0.841075
OsAffx.32329.1.S1_x_at	---	magenta	0.180898	23.875	0.825765	5599	0.805545	0	0.246556
Os.10615.1.S1_s_at	Os11g0115466 /// Os12g0115000	grey	0.115797	NA	-0.565456	9167	0.805634	0	3.7179e-06
Os.14088.1.S1_at	Os08g0143900	red	0.246543	11.9083	0.662977	3209	0.805643	0	0.995832
Os.1440.2.S1_x_at	Os01g0159400	grey	0.299853	NA	0.0859601	1940	0.805682	2.32369e-07	0.999694
Os.19726.1.S1_at	Os03g0565600	grey	0.342453	NA	-0.0312131	1218	0.805758	6.27396e-06	1
Os.12528.1.S1_x_at	Os03g0432100	grey	0.121	NA	0.404225	8808	0.805763	0	1.04566e-05
Os.34904.1.S1_at	Os01g0918300	grey	0.321962	NA	-0.323803	1527	0.805797	1.99837e-05	0.999997
Os.29815.2.S1_x_at	Os01g0962100	green	0.372239	7.26747	0.452378	821	0.805798	3.69467e-05	1
Os.51708.1.S1_at	---	green	0.347501	29.9946	0.770897	1138	0.805805	6.97107e-06	1
Os.38278.1.S1_at	Os03g0164300	brown	0.178417	44.155	0.615493	5706	0.805876	0	0.384486
Os.13960.2.S1_x_at	Os01g0966400	green	0.368438	18.7415	0.673648	869	0.805908	3.95027e-06	1
Os.56133.1.S1_at	Os03g0133600	purple	0.324997	5.88401	0.656879	1474	0.805911	7.43581e-06	1
Os.38286.1.S1_at	Os04g0289800	grey	0.216389	NA	-0.237413	4195	0.806032	0	0.916914
OsAffx.4776.1.S1_s_at	Os06g0190700	grey	0.372219	NA	-0.262233	822	0.806077	1.16185e-05	1
Os.18518.1.S1_at	Os06g0129300	grey	0.333236	NA	-0.19906	1337	0.806116	1.766e-05	1
Os.8787.2.S1_x_at	Os08g0157900	yellow	0.320728	65.1729	0.812613	1553	0.806178	7.43581e-06	0.999996
Os.32760.1.S1_at	Os01g0165100	grey	0.288887	NA	0.107382	2145	0.806188	4.64738e-07	0.999927
Os.46469.1.S1_at	Os10g0497900	green	0.340054	12.7093	0.60165	1248	0.806189	8.36528e-06	1
Os.54467.1.S1_at	Os03g0335200	yellow	0.178637	20.1285	0.56053	5694	0.806222	0	0.27405
Os.17390.1.S1_at	Os02g0555900	yellow	0.25388	27.634	0.662812	2977	0.806279	0	0.990947
Os.551.1.S1_at	Os01g0176200	red	0.240981	16.4897	0.722708	3389	0.806288	0	0.980683
Os.19230.2.S1_at	Os06g0602700	grey	0.321171	NA	-0.0561317	1543	0.8063	2.32369e-07	0.999994
Os.6124.1.S1_a_at	Os10g0359500	yellow	0.354088	21.955	0.573814	1049	0.806416	6.27396e-06	1
Os.35152.1.S1_at	---	yellow	0.370492	40.606	0.691516	842	0.806447	2.32369e-05	1
Os.18955.1.S1_at	Os06g0728700	black	0.129873	17.6065	0.735544	8242	0.806486	0	6.64575e-05
Os.16245.1.S1_at	Os03g0293000	red	0.193647	28.3969	0.801585	5100	0.806496	0	0.620735
Os.51564.1.S1_at	Os04g0429900	green	0.440308	14.5512	0.592243	300	0.806618	0.000148251	1
Os.20398.1.S1_at	Os04g0593700	green	0.390906	11.4893	0.583584	651	0.806619	6.27396e-05	1
Os.16964.2.S1_at	Os03g0827500	grey	0.346953	NA	-0.169306	1146	0.806661	6.27396e-06	1
Os.16051.1.S1_at	---	grey	0.321979	NA	-0.5654	1526	0.806661	1.67306e-05	0.999991
Os.4387.1.S1_at	Os01g0261200	yellow	0.32472	76.8693	0.834017	1477	0.806687	2.78843e-06	0.999993
Os.12539.1.S1_at	Os05g0427200	grey	0.237045	NA	-0.361507	3495	0.806715	0	0.989586
Os.6259.1.S1_at	Os09g0545400	green	0.259422	24.9665	0.726332	2829	0.80677	0	0.99883
Os.27279.1.A1_at	Os03g0386000	grey	0.239182	NA	0.183901	3432	0.806777	0	0.976252
Os.5523.1.S1_x_at	Os01g0149800	black	0.291883	16.3783	0.707203	2088	0.80687	0	0.999964
Os.19026.1.S1_at	Os07g0179400	black	0.306555	13.5363	0.675606	1795	0.806909	2.32369e-07	0.999989
AFFX-PheX-M_at	NA	grey	0.332129	NA	-0.324928	1355	0.806919	1.16185e-06	0.999996
Os.7121.1.S1_at	Os10g0540300	turquoise	0.201762	11.7114	0.347541	4766	0.807001	0	0.840399
Os.2117.1.S1_s_at	Os01g0513400	yellow	0.356448	38.8894	0.674925	1013	0.807027	4.87975e-05	1
Os.27124.1.S1_at	Os02g0196600	green	0.290974	17.6315	0.637036	2105	0.807067	0	0.999677
Os.28385.3.S1_x_at	Os12g0114100	grey	0.296179	NA	-0.36942	2007	0.807083	9.29476e-07	0.999956
Os.11122.1.S1_at	Os08g0480200	grey	0.209692	NA	-0.529805	4430	0.807111	0	0.740106
Os.27136.1.S1_at	---	green	0.40656	44.2693	0.819405	511	0.807133	7.50552e-05	1
OsAffx.11629.1.S1_at	Os01g0776700	yellow	0.214391	28.512	0.630628	4271	0.80715	0	0.854056
Os.11928.1.S1_at	Os09g0530700	grey	0.32265	NA	-0.351719	1513	0.80721	4.41501e-06	0.999993
Os.37955.2.S1_at	Os03g0387900	grey	0.161826	NA	-0.373726	6476	0.807304	0	0.0334284
Os.17966.1.A1_x_at	Os01g0609300	yellow	0.215691	16.5337	0.549281	4222	0.807311	0	0.802429
Os.54700.1.S1_at	Os03g0764300	yellow	0.254271	31.2381	0.656589	2964	0.807332	0	0.991379
OsAffx.18586.1.S1_at	Os10g0547950	grey	0.224019	NA	0.0498492	3922	0.807362	0	0.95743
Os.51632.1.S1_at	Os02g0781700	magenta	0.366704	5.13966	0.58104	890	0.807385	2.23074e-05	1
Os.46956.1.S1_at	Os01g0705700	yellow	0.158996	40.1074	0.702049	6621	0.807397	0	0.0215076
Os.36558.1.S1_at	Os12g0114000	yellow	0.194637	47.422	0.73912	5056	0.807436	0	0.632236
Os.23770.1.A1_s_at	Os01g0686700	grey	0.203345	NA	-0.0586555	4699	0.807448	0	0.863515
Os.2946.1.S1_at	Os10g0542800	yellow	0.332327	62.0271	0.7814	1351	0.80747	1.81248e-05	1
Os.10316.1.S1_at	Os01g0575200	yellow	0.156907	16.426	0.434658	6723	0.807473	0	0.0414516
Os.40018.1.S1_at	Os05g0530400	yellow	0.183722	28.878	0.660058	5481	0.807509	0	0.42353
Os.46560.2.S1_x_at	Os10g0486900	grey	0.467378	NA	0.272039	190	0.807589	0.000157081	1
OsAffx.32311.1.S1_x_at	---	magenta	0.195363	22.5503	0.816905	5032	0.807611	0	0.505612
Os.22487.1.S1_at	Os05g0230900	grey	0.403237	NA	-0.513406	533	0.807659	2.97432e-05	1
Os.49364.1.A1_at	Os02g0332700	grey	0.357735	NA	-0.361535	994	0.807759	3.48554e-05	1
Os.55394.1.S1_at	Os03g0734500	yellow	0.128616	43.9875	0.654337	8326	0.807794	0	2.64901e-05
Os.12993.1.S1_at	Os05g0163700	grey	0.226006	NA	0.11698	3859	0.807832	0	0.941605
Os.22678.1.A1_s_at	---	magenta	0.196687	6.34029	0.613062	4972	0.807841	0	0.666966
Os.28197.1.S2_at	Os07g0516500	grey	0.271952	NA	-0.619278	2507	0.807858	0	0.998182
Os.19230.1.A1_at	Os06g0602700	grey	0.423482	NA	0.0451373	399	0.807905	7.71465e-05	1
Os.50607.1.S1_at	Os08g0150600	green	0.2964	38.3423	0.80912	2000	0.808047	4.64738e-07	0.999982
Os.9209.2.S1_at	NA	magenta	0.230284	5.26964	0.560771	3724	0.808047	0	0.933418
Os.12175.1.S1_at	Os02g0656500	green	0.405949	41.8252	0.804985	512	0.80805	7.15697e-05	1
Os.34196.1.S1_at	Os01g0817000	yellow	0.205932	24.0364	0.562298	4590	0.80807	0	0.731778
Os.27537.1.S1_at	Os07g0113700	grey	0.515201	NA	-0.177687	52	0.808087	0.000475427	1
Os.10258.1.S1_at	Os01g0918500	grey	0.401696	NA	0.0233237	547	0.808126	7.76112e-05	1
Os.10962.2.S1_x_at	Os02g0593700	yellow	0.347505	21.8638	0.577787	1137	0.808148	2.16103e-05	1
OsAffx.23978.1.S1_at	---	red	0.216755	14.3014	0.65251	4183	0.808233	0	0.944057
Os.8527.1.S1_at	Os10g0343100	yellow	0.26724	81.7089	0.850733	2629	0.808272	0	0.996901
Os.5661.1.S1_s_at	Os08g0507400	turquoise	0.170304	12.4953	0.361604	6072	0.808356	0	0.185258
Os.5292.1.S1_at	---	yellow	0.379066	56.2446	0.763015	755	0.808381	9.36447e-05	1
Os.49242.1.S1_at	Os05g0539600	grey	0.37113	NA	0.21849	835	0.808457	1.3245e-05	1
OsAffx.27508.7.S1_s_at	Os11g0665600	grey	0.247428	NA	-0.187035	3179	0.808461	0	0.990328
Os.13008.2.S1_at	Os08g0509100	yellow	0.204025	17.2138	0.544936	4668	0.808475	0	0.737684
Os.15252.1.S1_a_at	Os07g0187200	green	0.378199	12.6089	0.560001	768	0.808506	4.67062e-05	1
Os.4862.1.S1_at	Os02g0736400	grey	0.215106	NA	-0.148149	4243	0.808531	0	0.899564
Os.25006.1.A1_at	Os04g0631600	grey	0.23348	NA	0.246976	3616	0.808591	0	0.973915
Os.53687.1.S1_at	Os09g0341500	yellow	0.191996	26.6571	0.640322	5148	0.808713	0	0.542583
Os.5650.1.S1_at	Os05g0513900	brown	0.265689	16.7975	0.472128	2673	0.808783	0	0.999241
Os.32272.1.S1_x_at	Os01g0383900	grey	0.386827	NA	-0.207432	678	0.808804	7.59847e-05	1
Os.14645.3.S1_at	Os05g0209000	yellow	0.301969	15.3098	0.557047	1892	0.808841	9.29476e-07	0.999759
Os.25589.3.S1_x_at	Os11g0444800	grey	0.195983	NA	0.0104859	5011	0.808912	0	0.676199
OsAffx.6397.1.S1_at	Os09g0425200	red	0.173231	7.36283	0.562416	5939	0.808957	0	0.275596
Os.164.1.S1_at	Os02g0713900	grey	0.326277	NA	0.0752417	1452	0.808962	3.7179e-06	0.999997
Os.50720.1.S1_x_at	---	green	0.330645	20.1017	0.676918	1374	0.809012	1.39421e-05	0.999999
Os.9471.1.S1_a_at	Os08g0519400	grey	0.441587	NA	-0.13572	292	0.80906	0.000213082	1
Os.48216.1.S1_at	Os09g0518200	grey	0.159946	NA	0.187756	6560	0.809128	0	0.0302493
Os.23802.1.A1_at	Os04g0471300	grey	0.318498	NA	-0.222967	1588	0.809138	4.41501e-06	0.999997
OsAffx.1887.1.S1_x_at	Os10g0540300	turquoise	0.172802	28.0029	0.49979	5956	0.809139	0	0.399311
Os.52791.1.S1_at	Os09g0572900	grey	0.251495	NA	0.343755	3050	0.809141	0	0.997619
Os.12646.1.S1_at	Os01g0869900	grey	0.332349	NA	0.213405	1350	0.809188	5.11212e-06	0.999997
Os.30373.1.S1_at	Os01g0866000	grey	0.161947	NA	0.501746	6469	0.809288	0	0.138088
OsAffx.24407.3.A1_s_at	---	magenta	0.222884	13.9239	0.694394	3952	0.809331	0	0.926089
OsAffx.2564.1.S1_x_at	Os02g0197500	green	0.322357	14.8757	0.632118	1520	0.809365	1.62658e-06	0.999997
Os.12069.1.S1_at	Os02g0802500	grey	0.124751	NA	0.706567	8534	0.80949	0	5.29801e-05
Os.35448.1.S1_at	Os05g0169000	grey	0.205434	NA	0.0598674	4620	0.809492	0	0.914235
OsAffx.2966.1.S1_at	Os02g0676500	grey	0.164407	NA	-0.313325	6347	0.80964	0	0.179122
OsAffx.30751.2.S1_at	---	grey	0.325388	NA	-0.0356382	1469	0.809675	6.27396e-06	0.999998
Os.40031.4.S1_at	NA	grey	0.344943	NA	0.0810321	1185	0.809722	4.87975e-06	1
AFFX-DapX-M_at	NA	grey	0.231041	NA	-0.364329	3697	0.809733	0	0.932415
Os.2764.1.S1_s_at	Os10g0572700 /// Os12g0264500	grey	0.327999	NA	0.0779885	1415	0.809754	4.41501e-06	0.999998
Os.57165.1.S1_at	Os12g0636600	green	0.339339	6.78287	0.491697	1257	0.80977	6.27396e-06	1
Os.5247.1.S1_at	Os03g0270700	green	0.294022	9.59005	0.536624	2052	0.809799	3.7179e-06	0.999951
Os.8787.1.S1_a_at	Os08g0157900	yellow	0.438791	45.7132	0.736194	312	0.809898	0.000254212	1
Os.21243.1.S1_at	Os02g0574500	red	0.244627	10.4768	0.640705	3271	0.809934	0	0.994577
Os.11808.2.S1_at	Os03g0161500	black	0.255067	7.44715	0.596121	2952	0.809968	2.32369e-07	0.998437
Os.23978.1.A1_at	Os04g0491700	yellow	0.229225	21.5409	0.589881	3759	0.810044	0	0.941762
OsAffx.29338.1.S1_x_at	Os08g0337300	grey	0.369254	NA	0.254841	858	0.810055	2.30045e-05	1
Os.18529.2.S1_at	Os08g0521400	grey	0.350107	NA	-0.107274	1102	0.810085	1.11537e-05	1
Os.47962.1.S1_at	Os01g0535400	grey	0.359076	NA	0.168674	982	0.810244	1.74277e-05	1
Os.51934.1.S1_at	Os02g0128400	grey	0.43898	NA	0.0846552	311	0.810272	0.000145928	1
OsAffx.32253.1.S1_x_at	Os12g0524700	grey	0.230762	NA	0.0160077	3707	0.810363	0	0.93516
Os.51883.1.S1_at	Os03g0656800	grey	0.240979	NA	-0.0845065	3390	0.810376	0	0.957405
OsAffx.15295.1.S1_at	Os06g0168600	yellow	0.264458	13.3348	0.540028	2701	0.810376	0	0.997313
Os.14828.1.A1_s_at	Os09g0369400	grey	0.120472	NA	-0.0480469	8847	0.810404	0	3.11374e-05
Os.33210.1.S1_at	Os01g0914000	brown	0.15512	80.1688	0.723559	6800	0.81043	0	0.0427343
Os.27338.1.A1_at	Os03g0743200	grey	0.240951	NA	0.268342	3391	0.810435	0	0.992704
Os.12995.1.S1_at	Os04g0690500	pink	0.18617	12.1039	0.632853	5372	0.810466	0	0.522693
Os.49539.1.S1_at	Os11g0175900	yellow	0.396447	23.157	0.629485	593	0.810544	6.04159e-05	1
Os.28399.1.S2_at	Os02g0129700	grey	0.244694	NA	-0.313948	3267	0.810584	0	0.982893
Os.32597.1.S1_x_at	Os01g0661800	purple	0.230606	6.36957	0.640202	3713	0.810632	2.32369e-07	0.987188
Os.54269.1.S1_s_at	Os05g0554400	grey	0.311711	NA	0.0908125	1689	0.810743	6.27396e-06	0.999986
Os.52536.1.S1_at	Os04g0518400	yellow	0.12079	11.6322	0.476283	8821	0.810776	0	4.64738e-07
Os.49507.1.S1_at	Os04g0578000	yellow	0.177632	29.0814	0.666643	5740	0.810814	0	0.258493
OsAffx.32212.1.S1_x_at	---	magenta	0.136494	24.1229	0.836808	7836	0.810833	0	0.000243987
OsAffx.3635.1.S1_s_at	Os03g0791432	green	0.404367	10.7828	0.560843	524	0.810875	0.00011967	1
OsAffx.23061.1.S1_at	---	grey	0.272136	NA	-0.293917	2501	0.810925	0	0.998455
Os.49746.1.S1_at	Os01g0971800	grey	0.103795	NA	-0.48682	10089	0.810938	0	0
Os.4893.1.S1_at	Os05g0361700	brown	0.144717	25.8021	0.532589	7406	0.81095	0	0.0113617
Os.280.1.S2_at	Os04g0398600	yellow	0.320022	37.6316	0.702604	1565	0.811047	5.2283e-05	0.999998
Os.55650.1.A1_at	NA	purple	0.249844	4.73821	0.57466	3105	0.811186	3.09051e-05	0.998139
Os.7631.1.S1_at	Os08g0476300	grey	0.271599	NA	-0.293808	2514	0.811186	2.32369e-07	0.998586
Os.26501.1.S1_at	Os02g0827300	green	0.422872	45.8303	0.836611	401	0.811188	0.000123388	1
Os.15015.1.S1_a_at	Os08g0486200	green	0.311313	63.4552	0.892941	1696	0.811207	4.41501e-06	0.999998
Os.10850.1.S1_at	Os05g0316200	grey	0.324033	NA	0.132516	1486	0.811282	2.48635e-05	0.999997
Os.32630.1.S1_at	Os10g0464000	grey	0.134066	NA	0.409003	7989	0.811319	0	0.00150947
Os.27341.1.S1_at	Os03g0627300	green	0.473202	29.0585	0.760189	167	0.81149	0.000417799	1
Os.10683.1.A1_s_at	Os02g0747600	grey	0.4198	NA	-0.189609	427	0.811506	0.000197746	1
Os.36409.1.S1_x_at	NA	grey	0.320049	NA	-0.115973	1563	0.811597	4.87975e-06	0.999997
[truncated: 41,037 more rows]
