# Supplementary material for: The Use of PTI-Marker Genes to Identify Novel Compounds that Establish Induced Resistance in Rice
Source: Int J Mol Sci. 2020 Jan 2;21(1):317. doi: 10.3390/ijms21010317 (PMC6981679; doi:10.3390/ijms21010317)
Supplement: Supplementary file 1 [file ijms-21-00317-s001.zip › Supplementary_Information_12-primers.xlsx]

## Sheet: Sheet1
Supplementary Information 12: Primers used for the in planta mRNA quantification via RT-qPCR and annotations of the accompanying 36 candidate PTI marker genes
	GENE	FORWARD	REVERSE	ANNOTATION RAP	ANNOTATION UNIPROT
OsPFK1	Os04g0469500	GACGACTGGCACAAGAAGG	CCAATTGCATAAACCTGCGTA	Similar to OSIGBa0124N08.2 protein.	6-phosphofructokinase activity
OsVQ7	Os02g0251900	CTCCATGCCTTGTTGTACCC	CCTGTTGTGACTCCAAAATCC	Similar to Tobacco rattle virus-induced protein variant 2.	Nothing
UNKN1	Os10g0535800	TCTTGTATGCAGACACAGCAC	TACCCAACATAAGGCGGAAC	Protein of unknown function Cys-rich domain containing protein.	Nothing
OsPR4b	Os11g0592100	GTCTCTCGGTGACGAACACG	CCATTCTGGTAGCCTTGACC	Similar to Barwin.	Barwin
OsBAK1	Os03g0440900	CCTCTTCGAAGCTTTGAGAACA	TTTATCAACGGACGACATGC	Similar to LRR protein.	BRASSINOSTEROID INSENSITIVE 1-associated receptor kinase 1 (BAK1)
OsGER7	Os03g0804500	GACGCCGAGATCATCAAACT	GTGCCAAATGGGCAAATATC	Similar to Germin-like protein subfamily T member 1 precursor.	Germin-like protein 3-7
Os4CL5	Os08g0448000	GCAAAGCAGGTGGTGTTCTAC	CATGCCAGTTTCATCAGCAC	Similar to 4-coumarate--CoA ligase 1	Probable 4-coumarate--CoA ligase 5
OsRIN4	Os04g0379600	GTGAAACAGACATGCCCTTG	TGAACAGAGTTCGATGAAAATTG	Defence response, Rin4 domain containing protein.	Nothing
OsPUB40	Os02g0738200	TTTGAGTGTGCAGAGAGATCG	TGTACCACTGCCAAATACGG	Zinc finger, RING/FYVE/PHD-type domain containing protein.	ubiquitin-protein transferase activity
UNKN4	Os09g0572700	CCAAAAGAGGTTCCATCCAG	GGTGGAGCACGAGTCGTAAC	Cupredoxin domain containing protein.	electron carrier activity
OsLRR1	Os10g0469700	AATGTAAAGTTATGCAGAAAGTCTCC	GAACACTGACAAAACTAACCATGC	Leucine-rich repeat, typical subtype containing protein.	Leucine Rich Repeat family protein
OsLPK1	Os04g0531500	GCCATGTCCTTCCCTTCC	GAGAACGGGTTGTTGTGACC	Concanavalin A-like lectin/glucanase domain containing protein.	Nothing
OsPAL3	Os02g0626600	CGAGTTCAACGCCGAGAC	ttctcgccggtgaggtacg	Similar to Phenylalanine ammonia-lyase.	Phenylalanine ammonia-lyase 3
OsLOX7	Os08g0508800	CCAATATGTCACTCCCAAATCTT	CATTAAACATTGTGATACCTTGAGA	Lipoxygenase, chloroplast precursor (EC 1.13.11.12).	Lipoxygenase 7, chloroplastic (involved in pest resistance)
OsPBZ1	Os12g0555200	GAGAGGCTGTGGAAGGTCTG	GCTGTCGCACACCACTATTTT	Similar to Probenazole-inducible protein PBZ1.	Pathogenesis-related protein Bet v I family protein
UNKN5	Os03g0277600	CCGACTCAAGAATATGGTATGAC	CCTTGCCGTTATCCATCG	Similar to (clone wusl1032) mRNA sequence.	Nothing
OsIGPS	Os08g0320400	CGCAGCCTTGAAACATTTG	GTTGAACAGATGCATGAAAAT	Similar to Indole-3-glycerol phosphate synthase-like.	indole-3-glycerol-phosphate synthase activity
OsUEL2	Os04g0618200	TTGGCACAGGACATGGTAGA	GCTCGTCATGGATTTTGGAT	Similar to H0313F03.11 protein.	Probable UDP-arabinose 4-epimerase 2
OsQGT	Os10g0322200	CAGAAGCTGATACGCGATGG	GGTTGCCCATGAAGTTCC	nothing	quercetin 3-O-glucosyltransferase activity (flavonoid synthase)
OsSDF2	Os08g0278900	GGACAGCAAGAGGTATGTGG	TTCATCATGTCACCTCTCATCC	MIR domain containing protein.	mannosyltransferase activity
OsLRK1	Os07g0575600	GCGATAATGCAAAACGAAGG	TAGATGATGCACCAGACACG	Similar to Lectin-like receptor kinase 7;2.	Putative receptor-type protein kinase LRK1
UNKN6	Os08g0455800	GCCTCTCACGGTCTTTGAGC	GGTAGGGAAAGAACCGAACC	RmlC-like jelly roll fold domain containing protein.	Nothing
UNKN7	Os03g0568500	CTGGCCTCAGTGCTTTGAT	GCAAAGCCTGGTTCACTCTT	Uncharacterised protein family UPF0136, Transmembrane domain containing protein.	Nothing
OsPK3	Os01g0276700	TGCTGATGTCAAAGGTTGAG	AATCACCCCTTGCAACCATA	Similar to Pyruvate kinase.	Pyruvate kinase
OsDjB6	Os05g0156500	CACCAAGGGGATCACCAA	GGACTTCTGGTCGTCGGTTA	Similar to Apobec-1 binding protein 2.	protein folding
UNKN9	Os07g0506000	CTTTCTGGCAGGGTTTTGC	CGGAGAAGAAGACCATTTCG	Protein of unknown function DUF300 family protein.	transport activity
OsPAP	Os09g0506000	TTGCAAGTGGAAACCATGAA	CCGTCTTGTACCAGTAGTTTGC	Similar to Diphosphonucleotide phosphatase 1 precursor.	Purple acid phosphatase
OsBiP1	Os02g0115900	CTCCATCCAGGTCTTTGAGG	CGAAGGTCACCTCAATCTGG	Endosperm lumenal binding protein.	Dnak-type molecular chaperone Bip
OsSEC61G	Os02g0178400	TTGAGCACTAAGGCAAGAAT	TGCTTTACGAAATCATCAGGAA	Protein transport protein SEC61 gamma subunit.	Protein transport protein Sec61 subunit gamma
OsFLS2	Os04g0618700	TTACATGGCTCCAGAGTTCG	CCCGGTGAAGAGCTCCAT	Protein kinase, core domain containing protein.	Non-specific serine/threonine protein kinase (defense related)
OsPRX22	Os01g0963000	GTCAAGATGGGCATGATCG	CCTACAGCACCAAGCTCTCG	Similar to Peroxidase BP 1 precursor.	Peroxidase
OsCND41	Os05g0583000	GCTCCTACCCAAGGAGCTACTACC	GTCCTGCTCCGACCTCTCC	Similar to WRKY8.	WRKY transcription factor 8
OsCEBiP	Os02g0720600	GAAATGCGATTTCGTCGT	TTCGGTCGGCCTCTTCTT	Peptidase A1 domain containing protein.	Putative 41 kD chloroplast nucleoid DNA binding protein (CND41)
JIOsPR10	Os10g0416100	ATCTAGCCGTGCATCATTCC	CCAATAATGACATACACAACATAAGC	Similar to Chitinase (Fragment).	Chitinase 2
OsRap2.6	Os03g0133400	CCACGCTTCTCACCAGAAATAA	TGATTGATGAACGGCACACA	Chitin elicitor-binding protein	Chitin elicitor-binding protein(CEBiP)
OsPAL4	Os02g0627100	CTTCACAACAGCTAATCGAG	CGCACTCCATTTCAGTACCA	Pathogenesis-related protein 1, putative, expressed	jasmonate inducible pathogenesis-related class 10 protein (JIOsPR10)
	Os03g0387800	TGTGAGCAGCTTCTCGTTTG	TGTTGTTGCCTGTGAGATCG	Reference primers
	Os07g0114300	AGGAACATGGAGAAGAACAAGG	CAGAGGTGGTGCAGATGAAA	Reference primers
