# Supplementary material for: The Use of PTI-Marker Genes to Identify Novel Compounds that Establish Induced Resistance in Rice
Source: Int J Mol Sci. 2020 Jan 2;21(1):317. doi: 10.3390/ijms21010317 (PMC6981679; doi:10.3390/ijms21010317)
Supplement: Supplementary file 1 [file ijms-21-00317-s001.zip › Supplementary_Information_13-in planta results.xlsx]

## Sheet: Sheet1
Supplementary Information 13: In planta expression levels of the 36 candidate PTI marker genes upon treatment with the three PAMPs, relative to mock treated plants.
				Expression Nemawater	Expression LPS	Expression (GlcNac)7			95% C.I. NemaWater	95% C.I. LPS	95% C.I. (GlcNac)7
gene1	Os04g0469500	OsPFK1	1.23133	1.66	1.096	0.938			0,437 - 6,971	0,415 - 2,084	0,272 - 2,842
gene2	Os02g0251900	OsVQ7	1.94	2.433	1.467	1.92			1,128 - 4,298	0,805 - 2,835	1,002 - 3,566
gene4	Os10g0535800	UNKN1	1.209	1.494	1.169	0.964			0,882 - 2,567	0,578 - 3,530	0,795 - 1,230
gene5	Os11g0592100	OsPR4b	1.24267	1.944	1.002	0.782			0,671 - 4,033	0,400 - 3,811	0,419 - 1,441
gene6	Os03g0440900	OsBAK1	1.93467	3.27	1.2	1.334			0,602 - 14,568	0,395 - 4,901	0,580 - 3,664
gene7	Os03g0804500	OsGER7	2.09367	3.57	1.365	1.346			1,033 - 10,812	0,499 - 3,718	0,714 - 2,482
gene8	Os08g0448000	Os4CL5	1.75033	2.172	1.359	1.72			1,074 - 3,213	0,765 - 2,588	1,308 - 2,222
gene9	Os04g0379600	OsRIN4	2.25867	3.051	1.627	2.098			1,241 - 7,050	0,736 - 3,884	1,352 - 2,962
gene10	Os02g0738200	OsPUB40	3.47633	4.539	2.203	3.687			1,204 - 16,668	0,528 - 9,120	1,735 - 7,480
gene 12	Os09g0572700	UNKN4	2.2505	Not determined	4.098	0.403			Not determined	1,900 - 7,983	0,200 - 0,701
gene15	Os10g0469700	OsLRR1	1.24667	2.203	0.756	0.781			0,535 - 5,982	0,430 - 1,153	0,465 - 1,191
gene16	Os04g0531500	OsLPK1	1.19	1.962	0.725	0.883			0,224 - 8,632	0,279 - 1,956	0,464 - 1,671
gene17	Os02g0626600	OsPAL3	1.24833	0.827	1.598	1.32			0,066 - 12,675	0,435 - 7,180	0,472 - 4,604
gene18	Os08g0508800	OsLOX7	2.29433	3.521	1.579	1.783			1,389 - 10,768	0,695 - 6,184	1,087 - 3,101
gene19	Os12g0555200	OsPBZ1	0.893667	0.676	0.808	1.197			0,233 - 3,624	0,448 - 1,838	0,741 - 2,391
gene20	Os03g0277600	UNKN5	0.734667	0.562	0.275	1.367			0,160 - 2,158	0,098 - 0,779	1,218 - 1,527
gene21	Os08g0320400	OsIGPS	1.42833	1.463	1.397	1.425			0,799 - 2,984	0,846 - 2,519	0,985 - 2,197
gene23	Os04g0618200	OsUEL2	1.06533	1.394	0.915	0.887			0,808 - 2,197	0,643 - 1,331	0,668 - 1,214
gene 24	Os10g0322200	OsQGT	1.283	1.586	Not determined	0.98			0,209 - 5,966	Not determined	0,455 - 2,079
gene25	Os08g0278900	OsSDF2	1.44	1.65	1.689	0.981			0,826 - 3,060	0,700 - 3,741	0,680 - 1,486
gene26	Os07g0575600	OsLRK1	1.704	2.687	1.253	1.172			0,594 - 10,269	0,604 - 3,032	0,807 - 1,601
gene27	Os08g0455800	UNKN6	1.04633	1.137	0.823	1.179			0,546 - 2,324	0,632 - 1,036	0,956 - 1,354
gene28	Os03g0568500	UNKN7	1.901	2.507	1.525	1.671			0,875 - 4,916	0,649 - 3,405	1,265 - 2,071
gene29	Os01g0276700	OsPK3	0.829	0.856	0.546	1.085			0,137 - 7,995	0,169 - 1,612	0,294 - 4,137
gene32	Os05g0156500	OsDjB6	1.217	1.178	1.233	1.24			0,442 - 2,073	0,961 - 1,571	1,012 - 1,467
gene33	Os07g0506000	UNKN9	1.42733	1.183	1.579	1.52			0,441 - 3,577	1,173 - 2,603	1,107 - 2,459
gene34	Os09g0506000	OsPAP	0.941667	1.126	1.156	0.543			0,115 - 9,365	0,142 - 4,941	0,055 - 3,910
gene35	Os02g0115900	OsBiP1	1.099	0.502	0.48	2.315			0,057 - 5,638	0,135 - 1,297	0,506 - 10,441
gene36	Os02g0178400	OsSEC61G	1.212	1.773	1.091	0.772			0,565 - 4,083	0,546 - 2,602	0,417 - 1,335
gene37	Os04g0618700	OsFLS2	1.86567	1.161	2.084	2.352			0,061 - 43,428	0,380 - 10,558	0,385 - 13,641
gene38	Os01g0963000	OsPRX22	2.20033	3.401	1.298	1.902			1,551 - 6,187	0,592 - 3,191	1,123 - 3,331
gene43	Os02g0720600	OsCND41	0.870667	1.452	0.455	0.705			0,360 - 5,323	0,186 - 0,944	0,327 - 1,199
gene46	Os03g0133400	OsCEBiP	1.679	2.571	1.277	1.189			0,742 - 9,982	0,505 - 4,593	0,842 - 1,537
gene47	Os03g0300400	JIOsPR10	0.924667	0.842	1.151	0.781			0,260 - 5,627	0,421 - 4,294	0,470 - 1,348
gene48	Os04g0398000	OsRap2.6	0.778	0.84	0.653	0.841			0,313 - 1,500	0,520 - 0,817	0,655 - 1,060
gene50	Os02g0627100	OsPAL4	0.847333	0.922	1.119	0.501			0,071 - 4,368	0,360 - 3,310	0,154 - 1,589
