# Supplementary material for: The Use of PTI-Marker Genes to Identify Novel Compounds that Establish Induced Resistance in Rice
Source: Int J Mol Sci. 2020 Jan 2;21(1):317. doi: 10.3390/ijms21010317 (PMC6981679; doi:10.3390/ijms21010317)
Supplement: Supplementary file 1 [file ijms-21-00317-s001.zip › Supplementary_Information_14-in vitro PAMP.xlsx]

## Sheet: Sheet1
Supplementary Information 13: In vitro expression levels of the ten candidate PTI marker genes upon treatment with the two PAMPs, relative to mock treated RCSCs.
	25 µg/ml LPS						40 nematode-equivalents/ml NW
	GENE	EXPRESSION LEVEL	95% CONF. INTERVAL				GENE	EXPRESSION LEVEL	95% CONF. INTERVAL
	Os4CL5	1.185	1,035 - 1,358				Os4CL5	1.505	1,034 - 2,192
	OsBAK1	1.177	1,091 - 1,270				OsBAK1	1.24	1,183 - 1,299
	OsPUB40	0.892	0,640 - 1,250				OsPUB40	1.809	1,338 - 2,455
	OsRIN4	1.454	1,233 - 1,715				OsRIN4	1.202	1,044 - 1,384
	UNKN7	1.185	0,930 - 1,515				UNKN7	1.315	1,059 - 1,637
	UNKN9	0.997	0,691 - 1,442				UNKN9	1.106	0,994 - 1,231
	50 µg/ml LPS						107 nematode-equivalents/ml NW
	GENE	EXPRESSION LEVEL	95% CONF. INTERVAL				GENE	EXPRESSION LEVEL	95% CONF. INTERVAL
	Os4CL5	1.664	1,328 - 2,087				Os4CL5	2.878	1,738 - 4,772
	OsBAK1	1.434	1,325 - 1,552				OsBAK1	1.532	0,879 - 2,722
	OsPUB40	1.157	0,856 - 1,572				OsPUB40	2.403	1,565 - 3,704
	OsRIN4	1.778	1,526 - 2,072				OsRIN4	1.753	0,818 - 3,9
	UNKN7	1.454	1,310 - 1,613				UNKN7	1.117	0,536 - 2,43
	UNKN9	1.333	1,116 - 1,596				UNKN9	1.021	0,493 - 2,172
	200 µg/ml LPS
	GENE	EXPRESSION LEVEL	95% CONF. INTERVAL
	Os4CL5	3.249	2,827 - 3,736
	OsBAK1	1.434	1,208 - 1,704
	OsPUB40	2.071	1,651 - 2,604
	OsRIN4	2.25	1,909 - 2,655
	UNKN7	1.803	1,533 - 2,123
	UNKN9	1.553	1,314 - 1,837
