# Supplementary material for: The Use of PTI-Marker Genes to Identify Novel Compounds that Establish Induced Resistance in Rice
Source: Int J Mol Sci. 2020 Jan 2;21(1):317. doi: 10.3390/ijms21010317 (PMC6981679; doi:10.3390/ijms21010317)
Supplement: Supplementary file 1 [file ijms-21-00317-s001.zip › Supplementary_Information_15-in vitro IR inducing compounds.xlsx]

## Sheet: Sheet1
Supplementary Information 14: In vitro expression levels of the six STRINGS genes upon treatment with the five investigated IR inducing compounds, relative to mock treated RCSCs.
	500 µM Diproline
	GENE	EXPRESSION LEVEL	95% CONF. INTERVAL
	Os4CL5	1.86	1,076 - 3,296
	OsBAK1	1.329	1,101 - 1,606
	OsPUB40	1.479	1,406 - 1,557
	OsRIN4	1.602	1,231 - 2,09
	UNKN7	1.288	1,144 - 1,45
	UNKN9	1.253	1,166 - 1,346
	Acitgard® (250 µM BTH)
	GENE	EXPRESSION LEVEL	95% CONF. INTERVAL
	Os4CL5	1.664	0,655 - 1,548
	OsBAK1	1.434	0,906 - 1,393
	OsPUB40	1.157	1,258 - 1,776
	OsRIN4	1.778	1,765 - 3,593
	UNKN7	1.454	1,053 - 1,613
	UNKN9	1.333	1,129 - 1,643
	1 µM riboflavin
	GENE	EXPRESSION LEVEL	95% CONF. INTERVAL
	Os4CL5	1.809	1,411 - 2,327
	OsBAK1	1.454	1,235 - 1,714
	OsPUB40	1.338	0,957 - 1,888
	OsRIN4	1.516	1,325 - 1,736
	UNKN7	1.094	1,057 - 1,133
	UNKN9	1.261	1,053 - 1,512
	100 µM azelaic acid
	GENE	EXPRESSION LEVEL	95% CONF. INTERVAL
	Os4CL5	1.075	0,92 - 1,257
	OsBAK1	1.288	1,209 - 1,373
	OsPUB40	1.102	0,913 - 1,338
	OsRIN4	1.053	0,852 - 1,309
	UNKN7	1.106	0,919 - 1,332
	UNKN9	1.121	0,989 - 1,274
	20 mM DHA
	GENE	EXPRESSION LEVEL	95% CONF. INTERVAL
	Os4CL5	2.166	1,585 - 2,976
	OsBAK1	1.688	1,434 - 1,987
	OsPUB40	5.918	4,975 - 7,04
	OsRIN4	0.34	0,255 - 0,456
	UNKN7	1.821	1,469 - 2,26
	UNKN9	0.809	0,484 - 1,361
