# Supplementary material for: The Use of PTI-Marker Genes to Identify Novel Compounds that Establish Induced Resistance in Rice
Source: Int J Mol Sci. 2020 Jan 2;21(1):317. doi: 10.3390/ijms21010317 (PMC6981679; doi:10.3390/ijms21010317)
Supplement: Supplementary file 1 [file ijms-21-00317-s001.zip › Supplementary_Information_16-diproline-infection.xlsx]

## Sheet: Sheet1
Supplementary Information 16: Number of females and number of galls in rice roots systems upon a pretreatment with 500 µM diproline one day before inoculation with root-knot nematodes M. graminicola,
		together with growth and yield parameters of rice plants treated with 500 µM diproline every other week for four months.
	Number of galls per plant (normalized)				Number of females per plant (normalized)
	Plant	Control	500 µM diproline		Plant	Control	500 µM diproline
	1	23.6842	11.2782		1	59.4828	43.9655
	2	32.7068	19.1729		2	72.4138	38.7931
	3	30.4511	11.2782		3	46.5517	15.5172
	4	23.6842	12.406		4	41.3793	33.6207
	5	14.6617	14.4737		5	31.0345	23.2759
	6	24.812	3.301		6	49.1379	25.8621
	7	36.0294	25.7353		7	71.9536	47.0019
	8	25	19.1176		8	44.6809	51.6441
	9	16.9118	30.1471		9	47.0019	49.323
	10	24.2647	8.82353		10	26.6925	36.5571
	11	17.6471	13.2353		11	33.6557	37.7176
	12	30.1471	10.2941		12	76.0155	26.1122
	13	23.913	13.2353		13	48.1441	44.1006
	14	30.4348	19.5402		14	68.0131	30.5677
	15	35.8696	21.8391		15	61.1354	43.559
	16	19.5652	29.8851		16	34.3886	42.0306
	17	20.6522	22.9885		17	51.9651	43.559
	18	25	20.6897		18	38.2096	47.3799
	19	19.5652	13.7931		19	48.1441	28.2751
	20		19.5402		20		33.6245
	Average	25	17.0387		Average	50	37.1243
	Stdev	6.04587	6.86014		Stdev	14.3037	9.54138
	t.test		0.000607564		t.test		0.00312967
	Shoot length (normalized)				Number of tillers (normalized)				Number of spikelets (normalized)				Seed yield (normalized)
	Plant	Control	500 µM diproline		Plant	Control	500 µM diproline		Plant	Control	500 µM diproline		Plant	Control	500 µM diproline
	1	75.6591	78.2238		1	12.4045	12.4045		1	3.23438	4.3125		1	2.93067	2.11181
	2	75.6591	71.812		2	10.3371	12.4045		2	4.3125	5.39062		2	2.61462	1.58026
	3	69.2473	79.5062		3	8.26966	10.3371		3	5.39062	3.23438		3	2.09744	3.24672
	4	65.4002	71.1708		4	8.26966	14.4719		4	3.23438	5.39062		4	2.198	3.56277
	5	67.965	79.5062		5	8.26966	8.26966		5	2.15625	4.3125		5	1.30731	2.67208
	6	69.2473	70.5297		6	10.3371	6.20225		6	4.3125	3.23438		6	1.81012	2.08307
	7	69.2473	75.6591		7	6.20225	6.20225		7	3.23438	3.23438		7	1.86758	2.58588
	8		69.2473		8		8.26966		8		4.3125		8		2.48532
	9	68.6061	75.6591		9	6.20225	16.5393		9	3.23438	5.39062		9	2.90194	2.08307
	10	61.5532	74.3767		10	6.20225	8.26966		10	3.23438	5.39062		10	1.60899	4.58276
	11	69.2473	76.9415		11	6.20225	8.26966		11	2.15625	3.23438		11	1.45097	2.22673
	12	71.1708	85.2768		12	8.26966	18.6067		12	4.3125	6.46875		12	2.18364	3.96502
	13	79.5062	78.2238		13	12.4045	14.4719		13	4.3125	4.3125		13	3.54841	2.85884
	14	78.2238	70.5297		14	8.26966	6.20225		14	3.23438	3.23438		14	2.65771	1.58026
	15	67.965	74.3767		15	4.13483	12.4045		15	3.23438	4.3125		15	3.05996	2.37039
	16	74.3767	62.8355		16	6.20225	12.4045		16	2.15625	5.39062		16	2.85884	2.47096
	17	63.4767	85.2768		17	6.20225	10.3371		17	2.15625	3.23438		17	1.3935	3.16052
	18	64.1179	60.912		18	6.20225	4.13483		18	2.15625	2.15625		18	1.10618	1.14928
	19	71.812	64.1179		19	8.26966	8.26966		19	3.23438	3.23438		19	1.58026	1.46533
	20	69.8885	60.2708		20	8.26966	8.26966		20	2.15625	5.39062		20	1.78139	2.198
	21	72.4532	69.2473		21	10.3371	10.3371		21	1.07812	4.3125		21	1.14928	2.39913
	22	73.0944	74.3767		22	8.26966	18.6067		22	2.15625	5.39062		22	1.75265	2.72954
	23	61.5532	82.0709		23	6.20225	14.4719		23	1.07812	4.3125		23	0.933791	3.69207
	24	70.5297	80.1474		24	8.26966	12.4045		24	3.23438	6.46875		24	1.20675	2.26983
	25	66.755	68.3444		25	6.21583	3.45324		25	1.56522	1.56522		25	0.895423	0.629555
	26	73.9073	68.3444		26	8.28777	3.45324		26	1.56522	1.56522		26	1.11113	0.993242
	27	77.8808	73.1126		27	13.1223	6.21583		27	3.13043	1.56522		27	1.18721	1.65373
	28	71.5232	75.4967		28	7.59712	4.14388		28	1.56522	1.56522		28	0.398802	1.52498
	29	59.6026	64.3709		29	3.45324	5.52518		29	3.91304	1.56522		29	2.54079	0.759144
	30	68.3444	77.0861		30	8.28777	8.97842		30	1.56522	1.56522		30	0.483244	2.47976
	31	70.7285	70.7285		31	9.66906	6.21583		31	3.13043	1.56522		31	1.88198	1.79921
	32	81.0596	73.1126		32	8.28777	5.52518		32	2.34783	1.56522		32	2.30168	1.73483
	33	73.1126	73.9073		33	8.28777	6.21583		33	3.91304	2.34783		33	2.96969	2.59965
	34	68.3444	73.1126		34	9.66906	6.21583		34	7.04348	3.13043		34	4.9127	3.39441
	35	61.1921	61.1921		35	5.52518	4.14388		35	2.34783	0.782609		35	2.75482	0.964816
	36	67.5497			36	7.59712			36	3.91304			36	2.56253
	Average	70	72.8315		Average	8	9.21852		Average	3	3.5554		Average	2	2.28751
	Stdev	5.22718	6.39216		Stdev	2.16193	4.1648		Stdev	1.2436	1.58796		Stdev	0.934277	0.905678
	t.test		0.0487494		t.test		0.13508		t.test		0.112416		t.test		0.199908
