# Supplementary material for: The Use of PTI-Marker Genes to Identify Novel Compounds that Establish Induced Resistance in Rice
Source: Int J Mol Sci. 2020 Jan 2;21(1):317. doi: 10.3390/ijms21010317 (PMC6981679; doi:10.3390/ijms21010317)
Supplement: Supplementary file 1 [file ijms-21-00317-s001.zip › Supplementary_Information_17-azelaic-infection.xlsx]

## Sheet: Sheet1
Supplementary Information 17: Number of females and number of galls in rice roots systems upon a pretreatment with 100 µM azelaic acid one day before inoculation with root-knot nematodes M. graminicola
	Number of galls per plant				Number of females per plant
	Plant	Control	100 µM azelaic acid		Plant	Control	Azelaic acid 100 µM
	1	35	27		1	25	36
	2	22	22		2	26.6667	41
	3	24	25		3	60.6061	38
	4	14	19		4	25.7143	39
	5	24	20		5	32.4324	38
	6	23	26		6	37.5	38
	7	21	23		7	50	39
	8	25	23		8	67	31
	Average	23.5	23.125		Average	40.6149	37.5
	Stdev	5.40833	2.61904		Stdev	15.4958	2.78388
	t.test		0.872112		t.test		0.615857
