# Supplementary material for: The Use of PTI-Marker Genes to Identify Novel Compounds that Establish Induced Resistance in Rice
Source: Int J Mol Sci. 2020 Jan 2;21(1):317. doi: 10.3390/ijms21010317 (PMC6981679; doi:10.3390/ijms21010317)
Supplement: Supplementary file 1 [file ijms-21-00317-s001.zip › Supplementary_Information_18-media compositions.xlsx]

## Sheet: Sheet1
Supporting Information 18: Composition of CIM medium and AA medium
Composition CIM (pH=5,8)
Chu N6 Salts including Vitamins	3,95 g/L
Sucrose	30 g/L
Casein Hydrolysate	1 g/L
Proline	1,5 g/L
SPI agarose	7,5 g/L
2,4-D *	2 mg/L
* = add after autoclaving
Composition AA medium (pH=5,8)
Murashige & Skoog basal salt medium	4,302 g/L
KCl	0,294 g/L
Sucrose	30 g/L
MES	3 mM
Caseine enzymatic hydrolysate	0,5 g/L
Plant Preservative Mixture solution	2 mL/L
Nicotinic acid *	0,5 mg/L
Inositol *	100 mg/L
Pyroxine-HCl *	0,1 mg/L
Thiamine-HCl *	0,5 mg/L
Glycine *	75 mg/L
Arginine *	228 mg/L
Glutamine *	877 mg/L
Aspartic acid *	266 mg/L
2,4-D *	2 mg/L
Pectinase *	50 mg/L
Cysteine *	40 mg/L
* = add after autoclaving
