# Supplementary material for: The Use of PTI-Marker Genes to Identify Novel Compounds that Establish Induced Resistance in Rice
Source: Int J Mol Sci. 2020 Jan 2;21(1):317. doi: 10.3390/ijms21010317 (PMC6981679; doi:10.3390/ijms21010317)
Supplement: Supplementary file 1 [file ijms-21-00317-s001.zip › Supplementary_Information_1-datasets biotic WGCNA.xlsx]

## Sheet: Supporting Information 1
Supplementary information 1: Overview of all microarray datasets used for the WGCNA investigating rice under biotic stress.
Autor (year)	Reference	Series	Stress	# Samples	Title
Ranjan (2014)	63	GSE49242	bacterial	6	Gene Expression profiling of rice leaves undergoing an innate immune response induced by XOO secreted cell wall degrading enzyme LipA (Lipase/Esterase A)
Ranjan (2015)	64	GSE53940	bacterial	12	Whole genome expression profiling of rice leaves treated with Xanthomonas oryzae pv. oryzae secreted cell wall degrading lipase/esteraseA (LipA) at early time points, 30 min. and 120 min.
Girija (2015)	65	GSE61832	bacterial	6	Gene expression changes induced in Rice (Oryza sativa) leaves by lipopolysaccharide (LPS) extracted from Xanthomonas oryzae pv. oryzae (Xoo) strain BXO43
Ribot (2008)	66	GSE7256	funghal	8	Identification of rice genes differentially expressed upon virulent infection by Magnaporthe grisea
Jha (2010)	67	GSE8216	bacterial	6	Transcriptional profiling of Cellulase induced hypersensitive reaction like response in rice
Swarbrick (2008)	68	GSE10373	root parasitic plant	12	Rice cultivars undergoing a susceptible and resistant interaction with the parasitic plant Striga hermonthica
Zhang (2009)	69	GSE11025	viral	12	Comparative transcriptional profiling of two contrasting rice genotypes in response to rice stripe virus infection
Nino-Liu (2009)	70	GSE16793	bacterial	60	Comparative transcriptional profiling of rice undergoing infection by X. oryzae pv. oryzae or by X. oryzae pv. oryzicola
Marcel (2010)	71	GSE18361	funghal	12	Temporal gene expression analyisis from rice root (cv. Nipponbare) infected with Magnaporthe oryzae strain Guy11
Zhou (2010)	72	GSE19239	bacterial	6	Transgenic rice line carrying the maize resistance gene Rxo1 to Xanthomonas oryzae pv. oryzicola
Yu (2011)	73	GSE19844	bacterial	6	Transcriptomics-based identification of Xoo strain BAI3 Talc targets in rice
Huguet (2011)	74	GSE21919	nematodal	9	Oryza sativa genes expressed in the early compatible interaction with root-knot nematode
Rawat (2012)	75	GSE22538	arthropodal	9	Differential expression for rice-gall midge interaction
Lou (2011)	76	GSE28012	arthropodal	3	Whole-Genome Analysis of SSB Larvae Infestation Regulated Rice Genes
Campo (2014)	77	GSE30583	funghal	12	Expression data from rice leaves treated or not with fungal elicitors and high-throughput pyrosequencing of endogenous small RNAs from Oryza sativa
Abbruscato (2012)	78	GSE30941	funghal	15	Rice gene global expression analysis upon inoculation with different Magnaporthe isolates
Tie (2012)	79	GSE32426	bacterial	30	Gene expression profiling of rice embryogenic calli after Agrobacterium infection
Nino-Liu (2011)	80	GSE33411	bacterial	45	Resistance gene-dependent responses in rice to the bacterial blight pathogen Xanthomonas oryzae pv. oryzae
Zhang (2016)	81	GSE36013	funghal	2	Gene-level expression data from Oryza sativa.indica (mock-treated or blast pathogen treated resistant rice line and susceptible rice line )
Antony (2012)	82	GSE36272	bacterial	65	Comparison of transcriptional responses of two susceptible rice cultivars to strains of Xanthomonas oryzae
Wei (2013)	83	GSE41798	funghal	6	Transcriptome study of rice early response to rice blast fungus
Narsai (2013)	84	GSE43050	bacterial	12	Expression data in response to Xoo. bacterial infection in rice
				354
