# Supplementary material for: The Use of PTI-Marker Genes to Identify Novel Compounds that Establish Induced Resistance in Rice
Source: Int J Mol Sci. 2020 Jan 2;21(1):317. doi: 10.3390/ijms21010317 (PMC6981679; doi:10.3390/ijms21010317)
Supplement: Supplementary file 1 [file ijms-21-00317-s001.zip › Supplementary_Information_2-quality controls.xlsx]

## Sheet: Sheet1
Supplementary Information 2: Overview of the outcome of the quality control for all microarray datasets used for the WGCNA investigating rice under biotic stress.
Author	Reference	Series	Sample ID	Celfile identifier	Infection Status (0 = not infected / 1 = infected)	excluded based on boxplot	excluded based on visual inspection
Ranjan (2014)	63	GSE49242	NA	GSE49242_12hrs_Buffer-1.CEL.gz	0
			NA	GSE49242_12hrs_Buffer-2.CEL.gz	0
			NA	GSE49242_12hrs_Buffer-3.CEL.gz	0
			NA	GSE49242_12hrs_LipA-1.CEL.gz	1
			NA	GSE49242_12hrs_LipA-2.CEL.gz	1
			NA	GSE49242_12hrs_LipA-3.CEL.gz	1
Ranjan (2015)	64	GSE53940	NA	GSE53940_120_min_Buffer-1.CEL.gz	0
			NA	GSE53940_120_min_Buffer-2.CEL.gz	0
			NA	GSE53940_120_min_Buffer-3.CEL.gz	0
			NA	GSE53940_120_min_Lipase-1.CEL.gz	1
			NA	GSE53940_120_min_Lipase-2.CEL.gz	1
			NA	GSE53940_120_min_Lipase-3.CEL.gz	1
			NA	GSE53940_30_min_Buffer-1.CEL.gz	0
			NA	GSE53940_30_min_Buffer-2.CEL.gz	0
			NA	GSE53940_30_min_Buffer-3.CEL.gz	0	TRUE
			NA	GSE53940_30_min_Lipase-1.CEL.gz	1
			NA	GSE53940_30_min_Lipase-2.CEL.gz	1
			NA	GSE53940_30_min_Lipase-3.CEL.gz	1	TRUE
Girija (2015)	65	GSE61832	GSM1515462	GSM1515462_Buffer-15hr-r1_Rice_.CEL.gz	0
			GSM1515463	GSM1515463_Buffer-15-r2_Rice_.CEL.gz	0
			GSM1515464	GSM1515464_Buffer-15-r3_Rice_.CEL.gz	0
			GSM1515465	GSM1515465_LPS-15hr-r1_Rice_.CEL.gz	1
			GSM1515466	GSM1515466_LPS-15hr-r2_Rice_.CEL.gz	1
			GSM1515467	GSM1515467_LPS-15hr-r3_Rice_.CEL.gz	1
Ribot (2008)	66	GSE7256	GSM174883	GSM174883.CEL.gz	0
			GSM174884	GSM174884.CEL.gz	0
			GSM174885	GSM174885.CEL.gz	1
			GSM174886	GSM174886.CEL.gz	1
			GSM174887	GSM174887.CEL.gz	1
			GSM174888	GSM174888.CEL.gz	0
			GSM174889	GSM174889.CEL.gz	1
			GSM174890	GSM174890.CEL.gz	0
Jha (2010)	67	GSE8216	GSM203238	GSM203238.CEL.gz	0
			GSM203239	GSM203239.CEL.gz	0
			GSM203240	GSM203240.CEL.gz	0
			GSM203241	GSM203241.CEL.gz	1
			GSM203242	GSM203242.CEL.gz	1
			GSM203243	GSM203243.CEL.gz	1
Swarbrick (2008)	68	GSE10373	GSM261998	GSM261998.CEL.gz	0
			GSM261999	GSM261999.CEL.gz	0
			GSM262000	GSM262000.CEL.gz	1
			GSM262001	GSM262001.CEL.gz	1
			GSM262002	GSM262002.CEL.gz	0
			GSM262003	GSM262003.CEL.gz	0
			GSM262004	GSM262004.CEL.gz	1
			GSM262005	GSM262005.CEL.gz	1
			GSM262006	GSM262006.CEL.gz	0
			GSM262007	GSM262007.CEL.gz	0
			GSM262008	GSM262008.CEL.gz	1
			GSM262009	GSM262009.CEL.gz	1
Zhang (2009)	69	GSE11025	GSM278844	GSM278844.CEL.gz	1
			GSM278845	GSM278845.CEL.gz	1
			GSM278846	GSM278846.CEL.gz	1
			GSM278847	GSM278847.CEL.gz	0
			GSM278848	GSM278848.CEL.gz	0
			GSM278849	GSM278849.CEL.gz	0
			GSM278850	GSM278850.CEL.gz	1
			GSM278851	GSM278851.CEL.gz	1
			GSM278852	GSM278852.CEL.gz	1
			GSM278853	GSM278853.CEL.gz	0
			GSM278854	GSM278854.CEL.gz	0
			GSM278855	GSM278855.CEL.gz	0
Nino-Liu (2009)	70	GSE16793	GSM421667	GSM421667.CEL.gz	1		TRUE
			GSM421668	GSM421668.CEL.gz	1
			GSM421669	GSM421669.CEL.gz	1
			GSM421670	GSM421670.CEL.gz	1
			GSM421671	GSM421671.CEL.gz	1
			GSM421672	GSM421672.CEL.gz	1
			GSM421673	GSM421673.CEL.gz	1
			GSM421674	GSM421674.CEL.gz	1
			GSM421675	GSM421675.CEL.gz	1
			GSM421676	GSM421676.CEL.gz	1
			GSM421677	GSM421677.CEL.gz	1		TRUE
			GSM421678	GSM421678.CEL.gz	1
			GSM421679	GSM421679.CEL.gz	1
			GSM421680	GSM421680.CEL.gz	1
			GSM421681	GSM421681.CEL.gz	1
			GSM421682	GSM421682.CEL.gz	1
			GSM421683	GSM421683.CEL.gz	1
			GSM421684	GSM421684.CEL.gz	1
			GSM421685	GSM421685.CEL.gz	1
			GSM421686	GSM421686.CEL.gz	1
			GSM421687	GSM421687.CEL.gz	1
			GSM421688	GSM421688.CEL.gz	1
			GSM421689	GSM421689.CEL.gz	1
			GSM421690	GSM421690.CEL.gz	1
			GSM421691	GSM421691.CEL.gz	1
			GSM421692	GSM421692.CEL.gz	1
			GSM421693	GSM421693.CEL.gz	1
			GSM421694	GSM421694.CEL.gz	1
			GSM421695	GSM421695.CEL.gz	1
			GSM421696	GSM421696.CEL.gz	1
			GSM421697	GSM421697.CEL.gz	1
			GSM421698	GSM421698.CEL.gz	1
			GSM421699	GSM421699.CEL.gz	1
			GSM421700	GSM421700.CEL.gz	1
			GSM421701	GSM421701.CEL.gz	1		TRUE
			GSM421702	GSM421702.CEL.gz	1
			GSM421703	GSM421703.CEL.gz	1
			GSM421704	GSM421704.CEL.gz	1
			GSM421705	GSM421705.CEL.gz	1
			GSM421706	GSM421706.CEL.gz	1
			GSM421707	GSM421707.CEL.gz	0
			GSM421708	GSM421708.CEL.gz	0
			GSM421709	GSM421709.CEL.gz	0
			GSM421710	GSM421710.CEL.gz	0
			GSM421711	GSM421711.CEL.gz	0
			GSM421712	GSM421712.CEL.gz	0
			GSM421713	GSM421713.CEL.gz	0
			GSM421714	GSM421714.CEL.gz	0
			GSM421715	GSM421715.CEL.gz	0
			GSM421716	GSM421716.CEL.gz	0
			GSM421717	GSM421717.CEL.gz	0
			GSM421718	GSM421718.CEL.gz	0
			GSM421719	GSM421719.CEL.gz	0
			GSM421720	GSM421720.CEL.gz	0
			GSM421721	GSM421721.CEL.gz	0
			GSM421722	GSM421722.CEL.gz	0
			GSM421723	GSM421723.CEL.gz	0
			GSM421724	GSM421724.CEL.gz	0
			GSM421725	GSM421725.CEL.gz	0
			GSM421726	GSM421726.CEL.gz	0
Marcel (2010)	71	GSE18361	GSM458175	GSM458175.CEL.gz	0
			GSM458176	GSM458176.CEL.gz	0
			GSM458177	GSM458177.CEL.gz	0
			GSM458178	GSM458178.CEL.gz	0
			GSM458179	GSM458179.CEL.gz	0
			GSM458180	GSM458180.CEL.gz	0
			GSM458181	GSM458181.CEL.gz	1
			GSM458182	GSM458182.CEL.gz	1
			GSM458183	GSM458183.CEL.gz	1
			GSM458184	GSM458184.CEL.gz	1
			GSM458185	GSM458185.CEL.gz	1
			GSM458186	GSM458186.CEL.gz	1
Zhou (2010)	72	GSE19239	GSM476775	GSM476775_Rice-9804-X-1.CEL.gz	1
			GSM476776	GSM476776_Rice-9804-X-2.CEL.gz	1
			GSM476777	GSM476777_Rice-9804-X-3.CEL.gz	1
			GSM476778	GSM476778_Rice-9804-1.CEL.gz	0
			GSM476779	GSM476779_Rice-9804-2.CEL.gz	0
			GSM476780	GSM476780_Rice-9804-3.CEL.gz	0
Yu (2011)	73	GSE19844	GSM495737	GSM495737.CEL.gz	1
			GSM495740	GSM495740.CEL.gz	0
			GSM495741	GSM495741.CEL.gz	0
			GSM495742	GSM495742.CEL.gz	0
			GSM495743	GSM495743.CEL.gz	1
			GSM495744	GSM495744.CEL.gz	1
Huguet (2011)	74	GSE21919	GSM545318	GSM545318_temoina_1.CEL.gz	0
			GSM545319	GSM545319_48hpia_1.CEL.gz	1
			GSM545320	GSM545320_48hpib_2.CEL.gz	1
			GSM545321	GSM545321_temoinb_2.CEL.gz	0
			GSM545322	GSM545322_96hpia_1.CEL.gz	1
			GSM545323	GSM545323_96hpib_2.CEL.gz	1
			GSM545324	GSM545324_48hpic_3.CEL.gz	1
			GSM545325	GSM545325_96hpic_3.CEL.gz	1
			GSM545326	GSM545326_temoinc_3.CEL.gz	0
Rawat (2012)	75	GSE22538	GSM559555	GSM559555.CEL.gz	0
			GSM559556	GSM559556.CEL.gz	0
			GSM559557	GSM559557.CEL.gz	0
			GSM559558	GSM559558.CEL.gz	1
			GSM559559	GSM559559.CEL.gz	1
			GSM559560	GSM559560.CEL.gz	1
			GSM559561	GSM559561.CEL.gz	1
			GSM559562	GSM559562.CEL.gz	1
			GSM559563	GSM559563.CEL.gz	1
Lou (2011)	76	GSE28012	GSM692770	GSM692770.CEL.gz	0
			GSM692771	GSM692771.CEL.gz	1
			GSM692772	GSM692772.CEL.gz	1
Campo (2014)	77	GSE30583	GSM758752	GSM758752.CEL.gz	0
			GSM758753	GSM758753.CEL.gz	0
			GSM758754	GSM758754.CEL.gz	0
			GSM758755	GSM758755.CEL.gz	1
			GSM758756	GSM758756.CEL.gz	1
			GSM758757	GSM758757.CEL.gz	1
			GSM758758	GSM758758.CEL.gz	0
			GSM758759	GSM758759.CEL.gz	0
			GSM758760	GSM758760.CEL.gz	0
			GSM758761	GSM758761.CEL.gz	1
			GSM758762	GSM758762.CEL.gz	1
			GSM758763	GSM758763.CEL.gz	1
Abbruscato (2012)	78	GSE30941	GSM767204	GSM767204_24h_BR29_1.CEL.gz	1
			GSM767205	GSM767205_24h_BR29_2.CEL.gz	1
			GSM767206	GSM767206_24h_BR29_3.CEL.gz	1
			GSM767207	GSM767207_24h_BR32_1.CEL.gz	1
			GSM767208	GSM767208_24h_BR32_2.CEL.gz	1
			GSM767209	GSM767209_24h_BR32_3.CEL.gz	1
			GSM767210	GSM767210_24h_CL367_1.CEL.gz	1
			GSM767211	GSM767211_24h_CL367_2.CEL.gz	1
			GSM767212	GSM767212_24h_CL367_3.CEL.gz	1
			GSM767213	GSM767213_24h_FR13_1.CEL.gz	1
			GSM767214	GSM767214_24h_FR13_2.CEL.gz	1
			GSM767215	GSM767215_24h_FR13_3.CEL.gz	1
			GSM767216	GSM767216_24h_mock_1.CEL.gz	0
			GSM767217	GSM767217_24h_mock_2.CEL.gz	0
			GSM767218	GSM767218_24h_mock_3.CEL.gz	0
Tie (2012)	79	GSE32426	GSM802478	GSM802478_Nip0-1.CEL.gz	0
			GSM802479	GSM802479_Nip0-2.CEL.gz	0
			GSM802480	GSM802480_Nip0-3.CEL.gz	0		TRUE
			GSM802481	GSM802481_Nip1-1.CEL.gz	1
			GSM802482	GSM802482_Nip1-2.CEL.gz	1
			GSM802483	GSM802483_Nip1-3.CEL.gz	1		TRUE
			GSM802484	GSM802484_Nip6-1.CEL.gz	1
			GSM802485	GSM802485_Nip6-2.CEL.gz	1
			GSM802486	GSM802486_Nip6-3.CEL.gz	1		TRUE
			GSM802487	GSM802487_Nip12-1.CEL.gz	1		TRUE
			GSM802488	GSM802488_Nip12-2.CEL.gz	1		TRUE
			GSM802489	GSM802489_Nip12-3.CEL.gz	1		TRUE
			GSM802490	GSM802490_Nip24-1.CEL.gz	1		TRUE
			GSM802491	GSM802491_Nip24-2.CEL.gz	1		TRUE
			GSM802492	GSM802492_Nip24-3.CEL.gz	1		TRUE
			GSM802493	GSM802493_ZS0-1.CEL.gz	0
			GSM802494	GSM802494_ZS0-2.CEL.gz	0
			GSM802495	GSM802495_ZS0-3.CEL.gz	0		TRUE
			GSM802496	GSM802496_ZS1-1.CEL.gz	1
			GSM802497	GSM802497_ZS1-2.CEL.gz	1
			GSM802498	GSM802498_ZS1-3.CEL.gz	1		TRUE
			GSM802499	GSM802499_ZS6-1.CEL.gz	1
			GSM802500	GSM802500_ZS6-2.CEL.gz	1
			GSM802501	GSM802501_ZS6-3.CEL.gz	1		TRUE
			GSM802502	GSM802502_ZS12-1.CEL.gz	1		TRUE
			GSM802503	GSM802503_ZS12-2.CEL.gz	1		TRUE
			GSM802504	GSM802504_ZS12-3.CEL.gz	1		TRUE
			GSM802505	GSM802505_ZS24-1.CEL.gz	1		TRUE
			GSM802506	GSM802506_ZS24-2.CEL.gz	1		TRUE
			GSM802507	GSM802507_ZS24-3.CEL.gz	1		TRUE
Nino-Liu (2011)	80	GSE33411	GSM826497	GSM826497_24_86_0_r4_0620-45.CEL.gz	0
			GSM826498	GSM826498_24_86_0_r2_0620-15.CEL.gz	0
			GSM826499	GSM826499_24_86_0_r3_0620-28.CEL.gz	0
			GSM826500	GSM826500_24_86_3_r4_0620-39.CEL.gz	1
			GSM826501	GSM826501_24_86_3_r2_0620-7.CEL.gz	1
			GSM826502	GSM826502_24_86_3_r3_0620-21.CEL.gz	1
			GSM826503	GSM826503_24_86_6_r4_0620-38.CEL.gz	1
			GSM826504	GSM826504_24_86_6_r2_0620-10.CEL.gz	1
			GSM826505	GSM826505_24_86_6_r3_0620-16.CEL.gz	1
			GSM826506	GSM826506_24_86_12_r4_0620-36.CEL.gz	1
			GSM826507	GSM826507_24_86_12_r2_0620-2.CEL.gz	1
			GSM826508	GSM826508_24_86_12_r3_0620-20.CEL.gz	1
			GSM826509	GSM826509_24_86_24_r4_0620-31.CEL.gz	1
			GSM826510	GSM826510_24_86_24_r2_0620-12.CEL.gz	1
			GSM826511	GSM826511_24_86_24_r3_0620-24.CEL.gz	1
			GSM826512	GSM826512_5_86_0_r4_0620-44.CEL.gz	1
			GSM826513	GSM826513_5_86_0_r2_0620-14.CEL.gz	1
			GSM826514	GSM826514_5_86_0_r3_0620-29.CEL.gz	1
			GSM826515	GSM826515_5_86_3_r4_0620-41.CEL.gz	1
			GSM826516	GSM826516_5_86_3_r2_0620-11.CEL.gz	1
			GSM826517	GSM826517_5_86_3_r3_0620-19.CEL.gz	1
			GSM826518	GSM826518_5_86_6_r4_0620-32.CEL.gz	1
			GSM826519	GSM826519_5_86_6_r2_0620-8.CEL.gz	1
			GSM826520	GSM826520_5_86_6_r3_0620-26.CEL.gz	1
			GSM826521	GSM826521_5_86_12_r4_0620-42.CEL.gz	1
			GSM826522	GSM826522_5_86_12_r2_0620-3.CEL.gz	1
			GSM826523	GSM826523_5_86_12_r3_0620-25.CEL.gz	1
			GSM826524	GSM826524_5_86_24_r4_0620-40.CEL.gz	1
			GSM826525	GSM826525_5_86_24_r2_0620-1.CEL.gz	1
			GSM826526	GSM826526_5_86_24_r3_0620-23.CEL.gz	1
			GSM826527	GSM826527_7_86_0_r4_0620-43.CEL.gz	0
			GSM826528	GSM826528_7_86_0_r2_0620-13.CEL.gz	0
			GSM826529	GSM826529_7_86_0_r3_0620-30.CEL.gz	0
			GSM826530	GSM826530_7_86_3_r4_0620-33.CEL.gz	1
			GSM826531	GSM826531_7_86_3_r2_0620-4.CEL.gz	1
			GSM826532	GSM826532_7_86_3_r3_0620-27.CEL.gz	1
			GSM826533	GSM826533_7_86_6_r4_0620-34.CEL.gz	1
			GSM826534	GSM826534_7_86_6_r2_0620-6.CEL.gz	1
			GSM826535	GSM826535_7_86_6_r3_0620-22.CEL.gz	1
			GSM826536	GSM826536_7_86_12_r4_0620-37.CEL.gz	1
			GSM826537	GSM826537_7_86_12_r2_0620-9.CEL.gz	1
			GSM826538	GSM826538_7_86_12_r3_0620-17.CEL.gz	1
			GSM826539	GSM826539_7_86_24_r4_0620-35.CEL.gz	1
			GSM826540	GSM826540_7_86_24_r2_0620-5.CEL.gz	1
			GSM826541	GSM826541_7_86_24_r3_0620-18.CEL.gz	1
Zhang (2016)	81	GSE36013	GSM879337	GSM879337.CEL.gz	0
			GSM879339	GSM879339.CEL.gz	1
Antony (2012)	82	GSE36272	GSM885697	GSM885697_25-Nip-Pxo99-1.CEL.gz	1
			GSM885698	GSM885698_26-Nip-Pxo99-2.CEL.gz	1
			GSM885699	GSM885699_27-Nip-Pxo99-3.CEL.gz	1
			GSM885700	GSM885700_31-Nip-ME7-1.CEL.gz	1
			GSM885701	GSM885701_32-Nip-ME7-2.CEL.gz	1
			GSM885702	GSM885702_33-Nip-ME7-3.CEL.gz	1
			GSM885703	GSM885703_28-Nip-ME5-1.CEL.gz	1
			GSM885704	GSM885704_29-Nip-ME5-2.CEL.gz	1
			GSM885705	GSM885705_30-Nip-ME5-3.CEL.gz	1
			GSM885706	GSM885706_43-Nip-H2O-1.CEL.gz	0
			GSM885707	GSM885707_44-Nip-H2O-2.CEL.gz	0
			GSM885708	GSM885708_45-Nip-H2O-3.CEL.gz	0
			GSM885709	GSM885709_46-Nip-NI-1.CEL.gz	0
			GSM885710	GSM885710_48-Nip-NI-3.CEL.gz	0
			GSM885711	GSM885711_37-Nip-T7174-1.CEL.gz	1
			GSM885712	GSM885712_38-Nip-T7174-2.CEL.gz	1
			GSM885713	GSM885713_39-Nip-T7174-3.CEL.gz	1
			GSM885714	GSM885714_34-Nip-PXO86-1.CEL.gz	1
			GSM885715	GSM885715_35-Nip-PXO86-2.CEL.gz	1
			GSM885716	GSM885716_36-Nip-PXO86-3.CEL.gz	1
			GSM885717	GSM885717_40-Nip-BLS303-1.CEL.gz	1
			GSM885718	GSM885718_41-Nip-BLS303-2.CEL.gz	1
			GSM885719	GSM885719_42-Nip-BLS303-3.CEL.gz	1
			GSM885720	GSM885720_Nip-ME1-1_7.CEL.gz	1
			GSM885721	GSM885721_Nip-ME1-2_8.CEL.gz	1
			GSM885722	GSM885722_Nip-ME1-3_9.CEL.gz	1
			GSM885723	GSM885723_Nip-ME2-1_4.CEL.gz	1
			GSM885724	GSM885724_Nip-ME2-2_5.CEL.gz	1
			GSM885725	GSM885725_Nip-ME2-3_6.CEL.gz	1
			GSM885726	GSM885726_Nip-99-1b_1.CEL.gz	1
			GSM885727	GSM885727_Nip-99-2b_2.CEL.gz	1
			GSM885728	GSM885728_Nip-99-3b_3.CEL.gz	1
			GSM885729	GSM885729_1-IR24-99-1.CEL.gz	1
			GSM885730	GSM885730_2-IR24-99-2.CEL.gz	1
			GSM885731	GSM885731_3-IR24-99-3.CEL.gz	1
			GSM885732	GSM885732_7-IR24-ME7-1.CEL.gz	1
			GSM885733	GSM885733_8-IR24-ME7-2.CEL.gz	1
			GSM885734	GSM885734_9-IR-24-ME7-3.CEL.gz	1
			GSM885735	GSM885735_4-IR24-ME5-1.CEL.gz	1
			GSM885736	GSM885736_5-IR24-ME5-2.CEL.gz	1
			GSM885737	GSM885737_6-IR24-ME5-3.CEL.gz	1
			GSM885738	GSM885738_19-IR-24-H20-1.CEL.gz	0
			GSM885739	GSM885739_20-IR-24-H20-2.CEL.gz	0
			GSM885740	GSM885740_21-IR-24-H20-3.CEL.gz	0
			GSM885741	GSM885741_22-IR-24-NI-1.CEL.gz	0
			GSM885742	GSM885742_23-IR-24-NI-2.CEL.gz	0
			GSM885743	GSM885743_24-IR-24-NI-3.CEL.gz	0
			GSM885744	GSM885744_13-IR-24-T-7174-1.CEL.gz	1
			GSM885745	GSM885745_14-IR-24-T-7174-2.CEL.gz	1
			GSM885746	GSM885746_15-IR-24-T-7174-3.CEL.gz	1
			GSM885747	GSM885747_10-IR-24-PXO-86-1.CEL.gz	1
			GSM885748	GSM885748_11-IR-24-PXO-86-2.CEL.gz	1
			GSM885749	GSM885749_12-IR-24-PXO-86-3.CEL.gz	1
			GSM885750	GSM885750_16-IR-24-BLS30J-1.CEL.gz	1
			GSM885751	GSM885751_17-IR-24-BLS3O3-2.CEL.gz	1
			GSM885752	GSM885752_18-IR-24-BLS3O3-3.CEL.gz	1
			GSM885753	GSM885753_IR24-ME1-1_16.CEL.gz	1
			GSM885754	GSM885754_IR24-ME1-2_17.CEL.gz	1
			GSM885755	GSM885755_IR24-ME1-3_18.CEL.gz	1
			GSM885756	GSM885756_IR24-ME2-1_15.CEL.gz	1
			GSM885757	GSM885757_IR24-ME2-2_13.CEL.gz	1
			GSM885758	GSM885758_IR24-ME2-3_14.CEL.gz	1
			GSM885759	GSM885759_IR24-99-1b_10.CEL.gz	1
			GSM885760	GSM885760_IR24-99-2b_11.CEL.gz	1
			GSM885761	GSM885761_IR24-99-3b_12.CEL.gz	1
Wei (2013)	83	GSE41798	GSM1024458	GSM1024458_LTH-treat-rep1.CEL.gz	1
			GSM1024459	GSM1024459_LTH-treat-rep2.CEL.gz	1
			GSM1024460	GSM1024460_LTH-treat-rep3.CEL.gz	1
			GSM1024461	GSM1024461_LTH-mock-rep1.CEL.gz	0
			GSM1024462	GSM1024462_LTH-mock-rep2.CEL.gz	0
			GSM1024463	GSM1024463_LTH-mock-rep3.CEL.gz	0
Narsai (2013)	84	GSE43050	GSM1055618	GSM1055618_rice_24_hmi_Sus_r1.CEL.gz	0
			GSM1055619	GSM1055619_rice_24_hmi_Sus_r2.CEL.gz	0
			GSM1055620	GSM1055620_rice_24_hmi_Sus_r3.CEL.gz	0
			GSM1055621	GSM1055621_rice_24_hpi_Sus_r1.CEL.gz	1
			GSM1055622	GSM1055622_rice_24_hpi_Sus_r2.CEL.gz	1
			GSM1055623	GSM1055623_rice_24_hpi_Sus_r3.CEL.gz	1
			GSM1055630	GSM1055630_rice_96_hmi_Sus_r1.CEL.gz	0
			GSM1055631	GSM1055631_rice_96_hmi_Sus_r2.CEL.gz	0
			GSM1055632	GSM1055632_rice_96_hmi_Sus_r3.CEL.gz	0
			GSM1055633	GSM1055633_rice_96_hpi_Sus_r1.CEL.gz	1
			GSM1055634	GSM1055634_rice_96_hpi_Sus_r2.CEL.gz	1
			GSM1055635	GSM1055635_rice_96_hpi_Sus_r3.CEL.gz	1
						2 exlusions	21 exlusions
