# Supplementary material for: The Use of PTI-Marker Genes to Identify Novel Compounds that Establish Induced Resistance in Rice
Source: Int J Mol Sci. 2020 Jan 2;21(1):317. doi: 10.3390/ijms21010317 (PMC6981679; doi:10.3390/ijms21010317)
Supplement: Supplementary file 1 [file ijms-21-00317-s001.zip › Supplementary_Information_5-GO pink magenta.xlsx]

## Sheet: Sheet1
Supplementary Information 5: Statistically overrepresented gene ontology terms for biological processes among the genes of the pink and magenta module of the biotic WGCNA network (via the online g:Profiler tool).
Highlighted gene ontologies can be associated with defense responses
GO-code	GO description	p-value for GO-enrichment
GO:0016192	vesicle-mediated transport	5.44e-27
GO:0016310	phosphorylation	6.07e-20
GO:0006468	protein phosphorylation	1.5e-19
GO:0008104	protein localization	4.29e-19
GO:0042886	amide transport	6.33e-19
GO:0045184	establishment of protein localization	8.01e-19
GO:0015031	protein transport	1.67e-18
GO:0015833	peptide transport	3.13e-18
GO:0006793	phosphorus metabolic process	2.11e-17
GO:0006796	phosphate-containing compound metabolic process	1.24e-16
GO:0071705	nitrogen compound transport	1.89e-16
GO:0033036	macromolecule localization	7.76e-16
GO:0048193	Golgi vesicle transport	9.59e-16
GO:0051641	cellular localization	1.05e-15
GO:0046907	intracellular transport	8.38e-15
GO:0006464	cellular protein modification process	4.61e-14
GO:0036211	protein modification process	4.61e-14
GO:0006810	transport	5.92e-14
GO:0051649	establishment of localization in cell	1.49e-13
GO:0051234	establishment of localization	1.55e-13
GO:0051179	localization	4.19e-13
GO:0034613	cellular protein localization	1.39e-12
GO:0070727	cellular macromolecule localization	1.67e-12
GO:0006886	intracellular protein transport	3.4e-12
GO:0001101	response to acid chemical	1.26e-11
GO:1901700	response to oxygen-containing compound	1.75e-11
GO:0071702	organic substance transport	1.94e-11
GO:0007166	cell surface receptor signaling pathway	1.69e-08
GO:0006888	ER to Golgi vesicle-mediated transport	2.3e-08
GO:0009611	response to wounding	4.27e-08
GO:0071229	cellular response to acid chemical	4.6e-08
GO:0080134	regulation of response to stress	4.99e-08
GO:0007154	cell communication	6.44e-08
GO:2000022	regulation of jasmonic acid mediated signaling pathway	1.49e-07
GO:0031347	regulation of defense response	1.85e-07
GO:1901701	cellular response to oxygen-containing compound	8.87e-07
GO:0006952	defense response	1.8e-06
GO:0050896	response to stimulus	3.39e-06
GO:1901564	organonitrogen compound metabolic process	6.46e-06
GO:0006950	response to stress	9.33e-06
GO:0009753	response to jasmonic acid	1.01e-05
GO:0051704	multi-organism process	1.03e-05
GO:0032940	secretion by cell	1.14e-05
GO:0009607	response to biotic stimulus	2.62e-05
GO:0044267	cellular protein metabolic process	2.95e-05
GO:0046903	secretion	3.65e-05
GO:0006891	intra-Golgi vesicle-mediated transport	4.72e-05
GO:0006887	exocytosis	7.17e-05
GO:0048544	recognition of pollen	0.000118
GO:0009875	pollen-pistil interaction	0.000118
GO:0008037	cell recognition	0.000118
GO:0043412	macromolecule modification	0.000134
GO:0007167	enzyme linked receptor protein signaling pathway	0.000205
GO:0007178	transmembrane receptor protein serine/threonine kinase signaling pathway	0.000205
GO:0023052	signaling	0.000215
GO:0007165	signal transduction	0.000215
GO:0051707	response to other organism	0.000246
GO:0042221	response to chemical	0.00027
GO:0019538	protein metabolic process	0.000282
GO:0006890	retrograde vesicle-mediated transport, Golgi to ER	0.000288
GO:0010646	regulation of cell communication	0.000512
GO:0048583	regulation of response to stimulus	0.000546
GO:0009737	response to abscisic acid	0.000565
GO:0043207	response to external biotic stimulus	0.000614
GO:0010200	response to chitin	0.000859
GO:0016050	vesicle organization	0.000902
GO:0009867	jasmonic acid mediated signaling pathway	0.000917
GO:0097305	response to alcohol	0.000948
GO:0044706	multi-multicellular organism process	0.00111
GO:0009856	pollination	0.00111
GO:0009620	response to fungus	0.0013
GO:0006101	citrate metabolic process	0.00134
GO:0071395	cellular response to jasmonic acid stimulus	0.0014
GO:0009966	regulation of signal transduction	0.00172
GO:0023051	regulation of signaling	0.00172
GO:0019752	carboxylic acid metabolic process	0.00193
GO:0071396	cellular response to lipid	0.00215
GO:0009651	response to salt stress	0.00217
GO:0033993	response to lipid	0.0026
GO:0006970	response to osmotic stress	0.00285
GO:0006040	amino sugar metabolic process	0.00301
GO:1903507	negative regulation of nucleic acid-templated transcription	0.00335
GO:1902679	negative regulation of RNA biosynthetic process	0.00335
GO:0043436	oxoacid metabolic process	0.00389
GO:0009738	abscisic acid-activated signaling pathway	0.00393
GO:0032787	monocarboxylic acid metabolic process	0.00408
GO:0072350	tricarboxylic acid metabolic process	0.00421
GO:0006082	organic acid metabolic process	0.00433
GO:0051253	negative regulation of RNA metabolic process	0.00455
GO:0010033	response to organic substance	0.0048
GO:0009414	response to water deprivation	0.00511
GO:0006099	tricarboxylic acid cycle	0.00542
GO:0097306	cellular response to alcohol	0.00691
GO:0071215	cellular response to abscisic acid stimulus	0.00691
GO:0009060	aerobic respiration	0.00785
GO:0009415	response to water	0.00787
GO:0009617	response to bacterium	0.00813
GO:0017144	drug metabolic process	0.00838
GO:0008150	biological_process	0.00948
GO:0042430	indole-containing compound metabolic process	0.00972
GO:0010243	response to organonitrogen compound	0.0144
GO:0010256	endomembrane system organization	0.0159
GO:0050832	defense response to fungus	0.0159
GO:0045934	negative regulation of nucleobase-containing compound metabolic process	0.0161
GO:0070972	protein localization to endoplasmic reticulum	0.0222
GO:0009605	response to external stimulus	0.0226
GO:0042435	indole-containing compound biosynthetic process	0.0232
GO:0006665	sphingolipid metabolic process	0.0255
GO:0009755	hormone-mediated signaling pathway	0.027
GO:0006586	indolalkylamine metabolic process	0.0347
GO:0006568	tryptophan metabolic process	0.0347
GO:0044281	small molecule metabolic process	0.0394
GO:1901136	carbohydrate derivative catabolic process	0.0481
