# Supplementary material for: The Use of PTI-Marker Genes to Identify Novel Compounds that Establish Induced Resistance in Rice
Source: Int J Mol Sci. 2020 Jan 2;21(1):317. doi: 10.3390/ijms21010317 (PMC6981679; doi:10.3390/ijms21010317)
Supplement: Supplementary file 1 [file ijms-21-00317-s001.zip › Supplementary_Information_6-orthologues.xlsx]

## Sheet: Sheet1
Supplementary Information 6: Rice orthologues of the 66 hub genes found by Amrine. et al (2015) and the biotic WGCNA modules they were assigned to.
	66 hub genes of Amrine	Rice orthologues in biotic WGCNA network
	AT GENE ID	LOC_Os ID of orthologue	OS MODULE
	AT1G61370	/	/
	At3g55470	LOC_Os01g62430	PINK
	At3g25250	LOC_Os04g41160	BROWN
	At5g42380	LOC_Os01g72530	PINK
	At1g71100	/	/
	At2g16900	/	/
	At1g74360	LOC_Os07g40630	PINK
	At2g29470	LOC_Os01g72130	BLUE
	At1g28190	LOC_Os11g33050	BLUE
	At3g48850	/	/
	At5g13080	LOC_Os11g29870	PINK
	At5g57510	LOC_Os08g34800	PINK
	At1g51780	LOC_Os01g37960	TURQUOISE
	At5g62150	LOC_Os10g38040	TURQUOISE
	At3g23250	LOC_Os02g41510	PINK
	At3g50910	LOC_Os02g47580	BLUE
	At1g76070	LOC_Os09g37080	PINK
	At5g13190	LOC_Os02g31100	RED
	At2g11520	LOC_Os09g03620	RED
	At1g57630	/	/
	At1g77500	LOC_Os05g35070	/
	At3g10640	LOC_Os05g01250	BLUE
	At5g67340	/	/
	At5g24810	LOC_Os06g48770	PINK
	At3g01830	/	/
	At4g20830	/	/
	At3g02840	/	/
	At4g37640	LOC_Os12g39660	PINK
	At2g17220	LOC_Os02g02600	PINK
	At1g65420	LOC_Os09g11520	BROWN
	At5g58730	LOC_Os03g52760	BLUE
	At4g12120	/	/
	At1g15430	/	/
	At4g25910	LOC_Os06g47940	SALMON
	At2g13650	LOC_Os08g01610	CYAN
	At5g47730	LOC_Os09g08390	BLUE
	At1g17170	LOC_Os09g20220	BLUE
	At5g02250	LOC_Os01g62440	BLACK
	At4g36990	/	/
	At1g13340	Os03g0710100	PINK
	At3g11340	LOC_Os07g13660	/
	At1g34420	LOC_Os12g08180	PINK
	At3g13950	/	/
	At5g61840	LOC_Os01g70200	PURPLE
	At1g45145	/	/
	At3g10500	LOC_Os08g44820	PINK
	At3g22160	/	/
	At4g24750	LOC_Os02g38240	SALMON
	At3g05360	/	/
	At1g33810	LOC_Os08g02060	/
	At3g15095	LOC_Os06g24540	BLACK
	At5g51540	LOC_Os06g47210	TURQUOISE
	At1g63720	/	/
	At4g38160	LOC_Os08g40430	BLACK
	At2g01760	/	/
	At4g39670	LOC_Os03g50280	BLUE
	At1g18650	LOC_Os07g40940	PURPLE
	At1g21560	/	/
	At4g18570	LOC_Os01g46340	PURPLE
	At3g59700	/	/
	At2g24290	LOC_Os04g42340	BLACK
	At5g20910	LOC_Os09g26400	/
	At4g16760	LOC_Os06g01390	MAGENTA
	At3g25780	LOC_Os03g32314	/
	At2g32140	/	/
	At3g46930	/	/
