# Supplementary material for: The Use of PTI-Marker Genes to Identify Novel Compounds that Establish Induced Resistance in Rice
Source: Int J Mol Sci. 2020 Jan 2;21(1):317. doi: 10.3390/ijms21010317 (PMC6981679; doi:10.3390/ijms21010317)
Supplement: Supplementary file 1 [file ijms-21-00317-s001.zip › Supplementary_Information_9-biotic WGCNA.xlsx]

## Sheet: Sheet1
Supplementary Information 9: WGCNA network parameters and differential expression data for all genes in the biotic WGNCA network.
Probe.Set.ID	gene.Symbol	module.Colors	GS.infection.status	k.within	RelevantGeneModuleMEmbership	OrderAccordingGS	FC (stressed/unstressed)	pval_unstressed<stressed	pval_unstressed>stressed
Os.25825.1.S1_at	Os03g0352300	turquoise	0.133718	312.806	0.904679	4468	1.11759	0	0.10607
Os.10383.1.S1_at	Os07g0202900	turquoise	0.163512	309.498	0.931016	3349	1.12083	0	0.804563
OsAffx.12818.1.S1_s_at	Os03g0207250	turquoise	0.168236	306.697	0.92729	3196	1.10665	9.52713e-06	0.964138
OsAffx.4276.1.S1_s_at	Os05g0176000	turquoise	0.192263	303.724	0.886208	2425	1.16896	0	0.657005
Os.53192.1.S1_s_at	Os02g0821800 /// Os05g0176000	turquoise	0.156936	302.443	0.899907	3593	1.13474	0	0.374145
Os.23169.1.S1_at	Os02g0591800	turquoise	0.199305	298.441	0.898292	2210	1.16059	0	0.834858
Os.10453.1.S1_at	Os06g0562600	turquoise	0.163108	298.416	0.893703	3364	1.10112	2.04485e-05	0.956388
Os.20447.1.S1_at	Os04g0459700	turquoise	0.198171	295.74	0.918195	2234	1.17664	0	0.629442
Os.9946.1.S1_at	Os01g0251100	turquoise	0.163488	292.658	0.898718	3351	1.11678	0	0.827966
Os.27850.1.S1_at	Os03g0586800	turquoise	0.13938	289.449	0.91558	4223	1.09367	6.7387e-06	0.78838
Os.10987.1.S1_at	Os03g0851100	turquoise	0.195235	289.189	0.891289	2329	1.15162	0	0.841496
Os.28409.2.S1_at	Os06g0274200	turquoise	0.185639	288.418	0.889126	2625	1.19707	0	0.133425
Os.7256.1.S1_at	Os03g0831100	turquoise	0.112591	288.164	0.915867	5340	1.08632	6.97107e-07	0.246377
Os.3381.1.S1_a_at	Os05g0353400	turquoise	0.17783	285.753	0.909831	2888	1.14517	0	0.689992
Os.13629.1.S1_at	Os03g0207250	turquoise	0.111505	285.086	0.902046	5389	1.06458	0.00397165	0.837903
Os.14816.1.S1_at	Os02g0725600	turquoise	0.114197	284.551	0.913391	5276	1.09315	0	0.140269
Os.4990.1.S1_at	Os05g0147400	turquoise	0.141033	283.918	0.888673	4156	1.08323	0.000427559	0.933079
Os.52579.1.S1_at	Os06g0326500	turquoise	0.119204	283.792	0.908863	5054	1.09902	0	0.155432
Os.53751.1.S1_at	Os03g0300300	turquoise	0.176649	283.062	0.899281	2936	1.13609	0	0.779268
Os.5313.1.S1_at	Os08g0192900	turquoise	0.137919	282.721	0.891008	4281	1.12105	0	0.145882
Os.55587.1.S1_at	Os03g0668900	turquoise	0.134497	282.16	0.906886	4439	1.12887	0	0.0355176
Os.1625.1.S1_at	Os01g0143300	turquoise	0.131834	278.603	0.907733	4543	1.11396	0	0.159794
Os.22700.1.S1_at	Os04g0551800	turquoise	0.170532	276.997	0.899774	3130	1.1187	0	0.892574
Os.47966.1.S1_at	Os01g0839300	turquoise	0.248675	276.935	0.877653	1160	1.19084	0	0.992139
Os.12130.1.S1_at	Os01g0966300	turquoise	0.105651	276.315	0.895644	5658	1.09044	0	0.0486079
Os.13464.1.S1_at	Os07g0636000	turquoise	0.164897	275.076	0.878429	3305	1.17582	0	0.0373728
Os.17834.1.S1_at	Os02g0611400	turquoise	0.137485	275.065	0.90959	4308	1.10321	4.64738e-07	0.556098
OsAffx.3365.1.S1_s_at	Os03g0410900	turquoise	0.17883	275.025	0.90443	2849	1.13876	0	0.784934
Os.26586.1.A1_at	Os12g0166500	turquoise	0.138627	274.605	0.908937	4252	1.12002	0	0.221973
Os.5273.2.S1_x_at	Os06g0116600	turquoise	0.13081	274.048	0.879005	4592	1.10044	0	0.409732
Os.54293.1.S1_at	Os03g0213800	turquoise	0.178233	273.378	0.91198	2872	1.13927	0	0.824893
Os.8991.1.S1_at	Os05g0552300	turquoise	0.164925	272.246	0.867709	3304	1.1179	0	0.772026
Os.22912.1.S1_at	Os12g0604800	turquoise	0.194335	270.729	0.891157	2353	1.11265	4.18264e-05	0.997865
Os.12109.1.S1_at	Os02g0814700	turquoise	0.2051	270.287	0.845913	2059	1.10825	0.000324387	0.999311
Os.12755.2.S1_s_at	Os03g0241200	turquoise	0.163471	266.096	0.880784	3352	1.10424	1.09213e-05	0.945285
Os.2313.1.S1_at	Os12g0571200	turquoise	0.225478	265.823	0.889326	1571	1.16694	0	0.986691
Os.6793.1.S1_at	Os02g0576700	turquoise	0.151087	265.531	0.867679	3789	1.08959	0.000138492	0.955312
Os.32563.1.S1_at	Os03g0370500	turquoise	0.140596	265.021	0.880169	4180	1.13362	0	0.0520813
Os.8883.1.S1_at	Os05g0557800	turquoise	0.127319	264.094	0.902507	4750	1.10165	0	0.273625
Os.53545.1.S1_at	Os07g0598500	turquoise	0.134268	263.576	0.907577	4449	1.11748	0	0.229446
Os.5681.1.S1_at	Os09g0471900	turquoise	0.124566	262.94	0.900272	4857	1.07109	0.00306146	0.935582
Os.9459.1.S1_at	Os04g0598200	turquoise	0.208503	262.723	0.816112	1972	1.13611	0	0.987551
Os.17414.1.S1_at	Os07g0600400	turquoise	0.116881	262.486	0.889574	5147	1.07933	2.5793e-05	0.60929
Os.27674.1.S1_at	Os12g0481100	turquoise	0.131549	262.391	0.883887	4556	1.09529	1.39421e-06	0.593245
Os.7515.1.S1_s_at	Os02g0103900	turquoise	0.166802	262.316	0.872956	3248	1.13276	0	0.635057
Os.12250.1.S1_at	Os03g0851000	turquoise	0.222586	261.398	0.822689	1637	1.16527	0	0.967595
Os.9622.1.S1_at	Os03g0151700	turquoise	0.129781	261.08	0.912307	4635	1.10708	0	0.268975
Os.18009.1.S1_a_at	Os07g0658200	turquoise	0.142572	260.899	0.89191	4100	1.0845	0.000344138	0.958587
Os.55317.1.S1_at	Os01g0754000	turquoise	0.145506	260.873	0.896324	3983	1.12973	0	0.210476
Os.22696.1.S1_at	Os11g0168200	turquoise	0.175536	260.828	0.83098	2968	1.09013	0.00280771	0.996744
Os.48189.1.S1_at	Os07g0203300	turquoise	0.100779	260.575	0.90007	5861	1.09521	0	0.00595422
Os.23952.1.S1_at	Os07g0435400	turquoise	0.152214	259.143	0.873481	3743	1.08629	0.000827698	0.97011
Os.50847.1.S1_at	Os08g0399600	turquoise	0.180277	258.964	0.902229	2794	1.16514	0	0.394506
Os.12596.1.S1_at	Os04g0473400	turquoise	0.166433	258.657	0.83601	3258	1.1089	2.55606e-06	0.905852
Os.22276.1.S1_a_at	Os01g0785700	turquoise	0.146623	258.442	0.90546	3939	1.10363	1.39421e-06	0.736386
Os.10048.1.S1_at	Os02g0481000	turquoise	0.176986	257.74	0.891083	2925	1.10568	8.6906e-05	0.988801
Os.12160.1.S1_at	Os05g0155100	turquoise	0.212119	257.495	0.821233	1876	1.1093	0.000438016	0.999675
Os.57452.1.S1_x_at	Os02g0814700 /// Os03g0139100 /// Os10g0466700	turquoise	0.180926	255.449	0.856761	2771	1.11474	1.39421e-06	0.961769
Os.16231.1.S2_at	Os04g0446500	turquoise	0.189195	254.975	0.865609	2523	1.16103	0	0.628134
Os.6728.1.S1_at	Os03g0350300	turquoise	0.144496	253.893	0.891274	4020	1.13535	0	0.0744766
Os.51712.1.S1_at	Os02g0633200	turquoise	0.165391	253.058	0.885025	3289	1.14561	0	0.428976
Os.44676.1.S1_at	Os07g0563700	turquoise	0.0782531	252.581	0.898573	6968	1.04659	0.0115989	0.657312
Os.53442.1.S1_at	Os05g0528900	turquoise	0.16982	251.793	0.871812	3152	1.11026	5.80923e-06	0.923502
Os.48055.1.S1_at	Os03g0182700	turquoise	0.248092	251.296	0.85204	1169	1.1202	0.000451028	0.999993
OsAffx.31339.1.S1_s_at	Os11g0579800	turquoise	0.195592	250.824	0.884032	2320	1.16805	0	0.751148
Os.17255.1.S1_at	Os03g0833700	turquoise	0.0722805	250.736	0.892397	7244	1.04266	0.0202149	0.623433
Os.8519.1.S1_a_at	Os05g0597100	turquoise	0.111231	250.699	0.857934	5404	1.08633	0	0.199295
Os.23208.1.S1_at	Os04g0620700	turquoise	0.133903	249.408	0.868578	4463	1.0746	0.00256349	0.945148
Os.47398.1.S1_at	Os02g0686600	turquoise	0.157588	248.961	0.903906	3571	1.09513	0.000174277	0.972747
Os.6823.1.S1_at	Os01g0840700	turquoise	0.219691	248.957	0.82883	1697	1.1611	0	0.975288
Os.33730.1.S1_a_at	Os12g0502200	turquoise	0.122664	248.438	0.880692	4924	1.10508	0	0.177789
Os.7315.2.S1_x_at	Os05g0417100	turquoise	0.153295	248.311	0.887033	3696	1.08983	0.000255141	0.970842
Os.37329.1.S1_at	Os09g0568800	turquoise	0.225303	247.907	0.834328	1582	1.11716	0.000160102	0.999884
Os.11568.2.S1_at	Os12g0163200	turquoise	0.154262	247.696	0.867713	3666	1.10439	1.39421e-06	0.871079
Os.4726.1.S1_at	Os07g0184300	turquoise	0.196808	247.594	0.831351	2279	1.1268	1.39421e-06	0.984667
Os.810.1.S1_at	Os01g0104800	turquoise	0.128172	247.333	0.878021	4709	1.08932	5.34449e-06	0.657949
Os.25488.1.S1_at	Os05g0194600	turquoise	0.147643	247.249	0.873737	3898	1.07904	0.00320297	0.985499
Os.12061.1.S1_s_at	Os07g0229900	turquoise	0.201691	246.811	0.825158	2153	1.11625	1.30127e-05	0.997125
Os.12817.1.S1_at	Os04g0376000	turquoise	0.186653	246.718	0.829727	2598	1.09908	0.000985709	0.997333
Os.56126.1.S1_at	Os03g0622600	turquoise	0.141062	245.882	0.871429	4153	1.09767	1.39421e-06	0.669553
Os.2247.1.S1_at	Os10g0465800	turquoise	0.179715	245.578	0.813085	2811	1.08276	0.0181401	0.999298
Os.33741.2.S1_x_at	Os07g0224900	turquoise	0.150179	244.427	0.869851	3824	1.11428	0	0.539425
Os.16649.1.S1_at	Os06g0546400	turquoise	0.127339	244.219	0.905023	4748	1.11094	0	0.143257
Os.11276.1.S1_at	Os03g0341100	turquoise	0.225338	244.014	0.797366	1578	1.13962	6.97107e-07	0.998479
Os.47405.1.A1_s_at	Os05g0368300	turquoise	0.181968	243.824	0.814452	2743	1.11486	3.25317e-06	0.97431
Os.37362.1.S1_at	Os02g0617700	turquoise	0.122974	243.541	0.881521	4913	1.10836	0	0.0923653
OsAffx.27916.1.S1_at	---	turquoise	0.0995078	243.505	0.881625	5933	1.08238	0	0.0913066
Os.12262.1.S1_at	---	turquoise	0.196657	243.182	0.865722	2286	1.11482	3.7179e-05	0.996662
Os.17994.1.S1_at	Os04g0490400	turquoise	0.115096	243.068	0.890052	5234	1.09524	0	0.173425
Os.19040.1.S1_at	Os04g0466700	turquoise	0.119057	243.034	0.874796	5063	1.07441	0.000187522	0.777213
Os.52927.1.S1_at	Os05g0295900	turquoise	0.0967185	242.666	0.897336	6059	1.06672	5.18183e-05	0.330297
Os.25518.1.S1_at	Os03g0746800	turquoise	0.0809357	242.604	0.857401	6833	1.05807	7.66818e-06	0.16049
Os.8755.1.S1_at	Os11g0266000	turquoise	0.0983591	242.549	0.890455	5995	1.06324	0.000689671	0.645162
Os.26722.1.S1_at	Os03g0619400	turquoise	0.14282	242.317	0.878884	4084	1.06185	0.149629	0.998328
Os.18512.1.S1_at	Os03g0166000	turquoise	0.125463	242.105	0.871441	4819	1.11299	0	0.0644515
Os.33741.2.S1_at	Os07g0224900	turquoise	0.163303	242.102	0.858034	3359	1.13117	0	0.52893
Os.17792.1.S1_at	Os01g0183100	turquoise	0.0931128	241.748	0.847143	6246	1.05893	0.000636226	0.510632
Os.19948.1.S1_at	Os07g0475800	turquoise	0.174686	241.708	0.828974	3003	1.104	2.32369e-05	0.97645
Os.9003.1.S1_at	Os11g0657300	turquoise	0.214346	241.068	0.87142	1819	1.20109	0	0.674145
Os.55357.1.S1_at	Os03g0622300	turquoise	0.17976	241.068	0.881676	2810	1.13021	0	0.862988
Os.27270.2.S1_at	Os11g0568600	turquoise	0.0419099	240.526	0.888686	8799	1.02889	0.00327478	0.09286
Os.11498.1.S1_at	Os01g0752300	turquoise	0.193721	240.524	0.833116	2379	1.11716	6.7387e-06	0.992867
Os.57487.1.S1_x_at	Os04g0551800	turquoise	0.136112	240.505	0.885024	4366	1.08825	2.97432e-05	0.807842
Os.17238.1.S1_at	Os04g0625300	turquoise	0.153118	240.298	0.882628	3701	1.11597	0	0.621073
Os.12172.1.S1_at	Os05g0182800	turquoise	0.133445	240.049	0.897487	4483	1.07745	0.00293947	0.953349
Os.6262.1.S1_at	Os07g0603100	turquoise	0.133197	239.706	0.888944	4492	1.13429	0	0.0228702
Os.48988.1.S1_at	Os03g0343500 /// Os07g0674200	turquoise	0.196854	239.508	0.822946	2277	1.08716	0.0342359	0.999896
Os.33175.1.S1_at	Os01g0616600	turquoise	0.143858	239.296	0.887603	4046	1.13579	0	0.0787264
Os.24224.1.A1_at	Os03g0203100	turquoise	0.108545	239.158	0.877487	5531	1.09047	0	0.126894
Os.9537.1.S1_s_at	Os11g0105400 /// Os12g0105325	turquoise	0.167387	239.121	0.814993	3233	1.11603	0	0.870211
Os.4622.1.S1_at	Os07g0208000	turquoise	0.176486	239.059	0.803822	2938	1.11222	3.95027e-06	0.959352
Os.12590.1.S1_at	Os06g0115500	turquoise	0.199267	239.016	0.833929	2212	1.12258	2.55606e-06	0.9895
Os.16889.1.S1_a_at	Os01g0280400 /// Os12g0170100	turquoise	0.0820122	238.792	0.876403	6781	1.05199	0.00200093	0.506429
Os.56059.1.S1_at	Os02g0230000	turquoise	0.143138	238.327	0.877479	4071	1.10845	0	0.523145
Os.4678.1.S1_at	Os01g0815800	turquoise	0.190203	238.292	0.807465	2499	1.08649	0.0239073	0.999766
Os.13812.1.S1_a_at	Os03g0831500	turquoise	0.155179	237.819	0.884829	3645	1.13782	0	0.318558
Os.46760.1.S1_at	Os09g0502000	turquoise	0.138933	237.598	0.823362	4239	1.08756	3.09051e-05	0.820979
Os.11104.1.S1_at	Os02g0591700	turquoise	0.207425	237.358	0.780529	2002	1.11674	3.04403e-05	0.998425
Os.9314.1.S1_at	Os03g0123200	turquoise	0.117494	236.822	0.889835	5118	1.06561	0.00966585	0.926008
Os.37339.1.S1_at	Os03g0825400	turquoise	0.204328	236.563	0.868342	2077	1.12178	6.04159e-06	0.997298
Os.46562.1.S1_at	Os10g0466200	turquoise	0.134747	236.348	0.86376	4427	1.10029	0	0.588933
OsAffx.7454.1.S1_at	Os12g0105325	turquoise	0.170392	236.041	0.835462	3134	1.12024	0	0.83512
Os.12357.1.S1_at	Os01g0723200	turquoise	0.170689	235.484	0.824824	3125	1.1146	1.39421e-06	0.873476
OsAffx.15912.1.S1_at	Os06g0644600	turquoise	0.121136	235.455	0.874364	4986	1.08818	1.39421e-06	0.482581
Os.18832.1.S1_at	Os11g0298400	turquoise	0.105333	235.372	0.855506	5668	1.05381	0.0472548	0.95425
Os.20699.1.S1_at	Os03g0598200	turquoise	0.112871	235.341	0.874049	5325	1.06951	0.000515394	0.787071
Os.11624.1.S1_at	Os05g0302700	turquoise	0.222022	234.704	0.866892	1647	1.117	0.000235157	0.999844
Os.14204.1.S1_at	Os03g0728800	turquoise	0.0362361	233.686	0.869727	9104	1.02075	0.104353	0.424619
Os.17964.1.S1_at	Os01g0649000	turquoise	0.223046	233.673	0.862904	1621	1.12457	2.09132e-05	0.999814
Os.12267.2.S1_s_at	Os06g0181566	turquoise	0.18615	233.439	0.831222	2610	1.09502	0.00251144	0.998415
Os.6282.1.S1_at	Os02g0821200	turquoise	0.173804	233.283	0.822688	3030	1.10512	1.9519e-05	0.970906
Os.15899.1.S1_at	Os03g0735300	turquoise	0.0889676	232.883	0.875766	6430	1.04575	0.0918408	0.903091
Os.9334.1.S1_at	Os10g0170200	turquoise	0.203997	232.476	0.794923	2090	1.09901	0.00401627	0.999808
Os.28300.4.S1_x_at	Os03g0343700	turquoise	0.195778	232.341	0.868485	2312	1.12111	3.95027e-06	0.994476
Os.1382.1.S1_at	Os05g0207300 /// Os06g0550000	turquoise	0.179576	231.767	0.776842	2817	1.10676	2.27722e-05	0.984094
Os.15461.1.S1_at	Os07g0603900	turquoise	0.112269	231.517	0.890973	5353	1.07349	0.000317184	0.721423
Os.19112.1.S1_at	Os03g0333100	turquoise	0.125224	231.367	0.867077	4826	1.09442	0	0.377971
Os.33725.1.S1_at	Os06g0168000	turquoise	0.151984	231.212	0.883013	3749	1.08285	0.00453305	0.986312
Os.7119.1.S1_at	Os07g0603200	turquoise	0.113554	231.134	0.83645	5300	1.07471	3.95027e-05	0.617913
Os.4606.1.S1_at	Os05g0126200	turquoise	0.197218	230.768	0.887488	2262	1.12557	2.55606e-06	0.992514
Os.10560.1.S1_at	Os07g0549200	turquoise	0.109963	230.49	0.88898	5468	1.09025	2.32369e-07	0.202752
Os.22816.1.S1_at	Os07g0166600	turquoise	0.148764	230.247	0.857999	3853	1.0843	0.00123202	0.9776
Os.47974.1.A1_at	Os03g0646200	turquoise	0.131703	230.114	0.875173	4549	1.13053	0	0.0269513
Os.12042.1.S1_at	Os04g0613500 /// Os04g0613600 /// Os07g0565000 /// Os07g0565101	turquoise	0.182671	229.963	0.796653	2720	1.09023	0.00446474	0.99893
OsAffx.5279.1.S1_x_at	Os07g0203300	turquoise	0.0567923	229.942	0.880658	7987	1.04832	1.39421e-06	0.0042412
Os.10016.1.S1_a_at	Os01g0763000	turquoise	0.196777	229.87	0.861815	2281	1.1302	6.97107e-07	0.975803
Os.9361.1.S1_s_at	Os01g0666900	turquoise	0.17925	229.573	0.808287	2833	1.10224	0.00013245	0.991462
Os.18646.1.S1_at	Os04g0320200	turquoise	0.100705	228.805	0.885389	5866	1.0602	0.00390124	0.718376
Os.8383.1.S1_at	Os05g0556700	turquoise	0.136963	228.692	0.855937	4328	1.11962	0	0.105118
Os.15669.1.S1_at	Os08g0326600	turquoise	0.12987	228.552	0.866158	4631	1.12055	0	0.0871433
Os.6511.1.S1_at	Os05g0565000	turquoise	0.193633	228.142	0.788095	2381	1.09991	0.000852562	0.998941
Os.9227.1.S1_a_at	Os07g0262200	turquoise	0.177229	228.049	0.880804	2917	1.09923	0.000561868	0.99563
Os.37882.1.S1_at	Os08g0326400 /// Os09g0507800	turquoise	0.202586	227.61	0.775255	2131	1.12648	1.39421e-06	0.988055
OsAffx.13311.1.S1_s_at	Os03g0626250	turquoise	0.11341	227.216	0.876416	5305	1.04812	0.368465	0.995194
Os.4468.1.S1_at	Os01g0951200	turquoise	0.119905	226.736	0.874847	5036	1.10473	0	0.123706
Os.4696.1.S1_at	Os08g0326400 /// Os09g0507800	turquoise	0.0860898	226.611	0.819488	6583	1.04331	0.127074	0.878041
Os.1423.1.S1_at	Os01g0505700	turquoise	0.119705	226.535	0.843221	5039	1.08903	6.97107e-07	0.361848
Os.12460.2.S1_x_at	Os03g0424500	turquoise	0.190452	226.304	0.793109	2488	1.09454	0.00327338	0.999379
Os.7241.1.S1_at	Os02g0110400	turquoise	0.179949	225.944	0.872877	2807	1.1187	1.39421e-06	0.956493
Os.9470.1.S1_at	Os02g0205000	turquoise	0.114133	225.294	0.885281	5282	1.0501	0.266057	0.989538
Os.9537.1.S1_at	Os11g0105400	turquoise	0.204547	224.588	0.797203	2072	1.15079	0	0.929498
Os.50553.1.S1_at	Os04g0608400	turquoise	0.0581313	224.17	0.88625	7921	1.03909	0.00269618	0.201325
Os.54502.1.S1_at	---	turquoise	0.145999	223.847	0.872596	3964	1.11774	0	0.404652
Os.49596.1.S1_at	Os03g0201700	turquoise	0.0997284	223.694	0.87923	5924	1.07771	1.39421e-06	0.201717
Os.10857.1.S1_at	Os05g0145600	turquoise	0.0882078	223.631	0.881792	6462	1.05069	0.0234077	0.733064
Os.6368.1.S1_at	Os04g0103200	turquoise	0.188472	223.54	0.798452	2539	1.08573	0.0218998	0.999715
Os.9280.1.S1_a_at	Os03g0853800	turquoise	0.0717412	223.266	0.883899	7270	1.03987	0.0635016	0.70771
Os.39173.1.S1_at	Os07g0674700	turquoise	0.159282	222.527	0.824042	3504	1.08017	0.00928035	0.993825
Os.1487.1.S1_at	Os01g0616500	turquoise	0.163528	222.194	0.85761	3348	1.0828	0.00666504	0.994234
Os.7466.1.S1_at	Os01g0642900	turquoise	0.218775	221.921	0.882255	1716	1.18609	0	0.942471
Os.26532.2.S1_x_at	Os01g0834601	turquoise	0.188881	221.241	0.774544	2529	1.08279	0.0379452	0.999822
Os.22564.1.S1_at	Os05g0490100	turquoise	0.256112	221.131	0.784443	1054	1.13087	3.83409e-05	0.999991
Os.12854.1.S1_at	Os05g0373700	turquoise	0.216213	220.527	0.793832	1777	1.12564	4.18264e-06	0.9989
Os.17772.1.S1_at	Os02g0139200	turquoise	0.134456	220.404	0.883878	4440	1.09087	1.46392e-05	0.800959
Os.7286.1.S1_at	Os03g0179000	turquoise	0.0849887	220.09	0.873373	6635	1.05632	0.000679679	0.475668
Os.57432.1.S1_a_at	Os08g0169700	turquoise	0.089376	220.021	0.881391	6408	1.06336	2.34693e-05	0.259079
Os.10138.2.S1_a_at	Os03g0182600	turquoise	0.186325	219.888	0.807294	2605	1.09126	0.00550134	0.999313
Os.6728.1.S1_a_at	Os03g0350100	turquoise	0.109486	219.865	0.875006	5492	1.08674	6.97107e-07	0.142152
Os.12238.1.S1_at	Os02g0105900	turquoise	0.188876	219.603	0.759443	2530	1.10626	5.6698e-05	0.994756
Os.19842.1.S1_at	Os08g0295300	turquoise	0.115434	219.514	0.872253	5220	1.0653	0.00778506	0.925166
Os.10111.1.S1_at	Os03g0350300	turquoise	0.138979	219.512	0.846973	4237	1.10012	1.39421e-06	0.589023
Os.26898.1.S1_at	Os01g0957900	turquoise	0.0989791	219.294	0.853006	5961	1.05927	0.00262554	0.762848
Os.4982.1.S1_at	Os02g0103700	turquoise	0.252752	218.528	0.840597	1095	1.18424	0	0.997793
Os.8879.1.S1_at	Os06g0645400	turquoise	0.114801	218.302	0.862751	5248	1.07249	0.000366446	0.757583
Os.9114.1.S1_at	Os02g0332200	turquoise	0.15696	218.071	0.856417	3591	1.07338	0.0373489	0.997758
Os.11582.1.S1_s_at	Os03g0598800 /// Os05g0274700	turquoise	0.191261	217.914	0.763637	2459	1.11469	6.04159e-06	0.991167
Os.12071.1.S1_at	Os01g0938900	turquoise	0.224235	217.684	0.8848	1601	1.09075	0.0627842	0.999996
Os.1386.1.S1_a_at	Os09g0568400	turquoise	0.22457	217.596	0.764737	1595	1.14478	0	0.994242
Os.5315.1.S1_at	Os06g0612200	turquoise	0.129784	217.487	0.867862	4634	1.07899	0.000453352	0.880995
Os.54510.1.S1_at	Os07g0640000	turquoise	0.115932	217.37	0.857466	5202	1.08095	7.43581e-06	0.647867
Os.51511.1.S1_at	Os05g0528200	turquoise	0.15232	217.02	0.891646	3737	1.09287	0.000317416	0.939039
Os.16852.1.S1_at	Os09g0551300	turquoise	0.137898	216.921	0.843621	4284	1.08341	0.000141048	0.899536
Os.11497.1.S1_at	Os01g0679700 /// Os05g0557000	turquoise	0.215054	216.875	0.756643	1803	1.13459	1.39421e-06	0.996452
Os.35805.1.S1_at	Os12g0168400	turquoise	0.0726305	216.466	0.87553	7222	1.04221	0.0351763	0.709395
Os.46086.1.S1_s_at	Os03g0141000	turquoise	0.186897	216.266	0.770101	2589	1.08157	0.0400697	0.999785
Os.21077.1.S1_at	Os08g0310100	turquoise	0.103587	216.217	0.876646	5738	1.06135	0.00642221	0.813827
OsAffx.2770.1.S1_s_at	Os02g0478600	turquoise	0.157978	216.181	0.787039	3554	1.09243	0.000181015	0.963785
Os.9197.1.S1_at	Os02g0534800 /// Os04g0413600	turquoise	0.161829	216.034	0.775708	3413	1.07878	0.0113115	0.997256
Os.10188.1.S1_at	Os08g0359500	turquoise	0.174257	215.769	0.870858	3016	1.08286	0.0187324	0.999519
Os.24616.1.S1_s_at	Os04g0548300	turquoise	0.117876	215.117	0.877068	5095	1.07618	0.000151969	0.68555
Os.4738.2.S1_x_at	Os03g0780500	turquoise	0.0586887	215.059	0.858889	7887	1.05442	0	0.000735448
Os.206.1.S1_at	Os01g0276000	turquoise	0.21272	214.709	0.787564	1860	1.1081	0.000573487	0.999786
Os.9738.1.S1_at	NA	turquoise	0.197827	214.545	0.773429	2245	1.10683	0.000188219	0.998406
Os.7.1.S1_x_at	Os06g0134000	turquoise	0.240001	214.478	0.800024	1312	1.11719	0.000467759	0.999986
Os.4953.2.S1_x_at	Os01g0793200	turquoise	0.0689511	214.348	0.853665	7392	1.05698	1.39421e-06	0.0183423
Os.6059.1.S1_at	Os12g0443700	turquoise	0.187978	214.089	0.86361	2559	1.08173	0.0585005	0.999906
Os.8861.1.S1_x_at	Os09g0501700	turquoise	0.184805	213.591	0.790208	2650	1.12726	0	0.918176
Os.33461.1.S1_at	Os03g0775300	turquoise	0.0480767	213.587	0.872537	8428	1.02982	0.0221057	0.337021
Os.6267.1.S1_at	Os07g0450000 /// Os07g0523100 /// Os07g0523300 /// Os07g0523500 /// Os07g0523700	turquoise	0.183155	213.583	0.849262	2703	1.12974	0	0.893022
Os.1378.1.S1_at	Os05g0350500	turquoise	0.146561	213.202	0.847512	3944	1.08256	0.0010366	0.976017
Os.4748.1.S1_at	Os02g0489400	turquoise	0.219734	212.099	0.748339	1695	1.14319	0	0.994651
Os.21840.1.A1_at	Os08g0422600	turquoise	0.157426	211.884	0.849495	3575	1.12739	0	0.468223
Os.55226.1.S1_at	Os03g0665800	turquoise	0.126558	211.555	0.879701	4777	1.0891	8.13292e-06	0.633098
Os.18149.1.S1_x_at	Os04g0483600	turquoise	0.0931238	211.519	0.868687	6244	1.05465	0.0068744	0.748574
Os.8331.1.S1_at	Os02g0567900	turquoise	0.175334	211.41	0.815702	2978	1.10098	0.000145231	0.988177
Os.16226.1.S1_s_at	Os09g0252000	turquoise	0.0679968	211.343	0.857016	7433	1.04126	0.010597	0.41832
Os.18416.1.S1_at	Os07g0670600	turquoise	0.165952	211.213	0.788426	3272	1.11826	0	0.834683
Os.9075.1.S1_at	Os01g0834500 /// Os01g0834601 /// Os03g0818400	turquoise	0.182237	210.998	0.847654	2736	1.10952	3.04403e-05	0.991966
Os.10033.1.S1_at	Os05g0227700	turquoise	0.144652	210.873	0.82645	4014	1.07027	0.0387322	0.994648
OsAffx.27446.1.S1_s_at	Os06g0128500	turquoise	0.0624125	210.873	0.866733	7702	1.05257	1.39421e-06	0.0153008
OsAffx.15936.1.S1_at	Os06g0664400	turquoise	0.191487	210.694	0.85726	2447	1.08586	0.0253756	0.999882
Os.1082.1.S1_a_at	Os01g0304000 /// Os05g0355500	turquoise	0.216315	209.881	0.803115	1776	1.12923	3.7179e-06	0.998831
Os.9363.2.S1_x_at	Os04g0605900	turquoise	0.201198	209.85	0.768013	2164	1.1138	4.08969e-05	0.997524
Os.10112.1.S1_at	Os08g0530200	turquoise	0.155951	209.429	0.815751	3622	1.07934	0.00651679	0.990806
Os.6728.2.S1_x_at	Os03g0350100	turquoise	0.0951083	209.379	0.861427	6138	1.08308	0	0.0133208
Os.55569.1.S1_at	Os05g0367100	turquoise	0.133715	209.305	0.830863	4469	1.079	0.000616707	0.929445
Os.13975.1.S1_at	Os11g0585700	turquoise	0.0639788	209.236	0.880887	7622	1.03458	0.130454	0.740189
Os.34107.1.S1_at	Os10g0369000	turquoise	0.123243	209.057	0.874969	4905	1.05195	0.310901	0.997533
Os.12350.1.S1_s_at	Os11g0634500	turquoise	0.212236	209.048	0.808488	1871	1.13008	1.39421e-06	0.996163
Os.47768.1.S1_at	Os03g0352800	turquoise	0.106487	208.999	0.842953	5627	1.04834	0.204347	0.983052
Os.12460.1.S1_x_at	Os03g0424500	turquoise	0.204267	208.767	0.749223	2080	1.09523	0.0067624	0.999852
Os.46094.1.S1_at	Os08g0422600	turquoise	0.14698	208.113	0.860197	3926	1.12618	0	0.276702
Os.40400.1.S1_at	Os03g0844450	turquoise	0.15568	207.988	0.854679	3631	1.10037	6.27396e-06	0.91945
Os.24718.1.S1_at	Os02g0135700	turquoise	0.112729	207.856	0.830465	5332	1.06971	0.000488672	0.771216
Os.8428.1.S1_at	Os05g0368300	turquoise	0.184838	207.674	0.761615	2648	1.11181	9.29476e-06	0.983799
Os.183.1.S1_at	Os03g0406200	turquoise	0.19411	207.589	0.861633	2360	1.10702	0.000290229	0.997855
Os.11715.2.S1_x_at	Os08g0155000	turquoise	0.105744	207.407	0.854963	5655	1.05464	0.0449411	0.953766
Os.25436.1.S1_at	Os08g0151400	turquoise	0.203325	207.268	0.781046	2115	1.10161	0.000986406	0.999487
Os.7442.2.S1_s_at	Os08g0205300	turquoise	0.169695	206.952	0.854095	3158	1.09963	0.000122226	0.982737
Os.46652.1.S1_at	Os10g0495600	turquoise	0.0535163	206.496	0.845255	8142	1.03876	0.00013245	0.0718761
OsAffx.15145.1.S1_x_at	Os05g0556700	turquoise	0.136525	206.438	0.852009	4339	1.09336	3.25317e-06	0.704714
Os.39003.1.S1_s_at	Os03g0200500	turquoise	0.185252	206.328	0.770107	2638	1.08772	0.0125956	0.999406
Os.2685.1.S1_at	Os01g0916600	turquoise	0.121604	206.319	0.857848	4967	1.1823	0	4.64738e-07
Os.8853.1.S1_at	Os12g0294100	turquoise	0.0850741	206.189	0.874434	6631	1.04019	0.273222	0.954894
Os.37786.1.S1_at	Os07g0626100	turquoise	0.122315	205.704	0.866663	4942	1.06926	0.00618938	0.928092
Os.46185.1.S1_x_at	Os02g0796900 /// Os02g0797200	turquoise	0.187739	205.698	0.766846	2564	1.08041	0.0462431	0.999846
Os.1487.2.S1_x_at	Os01g0616500	turquoise	0.173189	205.691	0.85723	3049	1.08551	0.00991077	0.998419
Os.15671.1.A1_at	Os12g0588900	turquoise	0.13525	205.627	0.867663	4405	1.09362	6.04159e-06	0.784072
Os.51166.1.S1_at	Os04g0348100	turquoise	0.0622968	205.584	0.854466	7706	1.0367	0.028174	0.577841
Os.53379.1.S1_at	Os05g0365500	turquoise	0.120991	205.555	0.851162	4995	1.09064	1.16185e-06	0.433929
Os.12005.1.S1_at	Os03g0798600	turquoise	0.191273	205.542	0.757976	2457	1.10619	8.76031e-05	0.996427
Os.57446.1.S1_x_at	Os07g0546700	turquoise	0.216017	205.511	0.769648	1782	1.11308	0.000202161	0.999686
Os.11790.1.S1_at	Os08g0538000	turquoise	0.0328796	205.441	0.830497	9269	1.028	1.39421e-06	0.00128128
Os.4684.1.S1_at	Os01g0686800	turquoise	0.25733	205.394	0.763479	1041	1.15367	0	0.999907
Os.1404.1.S1_at	Os01g0205500	turquoise	0.190556	205.272	0.751347	2481	1.08917	0.00977251	0.999476
Os.12413.1.S1_at	Os03g0343500	turquoise	0.225821	205.038	0.731694	1563	1.11027	0.000882073	0.999945
Os.49114.1.S1_at	Os03g0852500	turquoise	0.0895621	205.023	0.867284	6402	1.05161	0.0133236	0.704353
Os.2249.1.S1_at	Os02g0287000	turquoise	0.155662	204.522	0.843397	3633	1.06383	0.223153	0.999658
Os.6079.1.S1_at	---	turquoise	0.240174	203.991	0.85885	1309	1.16654	0	0.998459
Os.48002.1.A1_x_at	Os01g0679000	turquoise	0.0949911	203.815	0.873555	6144	1.05921	0.00315139	0.614336
OsAffx.29659.2.S1_s_at	Os08g0559200	turquoise	0.174233	203.708	0.751445	3019	1.1018	5.60009e-05	0.984508
Os.37435.1.S1_at	Os06g0128500	turquoise	0.0623	203.606	0.861186	7705	1.0489	8.83002e-06	0.0418975
Os.11839.1.S1_s_at	Os07g0178900	turquoise	0.0713424	203.535	0.863612	7288	1.035	0.244344	0.88695
Os.43682.1.S1_at	Os01g0276200	turquoise	0.183137	202.659	0.865631	2704	1.15765	0	0.716194
Os.26422.1.S1_x_at	Os01g0140500	turquoise	0.14111	202.408	0.795012	4151	1.0742	0.00643592	0.971285
Os.20699.2.S1_x_at	Os03g0598200	turquoise	0.0603947	201.802	0.860723	7815	1.03837	0.00692553	0.365008
OsAffx.12991.1.S1_s_at	Os03g0343300	turquoise	0.10018	201.136	0.825374	5898	1.06391	0.00027071	0.628191
Os.53185.1.S1_at	Os02g0550700	turquoise	0.0404744	200.966	0.844025	8878	1.02643	0.0083058	0.140436
Os.23567.1.S1_at	Os08g0207600	turquoise	0.0718733	200.907	0.861639	7263	1.04421	0.00642082	0.516212
Os.22696.2.S1_x_at	Os11g0168200	turquoise	0.143685	200.822	0.802824	4053	1.10059	1.39421e-06	0.677912
Os.10120.3.S1_at	Os02g0229000	turquoise	0.17057	200.781	0.740464	3129	1.10063	5.71628e-05	0.976822
Os.47992.1.S1_at	---	turquoise	0.0850909	200.068	0.840107	6629	1.04814	0.015783	0.780071
Os.12202.1.S1_at	Os03g0756000	turquoise	0.193991	199.995	0.772242	2367	1.08748	0.0233282	0.999812
Os.20606.1.S1_at	Os03g0854300	turquoise	0.0643583	199.951	0.869299	7599	1.03257	0.279795	0.854463
Os.48275.1.S1_at	Os01g0584800	turquoise	0.10375	199.917	0.847426	5728	1.07209	9.52713e-06	0.447983
Os.12290.1.S1_at	Os08g0130500	turquoise	0.180067	199.775	0.798025	2801	1.09799	0.000407808	0.994235
Os.6238.1.S1_at	Os06g0149400	turquoise	0.16446	199.669	0.866448	3321	1.0858	0.00533659	0.994787
Os.17516.1.S1_at	Os04g0484900	turquoise	0.130999	199.544	0.873277	4583	1.07378	0.00709957	0.96656
Os.11043.1.S1_x_at	Os09g0413500	turquoise	0.192779	199.049	0.742975	2409	1.09878	0.00091716	0.998894
Os.12460.1.S1_at	Os03g0424500	turquoise	0.190794	198.857	0.740626	2472	1.09048	0.00818775	0.999516
Os.20258.1.S1_at	Os12g0615900	turquoise	0.205574	198.716	0.84626	2050	1.18079	0	0.814974
OsAffx.24215.1.S1_x_at	Os02g0220600	turquoise	0.138021	197.39	0.827954	4274	1.0638	0.0970431	0.996089
Os.7484.1.S1_at	Os03g0699200	turquoise	0.0816545	197.293	0.83429	6803	1.04416	0.0464585	0.804805
Os.4690.1.S1_at	Os12g0406200	turquoise	0.169522	197.21	0.761213	3162	1.10907	2.32369e-06	0.926089
Os.38814.1.S1_at	Os02g0111700	turquoise	0.167607	197.068	0.794772	3221	1.08884	0.00189776	0.994493
Os.23431.1.A1_at	Os11g0139100	turquoise	0.15947	196.911	0.865107	3499	1.09805	3.67143e-05	0.948193
Os.9376.1.S1_at	Os11g0153800	turquoise	0.210855	196.356	0.781778	1911	1.10372	0.00125433	0.999826
Os.8864.1.S1_at	Os02g0321900	turquoise	0.224952	196.334	0.732665	1588	1.1427	0	0.996736
Os.9947.1.S1_at	Os02g0803200	turquoise	0.1059	196.283	0.839757	5648	1.04553	0.301248	0.990888
Os.13027.1.S1_at	Os01g0511200	turquoise	0.124307	195.783	0.803165	4864	1.06584	0.012649	0.961989
Os.21263.1.S1_at	Os04g0629100	turquoise	0.0887999	195.723	0.847496	6438	1.05857	0.00041292	0.488662
Os.4676.1.S1_at	Os01g0513800	turquoise	0.170912	195.358	0.812252	3117	1.11651	1.39421e-06	0.912836
Os.810.2.S1_x_at	Os01g0104800	turquoise	0.0926366	195.057	0.839837	6264	1.05442	0.00858371	0.769363
Os.47922.1.S2_x_at	Os12g0613500	turquoise	0.191318	195.001	0.819231	2454	1.13009	0	0.956797
Os.11159.1.S1_at	Os01g0721900	turquoise	0.0797591	194.745	0.792313	6895	1.03802	0.173941	0.930441
Os.12203.1.S1_at	Os05g0346300	turquoise	0.111461	194.474	0.767531	5390	1.05275	0.101088	0.970141
Os.8580.1.S1_at	Os04g0376500	turquoise	0.139185	194.108	0.784987	4231	1.05708	0.233395	0.998907
Os.12155.1.S1_at	Os05g0314100	turquoise	0.0958522	193.88	0.854373	6103	1.03556	0.731118	0.997749
Os.12302.1.S1_at	Os07g0608700	turquoise	0.166825	193.65	0.856936	3246	1.07614	0.0461078	0.999423
Os.8295.1.S1_at	Os03g0174500	turquoise	0.130826	193.597	0.852082	4591	1.09057	5.80923e-06	0.709922
Os.9876.1.S1_at	Os10g0411700	turquoise	0.300272	193.506	0.76031	537	1.12427	0.00270756	1
Os.25647.1.S1_at	Os08g0500000	turquoise	0.147882	193.399	0.850742	3890	1.06208	0.199252	0.999455
OsAffx.9139.1.S1_at	Os01g0610400	turquoise	0.190317	193.357	0.855654	2493	1.09439	0.00576345	0.999369
Os.55526.1.S1_at	Os06g0298500	turquoise	0.222164	193.075	0.866444	1645	1.11718	0.000292553	0.999904
Os.14261.1.S1_at	Os03g0187000	turquoise	0.177566	193.029	0.818387	2901	1.12012	6.97107e-07	0.952686
Os.49735.1.S1_x_at	Os12g0132400	turquoise	0.239957	192.976	0.792277	1314	1.14787	0	0.999351
Os.5282.1.S1_a_at	Os03g0200500	turquoise	0.189901	192.955	0.762652	2504	1.10014	0.000641338	0.997491
Os.8281.1.S1_at	Os12g0609800	turquoise	0.0666921	192.854	0.822855	7492	1.05188	4.87975e-06	0.0455657
Os.14676.1.S1_at	Os07g0110200	turquoise	0.0928335	192.668	0.792565	6258	1.04761	0.0629743	0.889628
Os.7.1.S1_a_at	Os06g0134000	turquoise	0.220419	192.273	0.762215	1674	1.11193	0.000338562	0.999898
Os.5507.1.S1_at	Os12g0167900	turquoise	0.207103	192.103	0.729807	2007	1.11597	2.92785e-05	0.998702
Os.52170.1.S1_at	Os02g0782100	turquoise	0.171977	191.895	0.821138	3077	1.11102	3.95027e-06	0.957318
Os.13615.2.S1_at	Os01g0661400	turquoise	0.06075	191.749	0.830868	7791	1.03899	0.00229697	0.24173
Os.24954.1.A1_s_at	Os03g0111800	turquoise	0.0688422	191.477	0.848775	7398	1.04194	0.00621029	0.498962
Os.6731.1.S1_at	Os01g0679700	turquoise	0.16259	191.418	0.771637	3388	1.06472	0.236077	0.999692
Os.18091.1.S1_at	Os05g0456000	turquoise	0.138861	191.191	0.859036	4244	1.10325	0	0.470464
Os.49444.1.S1_s_at	Os01g0250600	turquoise	0.163807	191.066	0.804273	3341	1.07824	0.0169007	0.995563
Os.5282.1.S1_at	Os03g0200500	turquoise	0.209439	190.985	0.761645	1947	1.12461	5.34449e-06	0.997739
Os.3394.1.S1_at	Os05g0150900	turquoise	0.158548	190.845	0.80464	3533	1.07754	0.0159456	0.997477
Os.15940.1.S1_at	Os06g0137500	turquoise	0.0971186	190.648	0.826527	6042	1.04678	0.158377	0.966306
Os.20336.1.S1_at	Os05g0567400	turquoise	0.0721669	190.46	0.825133	7251	1.04256	0.0140892	0.536063
Os.17184.1.S1_at	Os10g0456900	turquoise	0.0946734	190.368	0.844962	6166	1.07755	0	0.0697463
Os.12220.1.S1_at	Os02g0534800 /// Os04g0413600	turquoise	0.164046	190.336	0.738235	3334	1.09716	3.62496e-05	0.966616
Os.37025.1.S1_at	Os03g0297300	turquoise	0.179644	190.186	0.766343	2813	1.08816	0.00572	0.997561
Os.810.3.S1_x_at	Os01g0104800	turquoise	0.128271	189.747	0.843846	4703	1.07383	0.00313559	0.930696
Os.9193.1.S1_at	Os11g0127900 /// Os12g0124200	turquoise	0.171502	189.747	0.787626	3092	1.08283	0.015681	0.998082
Os.8849.1.S1_at	Os07g0191000	turquoise	0.132024	189.587	0.842717	4536	1.0722	0.00645405	0.955648
Os.15168.1.S1_at	Os08g0117300	turquoise	0.221714	189.514	0.73365	1652	1.12309	1.3245e-05	0.99939
Os.22455.1.A1_at	Os05g0509700	turquoise	0.0644072	189.456	0.857421	7597	1.03386	0.170828	0.808556
Os.4779.1.S1_at	Os07g0150200	turquoise	0.144793	189.302	0.766814	4012	1.07246	0.0143544	0.986011
Os.21286.1.S1_at	Os08g0365900	turquoise	0.143107	188.731	0.849666	4072	1.09308	2.55606e-05	0.913006
Os.9449.1.S1_at	Os08g0436800	turquoise	0.157088	188.726	0.767371	3589	1.0673	0.114876	0.99916
OsAffx.11663.1.S1_x_at	Os01g0810000	turquoise	0.09208	188.613	0.85194	6297	1.04497	0.169827	0.956836
Os.54130.1.S1_at	Os04g0476400	turquoise	0.0516357	188.302	0.832291	8238	1.04034	3.95027e-06	0.0107554
Os.52998.1.S1_x_at	Os02g0706500	turquoise	0.117208	188.281	0.854301	5133	1.06966	0.00280283	0.892105
Os.37611.2.S1_x_at	Os01g0191100	turquoise	0.178085	187.433	0.731726	2878	1.09996	0.000163588	0.990334
Os.9812.1.S1_at	Os01g0546500	turquoise	0.157108	187.378	0.852657	3588	1.11073	1.39421e-06	0.862247
Os.11425.1.S1_at	Os07g0180900	turquoise	0.205866	187.331	0.743656	2041	1.1419	0	0.973391
Os.7311.1.S1_at	Os01g0752700	turquoise	0.0619101	187.229	0.849141	7726	1.0437	0.000274893	0.127218
Os.2885.1.S1_at	Os10g0552900	turquoise	0.217148	187.153	0.83626	1760	1.10595	0.00150622	0.99993
Os.26795.1.S1_s_at	Os01g0266000	turquoise	0.10375	187.105	0.84876	5729	1.06708	0.000710584	0.707794
Os.3582.1.S1_at	Os06g0142800	turquoise	0.136231	186.901	0.812882	4356	1.10883	0	0.41694
Os.14753.1.S1_at	Os03g0786700	turquoise	0.223564	186.9	0.809764	1612	1.12133	3.4623e-05	0.999854
Os.24554.1.A1_at	Os04g0561700	turquoise	0.18126	186.749	0.855316	2763	1.12594	6.97107e-07	0.948978
Os.14589.1.S1_at	Os03g0773150	turquoise	0.273972	186.451	0.76919	793	1.11515	0.00321901	1
Os.48238.1.S1_x_at	Os03g0647500	turquoise	0.096416	186.368	0.86082	6073	1.05868	0.00570954	0.73732
Os.57454.1.S1_x_at	Os03g0818400	turquoise	0.194554	186.307	0.751815	2349	1.10094	0.000593703	0.998711
Os.9200.1.S1_at	Os02g0478700	turquoise	0.161482	186.282	0.756989	3426	1.07261	0.0564859	0.999092
Os.5492.1.S1_at	Os09g0571400	turquoise	0.226064	186.278	0.788493	1558	1.16397	0	0.980477
Os.384.1.S1_at	Os04g0501000	turquoise	0.211195	185.817	0.760907	1899	1.1152	5.71628e-05	0.999324
Os.33741.1.S1_at	Os07g0224900	turquoise	0.180615	185.603	0.812122	2783	1.13493	0	0.837952
Os.53974.1.S1_at	Os03g0625900	turquoise	0.174164	185.286	0.819811	3021	1.10075	5.6698e-05	0.993305
Os.53523.1.A1_at	Os02g0706500	turquoise	0.110871	185.199	0.86173	5423	1.08311	3.0208e-06	0.347146
Os.49237.1.S1_at	Os05g0176500	turquoise	0.239959	185.184	0.828921	1313	1.11732	0.000705008	0.999982
Os.16825.1.S1_at	Os07g0207400	turquoise	0.226574	185.058	0.724432	1549	1.21235	0	0.657806
Os.33461.2.S1_x_at	Os03g0775300	turquoise	0.00413715	184.889	0.849664	11041	1.00224	0.422194	0.36279
Os.12291.1.S1_at	Os06g0701400	turquoise	0.261615	184.772	0.741232	980	1.13392	2.50959e-05	0.999992
Os.12402.1.S1_at	Os05g0519500	turquoise	0.0584186	184.756	0.809489	7902	1.03467	0.0172525	0.469931
OsAffx.12705.1.S1_at	Os03g0109500	turquoise	0.225419	184.58	0.751841	1573	1.17272	0	0.95266
OsAffx.10806.1.S1_x_at	Os04g0625300	turquoise	0.0644429	184.455	0.837376	7594	1.03365	0.129657	0.788689
Os.426.1.S1_at	Os02g0549600 /// Os04g0430100	turquoise	0.184643	184.132	0.727708	2655	1.08193	0.032788	0.999749
Os.23586.1.S1_at	Os12g0634800	turquoise	0.197607	184.056	0.803918	2251	1.12366	1.39421e-06	0.988801
OsAffx.5287.1.S1_s_at	Os07g0207400	turquoise	0.208632	183.7	0.727737	1968	1.17261	0	0.823265
Os.12625.1.S1_x_at	Os03g0177400 /// Os03g0177500 /// Os03g0177900 /// Os03g0178000	turquoise	0.179617	183.59	0.770257	2814	1.06761	0.256592	0.999951
Os.39261.1.S1_at	Os10g0422300	turquoise	0.161534	183.559	0.856817	3424	1.0932	0.000381782	0.988386
Os.35261.1.S1_at	Os01g0200500	turquoise	0.126181	183.526	0.852826	4789	1.06996	0.00649541	0.961814
Os.5799.1.S1_s_at	Os03g0802700	turquoise	0.19646	183.424	0.773404	2293	1.12955	6.97107e-07	0.984641
Os.4725.1.S1_at	Os01g0100700	turquoise	0.218236	183.402	0.74063	1734	1.1536	0	0.972898
Os.50630.1.S1_x_at	Os10g0437200	turquoise	0.0436758	183.062	0.818902	8696	1.02799	0.0161515	0.299352
Os.12427.1.S1_a_at	Os07g0668200	turquoise	0.0535889	182.831	0.855485	8140	1.03165	0.0458552	0.481611
Os.11049.1.S1_at	Os03g0807800	turquoise	0.219827	182.799	0.724089	1692	1.1002	0.00562867	0.999967
Os.38074.1.S1_s_at	Os01g0250600	turquoise	0.157435	182.523	0.805066	3574	1.08232	0.00359382	0.981861
Os.9260.1.S1_at	Os05g0459900	turquoise	0.183512	182.271	0.768869	2691	1.06247	0.436369	0.999981
Os.5524.1.S1_at	Os08g0338700	turquoise	0.12188	182.254	0.825193	4956	1.10863	0	0.141224
Os.9507.1.S1_at	Os03g0694900	turquoise	0.139621	182.073	0.840187	4211	1.05781	0.257834	0.998341
Os.7.3.S1_x_at	Os06g0134000	turquoise	0.247424	182.058	0.786847	1179	1.13649	5.80923e-06	0.999951
Os.10979.1.S1_at	Os04g0685100	turquoise	0.151329	182.001	0.809303	3778	1.07546	0.026665	0.994792
Os.26532.1.S1_a_at	Os01g0834500 /// Os01g0834601 /// Os03g0818400	turquoise	0.232907	181.917	0.767662	1434	1.10419	0.00627234	0.999988
Os.7334.1.A1_at	---	turquoise	0.0670563	181.701	0.826806	7474	1.03862	0.0250914	0.631137
Os.47747.1.S1_at	Os02g0102400	turquoise	0.181145	181.623	0.82078	2765	1.12695	0	0.899945
Os.46272.1.S1_at	Os04g0515300	turquoise	0.143835	181.551	0.785899	4048	1.07155	0.0190452	0.989845
Os.28088.1.S1_at	Os03g0794700 /// Os07g0173700	turquoise	0.175437	181.535	0.74611	2973	1.09047	0.00270222	0.996401
Os.21763.1.S1_at	Os03g0577000	turquoise	0.14385	181.427	0.767123	4047	1.0536	0.445289	0.999651
Os.48733.1.A1_at	Os02g0123300	turquoise	0.225946	181.38	0.76979	1561	1.10343	0.00355083	0.999972
Os.4880.1.S1_at	Os08g0234000	turquoise	0.20324	181.355	0.751099	2116	1.1026	0.00125921	0.999574
Os.8880.1.S1_a_at	Os12g0540900	turquoise	0.0570889	181.256	0.845023	7976	1.02298	0.76503	0.975485
Os.13654.1.S1_at	Os08g0513300	turquoise	0.0282077	181.233	0.835906	9548	1.01392	0.496264	0.663829
Os.9405.1.S1_at	Os04g0502300	turquoise	0.108729	181.23	0.8111	5523	1.05546	0.0607308	0.943663
Os.52408.1.S1_at	Os10g0437200	turquoise	0.0656831	181.165	0.826211	7532	1.04575	0.000309748	0.195685
Os.42095.1.S1_x_at	Os01g0752700	turquoise	0.0627128	180.881	0.84235	7685	1.03984	0.00405786	0.306213
Os.11168.1.S1_x_at	Os02g0797200	turquoise	0.208339	180.573	0.730169	1978	1.08042	0.112976	0.999987
Os.49735.2.S1_at	Os11g0134500	turquoise	0.1904	180.572	0.804451	2491	1.13081	0	0.939562
Os.5668.1.S1_at	Os12g0194800	turquoise	0.0955273	180.547	0.832938	6123	1.04682	0.110458	0.966077
Os.10628.1.S1_at	Os02g0130000	turquoise	0.109616	180.513	0.826134	5480	1.08336	1.39421e-06	0.349573
Os.9941.1.S1_at	Os09g0258600	turquoise	0.202766	180.318	0.769478	2124	1.10744	0.000254909	0.998848
Os.10256.1.S1_at	Os03g0390000	turquoise	0.25309	180.299	0.735376	1090	1.14605	1.39421e-06	0.999887
Os.33427.1.S1_at	Os01g0184000	turquoise	0.150957	180.138	0.827099	3792	1.08044	0.00443732	0.989501
Os.16231.1.S1_s_at	Os04g0446500	turquoise	0.148343	180.008	0.816566	3870	1.12352	0	0.27225
Os.54808.1.S1_at	Os02g0815800	turquoise	0.127032	179.686	0.840568	4759	1.06598	0.0253117	0.974179
Os.138.1.S1_at	Os07g0662500	turquoise	0.228002	179.453	0.822264	1524	1.08978	0.0673224	0.999995
Os.27979.1.S1_at	Os03g0708900	turquoise	0.116577	179.451	0.829944	5166	1.0782	2.90461e-05	0.719789
Os.12238.2.S1_x_at	Os02g0105900	turquoise	0.12636	179.099	0.751793	4783	1.08218	1.85895e-05	0.719892
Os.3964.1.S1_at	Os10g0124000	turquoise	0.13231	178.905	0.818312	4524	1.09277	5.34449e-06	0.661255
Os.37611.1.S1_at	Os01g0191100	turquoise	0.207768	178.691	0.715405	1994	1.14278	0	0.970059
Os.18206.1.S1_at	Os01g0812800	turquoise	0.19589	178.681	0.777378	2309	1.17071	0	0.659433
Os.9287.1.S1_at	Os08g0207000	turquoise	0.2108	178.642	0.717869	1914	1.09745	0.00499059	0.99992
Os.163.1.S1_at	Os01g0823300	turquoise	0.194406	178.482	0.712604	2351	1.11096	2.20751e-05	0.99512
Os.9188.1.S1_x_at	Os08g0542100	turquoise	0.142653	178.432	0.767487	4097	1.07945	0.00278587	0.958561
Os.25231.1.S1_x_at	Os10g0501200	turquoise	0.0892033	178.251	0.838283	6417	1.06495	2.50959e-05	0.284257
Os.22566.1.A1_at	Os03g0738000	turquoise	0.0391642	178.002	0.821655	8941	1.03028	7.59847e-05	0.0220778
Os.26795.2.S1_x_at	Os01g0266000	turquoise	0.102794	177.931	0.834605	5782	1.05892	0.00975624	0.858838
Os.13485.1.S1_at	Os09g0501100	turquoise	0.185339	177.801	0.728615	2637	1.12712	0	0.919441
OsAffx.2932.1.S1_s_at	Os02g0622300	turquoise	0.240787	177.609	0.721205	1295	1.13513	5.57686e-06	0.99987
OsAffx.27508.111.S1_s_at	Os08g0524600	turquoise	0.188488	177.5	0.742307	2538	1.09239	0.00283513	0.999182
Os.18652.1.S1_at	Os11g0568500	turquoise	0.0834457	177.164	0.807686	6706	1.03226	0.655097	0.993851
Os.24692.1.A1_at	Os02g0728700	turquoise	0.125257	176.645	0.818807	4824	1.05116	0.284552	0.998283
Os.52862.1.S1_at	Os01g0949200	turquoise	0.0883424	176.605	0.838558	6455	1.06032	0.000126873	0.427505
Os.54497.1.S1_at	Os04g0500200	turquoise	0.100739	176.591	0.809779	5864	1.08765	0	0.0298931
Os.37737.1.S1_at	Os11g0127900 /// Os12g0124200	turquoise	0.189356	176.412	0.77066	2519	1.09036	0.00727989	0.999365
Os.7927.1.S1_at	Os10g0321700	turquoise	0.0585949	176.361	0.811894	7891	1.04701	5.34449e-06	0.033944
Os.10406.1.S1_at	Os05g0486700	turquoise	0.149541	176.177	0.800402	3839	1.08714	0.000347159	0.956837
Os.11495.1.S1_at	Os03g0832300	turquoise	0.128366	176.031	0.814005	4698	1.04691	0.515386	0.999625
Os.38506.1.S1_s_at	Os07g0173700	turquoise	0.215125	175.964	0.720035	1800	1.12197	9.06239e-06	0.999199
Os.22962.2.A1_at	Os12g0517200	turquoise	0.0611877	175.572	0.834952	7769	1.02611	0.612385	0.954661
OsAffx.30114.1.S1_s_at	Os09g0498100	turquoise	0.08789	175.503	0.841852	6482	1.05394	0.00324178	0.618113
OsAffx.16790.1.S1_s_at	Os08g0117200	turquoise	0.129228	175.352	0.790064	4660	1.05841	0.1213	0.992695
Os.33777.1.S1_at	Os08g0559200	turquoise	0.19535	175.34	0.699961	2325	1.10862	0.000100383	0.997717
Os.50375.1.S1_at	Os04g0492300	turquoise	0.0724178	175.259	0.829041	7233	1.04383	0.00799791	0.571304
Os.28791.1.A1_at	Os04g0482700	turquoise	0.180122	175.004	0.799817	2800	1.08844	0.00828303	0.998788
Os.15262.1.S1_at	Os01g0962600	turquoise	0.208166	174.871	0.717497	1985	1.1471	0	0.954716
Os.38797.1.S1_at	Os06g0550000	turquoise	0.111543	174.762	0.762225	5388	1.0744	1.88219e-05	0.499691
Os.12625.2.S1_x_at	Os03g0177400 /// Os03g0177500 /// Os03g0177900 /// Os03g0178000	turquoise	0.212997	174.65	0.78255	1854	1.07641	0.219956	0.999995
Os.18031.1.S1_at	Os06g0225900	turquoise	0.137769	174.378	0.842835	4292	1.07257	0.0121887	0.97767
Os.10120.1.S1_at	Os06g0555400	turquoise	0.188236	174.374	0.741416	2550	1.08099	0.0488491	0.999854
Os.30691.1.S1_at	Os02g0682600	turquoise	0.196151	174.256	0.756935	2301	1.1076	0.000135239	0.997181
Os.53043.1.S1_x_at	Os01g0112100	turquoise	0.206554	174.046	0.797374	2020	1.13458	1.16185e-06	0.989355
Os.12984.1.S1_at	Os01g0921600	turquoise	0.103919	174.043	0.845286	5722	1.04944	0.171924	0.978872
Os.11646.1.S1_at	Os03g0296400	turquoise	0.16731	173.957	0.792642	3234	1.05297	0.650849	0.999987
Os.2708.2.S1_x_at	Os03g0569900	turquoise	0.0303449	173.709	0.830929	9399	1.01688	0.164926	0.452742
Os.12625.1.S1_a_at	Os03g0177400 /// Os03g0177500 /// Os03g0177900 /// Os03g0178000	turquoise	0.174639	173.439	0.757664	3005	1.06744	0.234063	0.999914
OsAffx.11663.1.S1_at	Os01g0810000	turquoise	0.109212	172.851	0.837113	5503	1.05785	0.0315369	0.948371
Os.3822.1.S1_at	Os01g0235400	turquoise	0.207523	172.766	0.796736	2001	1.11597	3.76438e-05	0.998966
Os.23176.1.S1_at	Os05g0403600	turquoise	0.149551	172.617	0.854298	3838	1.09766	2.43987e-05	0.878245
Os.23259.2.S1_x_at	Os10g0104500	turquoise	0.142797	172.554	0.823445	4085	1.0733	0.0219663	0.988511
Os.37510.1.S1_at	Os01g0810000	turquoise	0.098778	172.325	0.834235	5974	1.04577	0.199899	0.976737
Os.49444.1.S1_at	Os01g0250600	turquoise	0.152897	172.239	0.801902	3714	1.06816	0.0628163	0.998142
Os.11357.1.S1_at	Os09g0520700	turquoise	0.115946	171.741	0.802225	5201	1.08032	5.80923e-06	0.46259
Os.12774.1.S1_at	Os03g0345200	turquoise	0.200705	171.459	0.767507	2174	1.06819	0.361787	0.999993
Os.8955.1.S1_at	Os02g0114700	turquoise	0.091691	171.429	0.779364	6324	1.04195	0.238826	0.971639
AFFX-Os_Cyph_M_at	NA	turquoise	0.256742	171.183	0.780853	1046	1.16724	0	0.999771
Os.50580.1.S1_at	Os04g0525600	turquoise	0.0578257	171.174	0.823912	7935	1.0305	0.122139	0.751674
Os.9193.1.S1_s_at	Os11g0127900 /// Os12g0124200	turquoise	0.143558	170.941	0.773461	4059	1.08659	0.000208203	0.931545
Os.46916.1.S1_s_at	Os01g0231700	turquoise	0.201045	170.921	0.740395	2167	1.09366	0.00738004	0.999742
Os.12427.2.S1_x_at	Os07g0668200	turquoise	0.0435993	170.838	0.837377	8701	1.02367	0.184484	0.636912
Os.46046.1.A1_at	Os07g0549800	turquoise	0.183867	170.602	0.818266	2679	1.11468	6.27396e-06	0.985895
Os.4746.1.S1_a_at	Os02g0717800	turquoise	0.231234	170.575	0.724337	1464	1.08047	0.196307	0.999999
Os.22776.1.S1_s_at	Os01g0603000	turquoise	0.069417	170.574	0.825898	7371	1.03243	0.302146	0.918607
Os.10307.1.S1_at	Os06g0144800	turquoise	0.0072485	170.424	0.815003	10841	1.0037	0.428523	0.4689
OsAffx.24073.1.S1_at	Os02g0120900	turquoise	0.0507181	170.331	0.820202	8278	1.03085	0.0309076	0.385631
Os.51102.1.S1_at	Os06g0300600	turquoise	0.177722	170.329	0.832978	2893	1.13655	0	0.847806
Os.9612.1.S1_at	Os09g0542000	turquoise	0.193917	170.316	0.72961	2372	1.12224	1.39421e-06	0.975414
OsAffx.23032.1.S1_at	Os01g0106500	turquoise	0.0556046	170.269	0.820252	8041	1.03314	0.0360871	0.391112
OsAffx.12759.1.S1_s_at	Os03g0166000	turquoise	0.14603	170.136	0.830547	3963	1.10025	2.78843e-06	0.826424
Os.24268.1.S1_x_at	Os11g0167300	turquoise	0.100106	170.045	0.833704	5906	1.0594	0.00534309	0.827127
Os.4716.1.S1_at	Os02g0436400	turquoise	0.0202457	169.895	0.798651	10015	1.01199	0.0839196	0.209638
Os.8896.1.S1_a_at	Os11g0311300	turquoise	0.00167679	169.38	0.817668	11207	1.00112	0.0300221	0.0189799
Os.18510.1.S1_at	Os08g0133600	turquoise	0.149626	168.965	0.793058	3836	1.07635	0.00950691	0.992171
Os.11200.1.S1_at	---	turquoise	0.169138	168.924	0.737844	3171	1.0775	0.0331783	0.999241
Os.14949.1.S1_at	Os04g0201200	turquoise	0.052418	168.785	0.824391	8191	1.03402	0.00409295	0.223157
Os.12280.1.S1_x_at	Os08g0116500	turquoise	0.193436	168.556	0.771355	2388	1.07722	0.0996212	0.999953
AFFX-Os_Cyph_3_at	NA	turquoise	0.249384	168.289	0.776991	1149	1.14655	1.16185e-06	0.999895
Os.9253.1.S1_s_at	Os09g0485900	turquoise	0.157352	168.057	0.749408	3578	1.07393	0.036016	0.997277
Os.18149.2.S1_at	Os04g0483600	turquoise	0.161587	167.934	0.822733	3423	1.11042	1.39421e-06	0.880028
Os.46660.1.S1_x_at	Os10g0484900	turquoise	0.0933454	167.422	0.82715	6229	1.04961	0.0408614	0.89242
Os.44098.1.S1_at	Os07g0455100	turquoise	0.0573235	167.31	0.822062	7964	1.03558	0.013773	0.419051
Os.8300.1.S1_at	Os02g0815001	turquoise	0.190869	167.274	0.728294	2470	1.10809	3.64819e-05	0.993953
Os.5498.1.S1_at	Os07g0608500	turquoise	0.205371	167.059	0.753446	2054	1.08081	0.0790217	0.999986
Os.17874.1.S1_at	Os09g0515500	turquoise	0.0819298	166.981	0.813039	6786	1.03869	0.222896	0.953427
Os.20530.1.S1_at	Os08g0559600	turquoise	0.129039	166.735	0.819584	4672	1.09631	1.39421e-06	0.418538
Os.12630.1.S1_at	Os12g0176800	turquoise	0.10763	166.452	0.808033	5570	1.04752	0.220278	0.988331
Os.22773.1.S1_at	Os05g0540300	turquoise	0.160194	166.326	0.83804	3470	1.13469	0	0.480427
Os.53692.1.S1_at	Os07g0506700	turquoise	0.0877992	166.322	0.795051	6485	1.05171	0.0100572	0.696998
Os.8767.1.S1_x_at	Os03g0796501	turquoise	0.131005	166.227	0.751218	4582	1.07169	0.00467224	0.945193
Os.5450.1.S1_at	Os01g0583200	turquoise	0.090262	166.178	0.806197	6375	1.05907	0.000585338	0.50431
Os.9055.1.S1_at	Os02g0730500	turquoise	0.215971	166.177	0.804816	1785	1.13065	1.39421e-06	0.99871
OsAffx.18022.1.S1_at	Os09g0542800	turquoise	0.178532	166.051	0.82355	2859	1.10914	2.32369e-05	0.986088
Os.15267.1.S1_at	Os04g0662100	turquoise	0.149951	166.035	0.770224	3829	1.07975	0.00628837	0.985964
Os.11541.1.S1_at	Os04g0349500	turquoise	0.116762	165.981	0.754444	5154	1.04273	0.611961	0.998673
Os.5019.1.S1_at	Os04g0346100	turquoise	0.214712	165.796	0.741027	1812	1.11538	9.24829e-05	0.999327
Os.11847.1.S1_at	Os03g0349000	turquoise	0.0199971	165.659	0.825605	10030	1.00846	0.810461	0.876814
Os.24539.1.S1_at	Os09g0378300	turquoise	0.127146	165.529	0.802626	4755	1.0616	0.0531196	0.983868
OsAffx.23600.1.S1_x_at	Os01g0584800	turquoise	0.0536838	165.365	0.809253	8133	1.03384	0.00558592	0.28468
Os.11420.1.S1_at	Os05g0104800	turquoise	0.150396	165.259	0.71845	3813	1.07103	0.0367954	0.996704
Os.4986.1.S1_at	Os02g0785800	turquoise	0.132121	165.246	0.743639	4533	1.05718	0.186504	0.996587
Os.12625.4.S1_x_at	Os03g0177400 /// Os03g0177500 /// Os03g0177900 /// Os03g0178000	turquoise	0.183773	165.202	0.735218	2682	1.06522	0.330407	0.999976
Os.51939.1.S1_at	Os05g0490000	turquoise	0.158956	165.169	0.773614	3515	1.07955	0.0112931	0.995263
Os.6419.1.S1_at	Os01g0924300	turquoise	0.100492	164.804	0.77276	5879	1.04277	0.344857	0.991108
Os.38226.1.S1_at	Os09g0115400	turquoise	0.192158	164.792	0.817961	2428	1.08239	0.0566604	0.999895
Os.12933.1.S1_at	Os04g0683100	turquoise	0.143665	164.788	0.827902	4055	1.06354	0.151898	0.998539
OsAffx.14460.1.S1_at	Os04g0676300	turquoise	0.135944	164.669	0.835951	4375	1.06863	0.0369244	0.988862
Os.12402.2.S1_x_at	Os05g0519500	turquoise	0.0370115	163.72	0.811486	9069	1.0261	0.00156431	0.0560644
Os.20506.1.S1_at	---	turquoise	0.108092	163.715	0.815216	5554	1.04941	0.203409	0.987469
Os.10955.1.S1_at	Os02g0788400	turquoise	0.176845	163.621	0.718002	2930	1.06833	0.183372	0.999954
Os.21886.1.S1_at	Os03g0812000	turquoise	0.0116335	163.565	0.796856	10573	1.01047	1.39421e-06	3.85733e-05
Os.9188.1.S1_at	Os08g0542100	turquoise	0.111091	163.537	0.754778	5413	1.05941	0.020643	0.911005
Os.7054.1.S1_at	Os05g0541900	turquoise	0.185161	163.441	0.757217	2640	1.08346	0.0268112	0.99971
Os.48078.1.S1_at	Os05g0256000	turquoise	0.163147	163.192	0.733185	3363	1.0771	0.0208935	0.9979
Os.35212.1.S1_x_at	Os07g0689300	turquoise	0.116829	163.061	0.822242	5152	1.0812	2.32369e-05	0.585043
Os.8316.1.S1_at	Os07g0622100	turquoise	0.162875	162.957	0.686541	3373	1.09294	0.000210991	0.97832
Os.15606.1.S1_at	Os01g0170600	turquoise	0.0396768	162.883	0.802004	8916	1.0338	2.55606e-06	0.0018399
Os.4654.1.S1_at	Os01g0271000	turquoise	0.18737	162.845	0.825671	2579	1.09806	0.00163286	0.998213
OsAffx.14219.1.S1_at	Os04g0480400	turquoise	0.101785	162.613	0.834398	5823	1.05741	0.0171883	0.875161
Os.11487.1.S1_s_at	Os01g0860300	turquoise	0.17139	162.588	0.708881	3099	1.10477	1.88219e-05	0.96599
Os.47503.1.S1_at	Os03g0854200	turquoise	0.0460692	162.304	0.812427	8560	1.02595	0.0960778	0.507757
Os.10442.1.S1_at	NA	turquoise	0.183393	162.206	0.753364	2694	1.06738	0.259105	0.999955
Os.7926.1.S1_at	Os11g0482000	turquoise	0.196439	162.2	0.77075	2294	1.10316	0.000799814	0.998766
Os.15944.2.S1_x_at	Os10g0501000	turquoise	0.0660639	162.166	0.807828	7512	1.04427	0.00223934	0.33646
Os.53888.1.S1_at	Os07g0636400	turquoise	0.0786923	161.928	0.808899	6943	1.04288	0.043374	0.737968
Os.10134.1.S1_at	Os11g0220800	turquoise	0.217258	161.893	0.726134	1756	1.09346	0.0246804	0.99998
Os.9462.1.A1_at	Os12g0611200	turquoise	0.056088	161.811	0.809374	8023	1.04827	1.39421e-06	0.00578901
Os.45407.1.S1_s_at	Os01g0140500	turquoise	0.120307	161.553	0.738062	5022	1.05884	0.0439261	0.97794
Os.7056.1.S1_at	Os05g0589600	turquoise	0.0534079	161.361	0.811172	8147	1.02216	0.691257	0.963717
OsAffx.30120.3.S1_s_at	Os09g0501700	turquoise	0.183126	161.201	0.723947	2705	1.12668	0	0.881145
Os.26422.1.S1_s_at	Os01g0140500	turquoise	0.145888	160.762	0.762483	3968	1.07797	0.0042642	0.981549
Os.6164.1.S1_at	Os03g0195200	turquoise	0.0507134	160.748	0.818724	8279	1.02309	0.552528	0.923586
OsAffx.4236.1.S1_at	Os05g0114500	turquoise	0.177293	160.702	0.791221	2911	1.08849	0.00541397	0.998393
Os.9636.1.S1_s_at	Os02g0668400	turquoise	0.12737	160.699	0.842918	4746	1.07354	0.00392007	0.928726
Os.27720.1.S1_at	Os02g0196300	turquoise	0.0896343	160.379	0.799428	6398	1.03316	0.734433	0.997218
OsAffx.24464.1.S1_s_at	Os02g0478550	turquoise	0.076329	160.369	0.838174	7055	1.0404	0.132123	0.840527
Os.49548.1.S1_at	Os11g0256200	turquoise	0.156375	160.233	0.833589	3607	1.09916	4.69385e-05	0.936525
Os.49122.1.S1_at	Os05g0558000	turquoise	0.141778	160.107	0.74063	4124	1.07835	0.00206042	0.962446
OsAffx.3363.1.S1_at	Os03g0408300	turquoise	0.194021	159.768	0.750331	2366	1.07213	0.220081	0.999979
Os.20327.1.S1_at	Os06g0650100	turquoise	0.147581	159.612	0.815923	3901	1.07502	0.0128326	0.992273
Os.54222.1.S1_at	Os04g0347900	turquoise	-0.0334066	159.536	0.793716	13610	0.979193	0.274818	0.0246399
Os.9942.1.S1_x_at	Os03g0261900	turquoise	0.13793	159.389	0.813138	4279	1.08815	5.32125e-05	0.832483
Os.18205.1.S1_at	Os01g0901200	turquoise	-0.0026085	159.191	0.77617	11496	0.997594	1.39421e-06	5.34449e-06
Os.8596.1.S1_at	Os11g0132700	turquoise	0.166612	159.065	0.821878	3250	1.084	0.00752295	0.996804
Os.53043.1.S1_at	Os01g0112100	turquoise	0.14105	158.965	0.77654	4154	1.14266	0	0.0236531
Os.12189.2.S1_at	Os03g0154700 /// Os11g0602600	turquoise	0.194467	158.772	0.713647	2350	1.08102	0.0575759	0.99994
Os.5470.1.S1_at	Os02g0804150	turquoise	0.209485	158.728	0.707721	1946	1.11293	7.55199e-05	0.99893
Os.27317.1.S1_at	Os07g0662600	turquoise	0.0669812	158.65	0.812564	7476	1.02685	0.73291	0.983701
OsAffx.12429.1.S1_at	Os02g0617900	turquoise	0.196965	158.513	0.800058	2275	1.08101	0.0760734	0.999974
Os.54360.1.S1_at	Os03g0647500	turquoise	0.136241	158.372	0.82932	4355	1.09275	1.09213e-05	0.820493
Os.55319.1.S1_at	Os05g0232700	turquoise	0.116381	158.27	0.820452	5181	1.08284	1.18508e-05	0.553145
Os.25811.1.S1_at	Os12g0133050	turquoise	0.178273	157.985	0.788469	2869	1.15098	0	0.613696
Os.9317.1.S1_at	Os11g0151300	turquoise	0.159989	157.949	0.701522	3475	1.07393	0.0398624	0.997661
OsAffx.3776.1.S1_at	Os04g0201200	turquoise	0.0722338	157.755	0.820835	7246	1.04903	0.000609039	0.298176
OsAffx.4196.1.S1_s_at	Os04g0663300 /// Os05g0367000	turquoise	0.0832941	157.736	0.801474	6714	1.04194	0.107322	0.904403
Os.46909.1.S1_at	Os06g0717300	turquoise	0.0741967	157.457	0.788119	7137	1.0372	0.109142	0.85708
Os.39014.1.S1_at	Os05g0556900	turquoise	0.225975	157.44	0.675962	1560	1.13878	1.16185e-06	0.997987
Os.9584.1.S1_at	Os04g0244400	turquoise	0.155992	157.19	0.824668	3618	1.09427	0.00020007	0.960159
Os.22631.2.S1_s_at	Os07g0450000 /// Os07g0523100 /// Os07g0523300 /// Os07g0523500 /// Os07g0523700	turquoise	0.164272	157.16	0.770087	3327	1.08187	0.00830278	0.997654
Os.37731.2.S1_at	Os03g0780900	turquoise	0.0598241	157.049	0.821961	7836	1.03474	0.0395192	0.482017
Os.18198.1.S1_at	Os03g0295400	turquoise	0.181416	156.946	0.78169	2754	1.07733	0.0603639	0.999847
Os.19264.1.S1_at	Os03g0172000	turquoise	0.0554495	156.739	0.832151	8048	1.02956	0.160179	0.652279
Os.12361.1.S1_at	Os02g0814700 /// Os03g0139100 /// Os10g0466700	turquoise	0.239605	156.694	0.752324	1322	1.08528	0.149605	0.999999
Os.10471.1.S1_a_at	Os06g0571400	turquoise	0.18363	156.46	0.805849	2686	1.10693	7.55199e-05	0.989731
OsAffx.6196.1.S1_at	Os09g0252000	turquoise	0.0505123	156.426	0.811349	8285	1.0318	0.014349	0.229544
Os.10499.1.S1_at	Os05g0144200	turquoise	-0.000734702	156.353	0.817298	11360	0.999684	0.876656	0.804186
Os.11221.1.S1_at	NA	turquoise	0.112441	156.331	0.820452	5343	1.06139	0.0145475	0.919464
Os.7927.1.S1_a_at	Os10g0321700	turquoise	0.099345	156.33	0.806874	5942	1.0854	0	0.0719633
Os.23927.1.S1_at	Os08g0518200	turquoise	0.0399415	156.156	0.787479	8900	1.01895	0.40559	0.764585
Os.20293.1.S1_at	Os03g0804800	turquoise	0.158366	155.949	0.798835	3541	1.0695	0.109003	0.998869
Os.26532.1.S1_x_at	Os01g0834500 /// Os01g0834601 /// Os03g0818400	turquoise	0.163967	155.802	0.719175	3338	1.06393	0.231227	0.999733
OsAffx.17519.1.S1_s_at	Os08g0564500	turquoise	0.0717003	155.772	0.759268	7272	1.02465	0.871565	0.99625
Os.28076.1.S2_at	Os01g0120800	turquoise	0.19179	155.666	0.727237	2438	1.07984	0.0622012	0.999918
Os.14023.2.S1_at	Os06g0103400	turquoise	0.072393	155.627	0.824376	7236	1.03972	0.0787938	0.73696
Os.6714.1.S1_a_at	Os07g0222300	turquoise	0.181117	155.544	0.747068	2767	1.07837	0.049871	0.999769
Os.16910.1.S1_at	Os12g0527850	turquoise	0.0725928	155.439	0.832732	7224	1.03447	0.301157	0.928636
Os.4639.1.S1_at	Os08g0248800	turquoise	0.0387485	155.425	0.783937	8968	1.04377	0	0
Os.6234.1.S1_s_at	Os04g0487300	turquoise	0.241081	155.091	0.804083	1286	1.17625	0	0.994113
Os.54126.1.S1_at	Os03g0300200	turquoise	0.170222	155.039	0.77886	3145	1.10697	3.95027e-06	0.973104
Os.37413.1.S1_at	Os01g0861000	turquoise	0.197117	154.999	0.785906	2266	1.10832	0.000204252	0.997882
Os.25065.1.S1_a_at	Os04g0520000	turquoise	0.0479456	154.937	0.806468	8436	1.03005	0.0128098	0.269257
Os.57468.1.S1_x_at	Os03g0345200	turquoise	0.116715	154.733	0.754291	5157	1.05134	0.186149	0.991935
Os.49186.1.S1_at	Os02g0750500	turquoise	0.129115	154.605	0.78851	4665	1.05741	0.131465	0.995338
Os.54231.1.S1_at	Os12g0133900	turquoise	0.0290602	154.249	0.782307	9487	1.01687	0.0846818	0.347306
Os.23696.1.S1_at	Os01g0771100	turquoise	0.127722	154.221	0.813099	4728	1.09716	1.39421e-06	0.455771
Os.50217.1.S1_at	Os04g0105000	turquoise	0.101898	154.114	0.787348	5821	1.04778	0.186607	0.973317
Os.20709.1.S1_at	Os04g0510400	turquoise	0.134619	154.112	0.801094	4431	1.06311	0.087179	0.991451
Os.39897.1.S1_at	Os03g0667800	turquoise	0.141634	154.101	0.804921	4130	1.07092	0.0200553	0.987167
Os.14111.1.S1_s_at	Os01g0971900	turquoise	0.102274	154.059	0.820522	5799	1.0655	0.00174625	0.770328
Os.9634.1.S1_at	Os08g0199300	turquoise	0.169331	153.95	0.812432	3168	1.061	0.414345	0.999957
Os.41257.1.S1_at	Os01g0617600	turquoise	0.127772	153.916	0.819748	4723	1.0919	1.85895e-06	0.658708
Os.16858.1.A1_at	Os02g0606301	turquoise	0.0738582	153.771	0.821703	7162	1.02791	0.781064	0.990569
Os.10389.1.S1_at	Os03g0760700	turquoise	0.0738298	153.578	0.773536	7163	1.04835	0.000857442	0.342074
Os.31679.1.S1_at	Os07g0409400	turquoise	0.0471502	153.441	0.802041	8484	1.03491	0.000411293	0.0708872
Os.6999.1.S1_at	Os01g0301000	turquoise	0.0634003	153.355	0.80789	7643	1.03758	0.0227933	0.58282
Os.9751.1.S1_at	Os11g0615100	turquoise	-0.000327658	153.15	0.789245	11335	0.999796	0.100325	0.0851282
Os.13772.1.S1_at	Os04g0581300	turquoise	0.21368	153.136	0.771957	1837	1.14765	0	0.966114
Os.7927.2.S1_x_at	Os10g0321700	turquoise	0.0907479	153.031	0.795528	6356	1.07028	3.25317e-06	0.216534
Os.14023.2.S1_x_at	Os06g0103400	turquoise	0.0701993	152.813	0.812684	7335	1.0387	0.0590826	0.713054
Os.51962.1.S1_at	Os10g0154600	turquoise	0.0450559	152.491	0.800133	8620	1.0289	0.0126595	0.271313
Os.28012.1.S1_at	Os03g0792600	turquoise	0.0583424	152.419	0.823398	7910	1.03142	0.0982489	0.721255
Os.10261.1.S1_at	Os08g0150800	turquoise	0.0873165	152.333	0.797575	6508	1.0391	0.302977	0.973242
Os.11517.1.S1_at	Os08g0156800	turquoise	0.183007	152.237	0.66079	2709	1.09584	0.000958755	0.997529
Os.12334.1.S1_x_at	Os08g0558800	turquoise	0.156839	152.064	0.718545	3596	1.05165	0.616341	0.99996
Os.49358.1.S1_at	Os08g0484301	turquoise	0.0309424	152.019	0.804237	9362	1.02196	0.000892529	0.0225598
Os.18173.1.S1_at	Os06g0319700	turquoise	0.219227	151.652	0.682749	1704	1.12798	5.34449e-06	0.999104
Os.28209.2.S1_at	Os01g0328400	turquoise	0.258294	151.639	0.70743	1026	1.09793	0.0376064	1
Os.54465.1.S1_at	Os06g0186900	turquoise	0.0782983	151.605	0.801878	6965	1.04138	0.0703021	0.868011
Os.2708.3.S1_at	Os03g0569900	turquoise	0.0514773	151.445	0.793166	8241	1.02712	0.139672	0.698379
Os.49991.1.S1_at	Os01g0768700	turquoise	0.0252571	151.291	0.798279	9722	1.0131	0.258506	0.55041
Os.4765.1.S2_at	Os02g0220500 /// Os02g0220600	turquoise	0.151774	151.274	0.759519	3755	1.0619	0.225891	0.999068
Os.52761.1.A1_at	Os04g0488500	turquoise	-0.0167068	151.049	0.786398	12460	0.98869	0.0343195	0.00774184
Os.11582.2.S1_at	Os03g0598800 /// Os05g0274700	turquoise	0.172583	150.968	0.69643	3061	1.10352	2.46311e-05	0.969513
Os.9579.1.S1_at	Os02g0102700	turquoise	0.0738062	150.839	0.780741	7165	1.0306	0.548796	0.974423
Os.34615.1.S1_at	Os08g0359600	turquoise	0.0938079	150.833	0.809878	6200	1.0538	0.0212246	0.783777
OsAffx.10304.2.S1_at	Os07g0647300	turquoise	0.0962969	150.764	0.821999	6081	1.04884	0.0982342	0.934112
Os.12772.1.S1_at	Os03g0234200	turquoise	0.193312	150.724	0.756968	2392	1.06485	0.414105	0.999991
Os.20016.1.S1_at	Os09g0509000	turquoise	0.0714695	150.724	0.793072	7283	1.03302	0.377458	0.955486
Os.49315.1.S1_at	Os09g0364000	turquoise	0.0553743	150.374	0.829034	8050	1.02405	0.670237	0.950399
Os.46561.2.S1_at	Os10g0127000	turquoise	0.110649	150.347	0.793617	5433	1.07174	9.15534e-05	0.64481
Os.14815.1.S1_at	Os07g0573600	turquoise	0.116563	150.167	0.805553	5170	1.05586	0.0742644	0.980941
Os.37994.2.S1_x_at	Os01g0271700	turquoise	0.175745	150.163	0.761588	2957	1.08677	0.00626537	0.998726
Os.49080.1.S1_at	Os07g0192300	turquoise	0.109555	149.997	0.803551	5485	1.04001	0.6827	0.998409
OsAffx.17667.1.S1_at	Os09g0296400	turquoise	0.0879708	149.816	0.80319	6478	1.04517	0.0758043	0.905878
OsAffx.24943.1.S1_at	Os03g0116000	turquoise	0.202397	149.816	0.826938	2135	1.17129	0	0.763611
Os.11168.1.S1_at	Os02g0797200	turquoise	0.18485	149.747	0.66975	2647	1.07373	0.11764	0.999875
Os.57447.1.S1_x_at	Os08g0116500	turquoise	0.13233	149.704	0.741088	4523	1.07377	0.00167956	0.932834
Os.17313.1.S1_at	Os12g0147500	turquoise	0.129239	149.617	0.80323	4658	1.05851	0.176999	0.996423
Os.27614.1.S1_at	Os07g0531700	turquoise	0.0993895	149.611	0.81149	5939	1.04676	0.184321	0.967583
Os.7298.2.S1_at	Os03g0225500	turquoise	0.034986	149.066	0.800713	9171	1.02006	0.0855857	0.393483
Os.9498.1.S1_at	Os05g0554500	turquoise	0.0112715	149.05	0.786616	10595	1.00668	0.0816217	0.185225
Os.14023.1.S1_x_at	Os06g0103400	turquoise	0.0441826	148.648	0.798938	8671	1.02348	0.163032	0.595426
Os.9011.1.S1_at	Os06g0126500	turquoise	0.129351	148.638	0.804308	4651	1.09432	1.39421e-06	0.622005
Os.16158.1.S1_at	Os09g0453500	turquoise	0.140815	148.405	0.812652	4167	1.07237	0.0192471	0.993536
Os.2223.1.S1_at	Os04g0654700	turquoise	0.120204	148.374	0.820313	5026	1.03997	0.804552	0.999854
Os.6440.1.S1_at	Os02g0496900	turquoise	0.159843	148.192	0.743202	3481	1.06112	0.249165	0.999741
Os.10405.1.S1_at	Os07g0139600	turquoise	0.176934	147.823	0.694779	2928	1.10172	5.60009e-05	0.986532
OsAffx.23701.1.S1_at	Os01g0666900	turquoise	0.193239	147.778	0.731974	2395	1.0965	0.00255954	0.99902
Os.51431.1.S1_at	Os09g0465800	turquoise	0.140864	147.47	0.813213	4164	1.10488	1.16185e-06	0.534305
Os.1082.1.S1_x_at	Os01g0304000 /// Os05g0355500	turquoise	0.145919	147.312	0.718807	3966	1.06754	0.0597904	0.995237
Os.25532.1.S1_a_at	Os03g0725400	turquoise	0.0440505	147.292	0.802137	8681	1.03374	9.5736e-05	0.0241915
Os.9264.1.S1_at	Os02g0672400	turquoise	-0.00807829	147.182	0.793801	11850	0.996201	0.761092	0.600218
Os.6721.1.S1_x_at	Os06g0602600	turquoise	0.144032	147.125	0.811721	4036	1.05395	0.429462	0.99976
Os.54054.1.S1_x_at	Os08g0129200	turquoise	0.127562	147.057	0.786243	4739	1.08957	2.32369e-06	0.70005
OsAffx.24728.1.S1_at	Os02g0668400	turquoise	0.114209	147.048	0.828826	5275	1.06688	0.00490182	0.851527
Os.48809.1.S1_at	Os04g0641000	turquoise	0.0597214	146.845	0.790656	7838	1.03294	0.0941483	0.722753
Os.17895.1.S1_at	Os10g0445500	turquoise	0.163431	146.665	0.807776	3354	1.1014	2.34693e-05	0.939053
Os.27352.1.S1_at	Os04g0381000	turquoise	0.0594104	146.652	0.814269	7856	1.02649	0.551487	0.957798
Os.11335.4.S1_at	Os01g0348700	turquoise	0.134536	146.633	0.696647	4437	1.07105	0.00889392	0.958385
Os.48269.1.S1_at	Os05g0502800	turquoise	0.0613673	146.514	0.782096	7754	1.0276	0.433689	0.924373
Os.17895.1.S1_a_at	Os10g0445500	turquoise	0.14626	146.199	0.817009	3954	1.09049	0.000123388	0.923352
Os.18639.1.S1_at	Os03g0240800	turquoise	0.153057	146.045	0.821936	3705	1.07752	0.0225744	0.996336
OsAffx.16884.1.S1_at	Os08g0174900	turquoise	0.0913841	145.639	0.797056	6330	1.0591	0.00159289	0.711141
Os.10470.1.S1_s_at	Os05g0430400	black	-0.202224	145.628	0.926366	23565	0.844475	0.8676	0
Os.8767.1.S1_at	Os03g0796501	turquoise	0.139994	145.503	0.727228	4200	1.06034	0.172568	0.997892
Os.7389.1.S1_at	Os03g0725000	turquoise	0.145608	145.459	0.81875	3980	1.05727	0.376047	0.999717
Os.15985.1.S1_at	Os11g0433600	turquoise	0.00349061	145.303	0.766509	11093	1.00351	0	4.64738e-07
Os.11297.1.S1_at	Os12g0567700	turquoise	0.24135	145.178	0.746596	1281	1.09191	0.0740163	0.999999
Os.2620.1.S1_at	Os06g0508700	turquoise	0.187807	145.011	0.754331	2562	1.07801	0.0947427	0.999937
Os.13799.1.S1_at	Os02g0468200	turquoise	0.044245	144.956	0.795279	8668	1.02069	0.416791	0.792952
Os.49125.1.S1_s_at	Os05g0509300	turquoise	-0.0140542	144.831	0.769179	12259	0.991318	0.144801	0.0498906
Os.53765.1.S1_at	Os03g0669000	turquoise	0.213865	144.722	0.797335	1831	1.11551	0.000106193	0.999814
OsAffx.28339.1.S1_at	Os07g0177100	turquoise	0.0116379	144.625	0.775686	10572	1.00729	0.0655297	0.127932
Os.12358.1.S1_at	Os03g0297100	turquoise	0.226186	144.518	0.720052	1554	1.13952	0	0.998217
Os.42681.1.S1_at	Os01g0876900	turquoise	0.0560898	144.426	0.781986	8022	1.04147	0.000128035	0.0921898
Os.3822.2.S2_x_at	Os01g0235400	turquoise	0.179602	144.315	0.782898	2816	1.09472	0.00187731	0.99754
Os.27731.1.S1_at	---	turquoise	0.200406	143.979	0.699026	2184	1.07568	0.142068	0.999987
Os.11755.1.S1_at	Os04g0434300	turquoise	0.156761	143.836	0.799827	3598	1.0701	0.0865344	0.998685
Os.54384.1.S1_at	Os02g0638000	turquoise	0.117911	143.766	0.821024	5093	1.0613	0.036336	0.962905
Os.23276.1.S2_at	Os02g0592300	turquoise	0.026859	143.603	0.79115	9633	1.0156	0.126662	0.333453
Os.13952.1.S1_at	Os08g0535600	turquoise	0.164602	143.477	0.803141	3315	1.08407	0.00525805	0.995711
Os.38074.1.S1_x_at	Os01g0250600	turquoise	0.159754	143.239	0.765561	3484	1.06485	0.200159	0.999633
Os.1082.2.S1_at	Os01g0304000 /// Os05g0355500	turquoise	0.203352	143.046	0.659487	2114	1.0988	0.0018471	0.999692
OsAffx.19483.1.S1_s_at	Os12g0135900	turquoise	0.0827951	142.966	0.817067	6748	1.03882	0.313597	0.941727
Os.42832.1.S1_at	Os01g0945001	turquoise	0.140817	142.736	0.820569	4166	1.0792	0.00325758	0.967005
OsAffx.25676.1.S1_x_at	Os03g0721200	turquoise	0.0862798	142.709	0.807044	6569	1.05581	0.00219821	0.526551
Os.46716.1.S1_at	Os10g0170000	turquoise	0.0286946	142.493	0.779393	9514	1.01982	0.00211874	0.0463211
Os.21423.1.S1_at	Os06g0498500	turquoise	0.102271	142.275	0.778328	5800	1.04726	0.207975	0.980936
Os.15944.1.S1_a_at	Os10g0501000	turquoise	0.0282557	142.219	0.78865	9544	1.02132	0.000423609	0.0132636
Os.27630.1.A1_at	Os07g0570700	black	-0.20037	142.139	0.911675	23515	0.861476	0.972106	0
Os.5630.1.S1_s_at	Os02g0266100	turquoise	0.106455	141.733	0.797861	5628	1.05219	0.106479	0.969998
OsAffx.23600.2.S1_at	---	turquoise	0.0181795	141.709	0.786661	10154	1.01055	0.119745	0.231526
Os.12353.1.S1_at	Os12g0244200	turquoise	0.102379	141.516	0.802459	5797	1.04937	0.14385	0.970107
Os.8261.2.S1_at	Os01g0970900	turquoise	0.122154	141.316	0.794403	4948	1.07383	0.000907401	0.91475
Os.6598.1.S1_at	Os02g0288200	turquoise	0.0522622	141.106	0.801726	8205	1.02254	0.618904	0.947441
Os.9363.1.S1_at	Os04g0605900	turquoise	0.211313	140.758	0.686672	1894	1.13491	1.16185e-06	0.990748
Os.3921.1.S1_at	Os03g0565500	turquoise	0.127942	140.639	0.798338	4716	1.06457	0.0443074	0.987171
Os.54185.1.S1_at	Os01g0949200	turquoise	0.0570533	140.609	0.772491	7978	1.03873	0.000758452	0.194869
Os.4996.1.S1_at	Os01g0626300	turquoise	0.246776	140.596	0.785926	1193	1.12748	5.92541e-05	0.99998
Os.52295.1.S1_at	Os04g0530000	turquoise	0.198291	140.586	0.821476	2228	1.11969	1.62658e-05	0.996365
Os.11245.1.S2_at	Os05g0301500	turquoise	0.247534	140.523	0.804908	1177	1.12556	0.000163588	0.999991
Os.8783.1.S1_at	Os07g0170300	turquoise	0.140128	140.344	0.721445	4194	1.06589	0.0558517	0.993764
Os.18634.1.S1_at	Os04g0527800	turquoise	0.150518	140.287	0.7932	3812	1.0686	0.0942905	0.99871
OsAffx.12788.1.S1_at	Os03g0185600	turquoise	0.181022	139.559	0.796149	2769	1.09606	0.00124039	0.998768
Os.24720.1.S1_at	Os05g0567300	black	-0.15797	139.55	0.906728	22015	0.861829	0.115592	0
Os.2298.1.S1_at	Os03g0113100	turquoise	0.0831537	139.521	0.804944	6722	1.03908	0.229926	0.917996
Os.9995.1.S1_at	Os03g0276700	turquoise	0.115955	139.194	0.797592	5200	1.07213	0.00162705	0.819854
Os.11568.1.A1_x_at	Os12g0163200	turquoise	0.122788	139.118	0.780496	4921	1.08784	2.55606e-06	0.569372
Os.8148.1.S1_a_at	Os04g0576500	turquoise	0.0510856	139.112	0.763303	8255	1.05495	0	4.87975e-06
Os.7876.1.S1_at	Os02g0162500	turquoise	0.156488	139.093	0.716765	3603	1.07302	0.0330419	0.996096
Os.5952.1.S1_at	Os03g0198400	turquoise	0.249215	139.075	0.790032	1150	1.14096	6.7387e-06	0.999964
Os.53203.1.S1_at	Os05g0141400	turquoise	0.048921	138.911	0.781408	8379	1.02819	0.0750656	0.543448
Os.53449.1.A1_at	Os03g0288800	turquoise	0.0353457	138.584	0.797565	9148	1.01563	0.666739	0.893935
Os.6721.1.S1_at	Os06g0602600	turquoise	0.134598	138.295	0.801409	4434	1.05218	0.374548	0.999251
Os.19558.1.S1_at	Os05g0204900	turquoise	0.0299413	138.112	0.75794	9423	1.01285	0.636625	0.895348
OsAffx.2398.1.S1_at	Os01g0860300	turquoise	0.176747	137.986	0.647742	2933	1.11253	2.32369e-06	0.9491
Os.373.1.S1_s_at	Os04g0485400	turquoise	0.114907	137.885	0.802786	5242	1.0618	0.0140923	0.94404
Os.46271.1.S1_at	---	turquoise	0.12871	137.857	0.777173	4682	1.04074	0.809124	0.999816
Os.49113.1.S1_at	Os01g0679000	turquoise	0.124458	137.73	0.81099	4859	1.07148	0.00437179	0.908297
Os.14790.1.S1_at	Os01g0818300	turquoise	0.131567	137.717	0.824141	4555	1.08135	0.000800976	0.893621
Os.54078.1.S1_at	Os02g0634600	turquoise	0.190655	137.524	0.807743	2480	1.10675	0.000239108	0.994848
Os.26952.1.S1_at	Os01g0888500	turquoise	0.00795131	137.438	0.77465	10800	1.00635	0.00012455	0.000957825
Os.26574.1.S1_at	Os05g0389300	turquoise	0.108693	137.35	0.777562	5526	1.03689	0.773059	0.999542
Os.19611.3.S1_at	Os10g0460900	black	-0.177698	137.033	0.901444	22818	0.860377	0.658225	0
Os.13577.1.S1_at	Os11g0620000	turquoise	0.149684	137.003	0.810572	3835	1.06463	0.155346	0.999158
Os.39944.1.S1_at	Os11g0216400	turquoise	0.083707	136.843	0.782749	6693	1.05582	0.000437783	0.379169
Os.5132.1.S1_at	Os05g0558900	turquoise	0.0964455	136.637	0.79205	6072	1.03918	0.517757	0.995546
Os.17895.2.S1_x_at	Os10g0445500	turquoise	0.160254	136.59	0.797485	3465	1.10436	7.43581e-06	0.903099
Os.47890.1.S1_s_at	Os12g0556400	turquoise	0.0604422	136.522	0.780587	7809	1.0272	0.517802	0.949149
OsAffx.7123.1.S1_at	Os11g0265600	turquoise	0.0385854	136.521	0.788754	8975	1.01993	0.31147	0.709808
Os.18949.1.S1_at	Os09g0352400	turquoise	0.146378	136.439	0.755704	3948	1.06153	0.190529	0.998896
Os.10745.1.S1_at	Os04g0585300	turquoise	0.0517329	136.291	0.765691	8231	1.03287	0.00600999	0.331337
Os.12595.1.S1_at	Os03g0347200	turquoise	0.0193881	136.28	0.775608	10081	1.00876	0.656716	0.812234
Os.49090.1.S1_at	Os02g0820300	turquoise	0.158374	136.217	0.805547	3540	1.07473	0.0315834	0.997292
Os.35451.1.S1_at	Os03g0313600	turquoise	0.0376224	136.205	0.777701	9027	1.02502	0.00415987	0.144408
OsAffx.28902.1.S1_s_at	Os07g0639900	turquoise	0.0914588	136.169	0.797982	6328	1.05926	0.000902289	0.481217
Os.8941.1.S1_at	Os06g0693500	turquoise	0.122496	136.058	0.793359	4930	1.05695	0.129164	0.992443
Os.9027.1.S1_at	Os03g0249400	turquoise	0.14029	136.054	0.72904	4189	1.07738	0.00142303	0.963607
Os.18127.1.A1_at	Os04g0118900	turquoise	0.154487	136.019	0.811334	3660	1.06505	0.201174	0.999738
OsAffx.31686.1.S1_s_at	Os12g0209100	turquoise	0.0774257	135.883	0.799199	7001	1.04409	0.0356119	0.728148
Os.12362.1.S1_at	Os03g0576700	turquoise	0.107006	135.866	0.713273	5599	1.0435	0.442549	0.994483
Os.4469.1.S1_at	Os05g0540100	turquoise	0.0035368	135.857	0.803941	11086	1.00187	0.502379	0.370002
Os.24616.1.S2_at	Os04g0548300	turquoise	0.15729	135.687	0.796423	3580	1.08884	0.000846753	0.984049
Os.12229.1.S1_at	Os09g0498100	turquoise	0.0526596	135.667	0.797109	8175	1.03327	0.00864087	0.240346
Os.7733.1.S2_at	Os01g0913400	turquoise	0.130464	135.581	0.812911	4607	1.0844	7.99349e-05	0.784284
Os.20176.1.S1_at	Os03g0747700	black	-0.19745	135.412	0.911263	23450	0.839586	0.688558	0
Os.4720.1.S1_at	Os07g0613200	turquoise	0.14004	135.307	0.676339	4197	1.04982	0.5397	0.999613
Os.45920.1.S1_at	Os03g0105600	turquoise	0.194066	135.166	0.713977	2361	1.16161	0	0.632673
Os.56058.1.S1_at	Os09g0112400	turquoise	0.0509084	134.997	0.799625	8266	1.025	0.327429	0.821102
Os.24297.1.A1_at	Os03g0131400	turquoise	0.180137	134.832	0.811064	2798	1.07861	0.077008	0.999881
Os.17949.1.S1_a_at	Os07g0162300	turquoise	0.0183749	134.772	0.775537	10143	1.01246	0.0118773	0.0555964
Os.4087.1.S1_at	Os10g0557800	turquoise	0.197157	134.731	0.766312	2263	1.11217	4.74033e-05	0.996744
Os.52507.1.S1_at	Os01g0618400	black	-0.143132	134.63	0.877072	21293	0.853048	0.00102916	0
Os.44812.1.S1_at	Os06g0127200	turquoise	0.128046	134.616	0.799825	4712	1.08442	5.64657e-05	0.768572
Os.49113.1.S1_s_at	Os01g0679000	turquoise	0.10193	134.556	0.805007	5820	1.06107	0.00687603	0.751654
Os.4746.2.S1_x_at	Os02g0717800	turquoise	0.183896	134.285	0.699694	2678	1.06351	0.393702	0.999973
Os.16318.1.S1_at	Os12g0409000	turquoise	0.0792186	134.005	0.764422	6921	1.05514	0.000355292	0.370811
Os.15893.1.A1_at	---	turquoise	0.0543307	133.748	0.792093	8104	1.02177	0.738266	0.977434
Os.53799.1.S1_at	Os06g0224600	turquoise	0.146148	133.641	0.798714	3962	1.08083	0.00287905	0.966478
Os.11043.2.S1_at	Os09g0413500	turquoise	0.173234	133.401	0.653087	3047	1.10742	4.64738e-06	0.963809
Os.18008.1.S1_at	Os01g0127400	black	-0.138465	133.322	0.907149	21040	0.879901	0.110843	0
Os.8261.1.S1_at	Os01g0970900	turquoise	0.188383	133.134	0.802122	2544	1.12129	1.39421e-06	0.98578
Os.9268.1.S1_at	Os07g0546700	turquoise	0.131724	133.133	0.732443	4548	1.09261	1.39421e-06	0.508778
OsAffx.27841.1.S1_s_at	Os06g0474200	turquoise	0.0607718	133.02	0.799632	7790	1.03591	0.041301	0.524367
Os.9040.1.S1_at	Os08g0160000	turquoise	0.106987	132.985	0.775868	5601	1.02985	0.941529	0.999905
Os.7308.1.S2_x_at	Os03g0425000	black	-0.117139	132.952	0.888599	19747	0.890786	0.0065772	0
Os.7618.1.S1_at	Os04g0117600	turquoise	0.0582396	132.952	0.78942	7916	1.02715	0.418512	0.9189
Os.6199.2.A1_at	Os01g0742000	turquoise	0.0589245	132.859	0.764258	7876	1.05256	0	0.00467573
Os.9478.1.S1_at	Os02g0290400	turquoise	0.133232	132.833	0.74617	4488	1.05134	0.374082	0.999441
Os.14216.3.S1_x_at	Os01g0976600	turquoise	0.161776	132.76	0.795547	3416	1.0665	0.182087	0.999678
Os.7255.2.S1_at	Os06g0244100	turquoise	0.01464	132.73	0.784356	10385	1.00846	0.165787	0.235318
Os.12292.1.S1_at	Os10g0411800	turquoise	0.196014	132.668	0.6917	2305	1.08411	0.0406634	0.999915
Os.10856.1.S1_at	Os12g0563500	turquoise	0.111131	132.54	0.799637	5410	1.04702	0.363564	0.9965
Os.13721.1.S1_at	Os04g0630000	turquoise	0.0711169	132.479	0.734315	7300	1.0335	0.260912	0.90634
Os.52764.1.S1_x_at	Os11g0125500	turquoise	0.0307655	132.298	0.797828	9373	1.01725	0.207285	0.453237
Os.12608.1.S1_at	Os07g0158300	black	-0.152557	132.285	0.89048	21782	0.873021	0.235512	0
Os.27944.1.S1_at	Os03g0178200	black	-0.251924	132.102	0.901386	24371	0.776426	0.908747	0
OsAffx.12938.1.S1_at	Os03g0308900	turquoise	0.0182304	132.064	0.777603	10150	1.01029	0.171922	0.349004
OsAffx.4104.1.S1_at	Os04g0544400	black	-0.157142	132.015	0.896714	21980	0.868793	0.216265	0
Os.5400.1.S1_at	Os07g0112800	turquoise	0.0527776	131.932	0.778979	8171	1.02458	0.445046	0.924395
Os.12583.1.S1_at	Os03g0271200	turquoise	0.0265355	131.906	0.759785	9657	1.01759	0.00858975	0.104839
Os.53445.1.S2_at	Os08g0244400	turquoise	0.040175	131.865	0.776529	8890	1.01993	0.321986	0.775245
Os.24938.1.S1_at	Os12g0607100	turquoise	0.203668	131.864	0.664479	2104	1.09488	0.00441757	0.999841
Os.53500.1.S1_at	Os01g0976600	turquoise	0.0825589	131.366	0.795027	6759	1.03574	0.471256	0.977783
Os.15734.1.S1_at	Os08g0345400	black	-0.147016	131.32	0.881903	21496	0.883863	0.333798	0
Os.47596.1.S1_at	Os07g0689300	turquoise	0.112075	131.216	0.780079	5361	1.07927	2.30045e-05	0.505221
Os.5421.1.S1_s_at	Os03g0669000	turquoise	0.168329	131.126	0.758816	3194	1.06742	0.154648	0.999883
Os.53977.1.S1_at	Os04g0436800	turquoise	0.0196851	130.845	0.774664	10052	1.01417	0.00283932	0.0363251
Os.11210.1.S1_at	Os12g0563200	black	-0.154516	130.731	0.892312	21882	0.892451	0.770416	0
Os.52130.1.S1_at	Os02g0735800	black	-0.180407	130.665	0.898419	22908	0.855977	0.609703	0
Os.18156.1.S1_at	Os09g0525200	turquoise	0.0105372	130.4	0.791797	10639	1.00479	0.770396	0.736097
Os.23950.1.A1_at	Os07g0168000	black	-0.168958	130.389	0.891868	22467	0.874816	0.649945	0
Os.27129.1.S1_at	Os07g0660400	turquoise	0.00308816	130.338	0.759802	11121	1.00241	0.000548856	0.00197839
Os.20693.1.S1_at	Os11g0638000	black	-0.158034	130.321	0.887599	22018	0.875062	0.380347	0
Os.54568.1.S1_at	Os10g0509000	black	-0.228537	130.223	0.907717	24070	0.850186	0.99809	0
Os.8273.1.S1_s_at	Os07g0616600	turquoise	0.224824	130.213	0.645004	1591	1.14815	0	0.991786
Os.6831.1.S1_a_at	Os08g0557100	black	-0.182203	129.869	0.893744	22966	0.885025	0.975508	6.97107e-07
Os.37926.1.S1_at	Os03g0125300	turquoise	0.17509	129.851	0.753235	2985	1.08471	0.0144034	0.998649
Os.52009.1.S1_at	Os04g0628000	turquoise	0.131473	129.842	0.78375	4561	1.05242	0.37072	0.998626
Os.44611.1.S1_at	Os07g0660700	turquoise	0.19102	129.798	0.744671	2465	1.08606	0.0270429	0.999831
Os.17269.1.S1_at	Os01g0339900	turquoise	0.240313	129.651	0.792288	1306	1.13566	6.50633e-06	0.999918
Os.50913.1.S1_at	Os07g0611600	turquoise	0.11502	129.608	0.796927	5238	1.05656	0.116356	0.972428
Os.27149.1.S1_at	Os05g0295100	turquoise	-0.00409104	129.555	0.750772	11598	0.997734	0.294566	0.266326
Os.27782.1.S1_at	Os03g0736400	black	-0.14457	129.338	0.863374	21362	0.869177	0.0602029	0
Os.39982.1.S1_at	Os01g0911900	turquoise	0.138841	129.099	0.80019	4245	1.07298	0.0157906	0.976567
Os.16984.1.S1_a_at	Os07g0516900	turquoise	0.0890141	129.049	0.746459	6428	1.03779	0.384292	0.982228
Os.26798.1.S1_at	Os12g0541500	black	-0.169268	128.988	0.890644	22479	0.868553	0.52831	0
Os.8938.1.S1_at	Os09g0279500	black	-0.149603	128.837	0.872099	21632	0.845364	0.00302823	0
Os.18387.1.S1_at	Os07g0191700	turquoise	0.13239	128.836	0.784464	4522	1.06996	0.0122445	0.983184
Os.11671.1.S1_at	Os02g0115600	black	-0.199347	128.619	0.889111	23490	0.851136	0.878867	0
OsAffx.6386.1.S1_at	Os09g0411650	black	-0.146724	128.414	0.896102	21478	0.886317	0.338118	0
Os.23652.1.S1_at	Os03g0853900	turquoise	0.148463	128.398	0.778275	3863	1.06272	0.198411	0.999267
Os.7231.1.S1_s_at	Os08g0308100	turquoise	0.129635	128.314	0.770779	4642	1.04373	0.717485	0.999797
Os.26840.1.S1_at	Os11g0594200	turquoise	0.142206	128.206	0.773718	4113	1.06916	0.0337576	0.991985
Os.56059.2.S1_at	Os02g0230000	turquoise	0.173097	128.131	0.782663	3051	1.08687	0.00794539	0.998361
Os.18152.1.S1_at	Os03g0801800	turquoise	0.0525897	128.126	0.781904	8179	1.02362	0.479771	0.904927
Os.22795.1.S1_at	Os02g0538000	black	-0.216063	127.829	0.907329	23876	0.871657	0.998808	4.64738e-07
Os.16822.1.S1_at	Os01g0131800	turquoise	0.106859	127.757	0.791749	5606	1.04653	0.330549	0.99197
Os.48014.1.S1_x_at	Os03g0261900	turquoise	0.127289	127.587	0.778157	4753	1.0625	0.0571565	0.98642
Os.14817.1.S1_a_at	Os10g0512500	black	-0.141627	127.431	0.864866	21213	0.862695	0.0109406	0
OsAffx.27508.63.S1_s_at	NA	turquoise	0.0523131	127.358	0.759617	8201	1.03463	0.0030761	0.265865
Os.15542.1.S1_at	Os09g0116400	turquoise	0.056918	127.225	0.782643	7983	1.02415	0.619537	0.95455
Os.25428.1.S1_at	Os01g0762400 /// Os01g0762600	turquoise	0.105245	127.011	0.776725	5673	1.08555	0	0.193616
Os.40563.1.S1_x_at	Os01g0358400	turquoise	0.148644	126.836	0.665895	3855	1.08049	0.00239596	0.975174
Os.20064.2.S1_at	Os04g0428900	turquoise	0.112949	126.767	0.806604	5323	1.04949	0.279629	0.992423
Os.9998.1.S1_at	Os01g0911200	turquoise	0.263545	126.154	0.78047	948	1.12237	0.000711282	0.999998
Os.11175.1.S1_at	Os05g0566500	turquoise	0.186476	125.922	0.678585	2603	1.07781	0.0614893	0.999905
OsAffx.14399.1.S1_x_at	Os04g0630000	turquoise	0.0997021	125.858	0.729276	5927	1.04941	0.0919793	0.955694
Os.51211.1.S1_at	Os02g0307800	black	-0.148944	125.777	0.889633	21600	0.89043	0.590244	0
Os.8635.1.S1_at	Os08g0191200	turquoise	0.0488205	125.737	0.783449	8386	1.02905	0.0655255	0.443794
Os.2431.1.S1_at	Os11g0209200	turquoise	0.0933287	125.637	0.7779	6232	1.05817	0.00470175	0.7275
Os.53877.1.S1_x_at	Os11g0610900	black	-0.149221	125.552	0.874547	21614	0.913753	0.969727	0.00026676
Os.16645.1.A1_at	Os12g0209000	black	-0.138904	125.538	0.894343	21061	0.889257	0.23731	0
Os.7231.1.S1_at	Os08g0308100	turquoise	0.177789	125.395	0.772161	2890	1.06633	0.268556	0.99998
OsAffx.14249.1.S1_at	Os04g0508900	turquoise	0.0935596	125.284	0.780915	6216	1.03845	0.519896	0.990796
Os.25112.1.S1_at	Os02g0804300	turquoise	0.146284	125.27	0.718767	3953	1.07639	0.00730615	0.983232
Os.15153.1.S1_at	Os03g0721200	turquoise	0.124945	125.201	0.787799	4837	1.07565	0.000909957	0.857526
Os.8764.1.A1_a_at	Os11g0643700	turquoise	0.0740853	125.151	0.791459	7145	1.03426	0.361949	0.935928
Os.11097.1.S1_at	Os02g0234800	turquoise	0.0354227	125.051	0.796641	9144	1.01158	0.973682	0.992445
Os.37511.1.S1_at	Os05g0148300	turquoise	0.159858	124.602	0.778415	3479	1.10592	5.57686e-06	0.891355
Os.9142.1.S1_at	Os05g0587200	black	-0.170237	124.555	0.884633	22528	0.897954	0.982429	1.02242e-05
OsAffx.11639.1.S1_at	---	turquoise	0.13054	124.237	0.691982	4604	1.07221	0.00159266	0.938587
Os.27914.1.S1_at	Os08g0117100	black	-0.179415	124.1	0.893088	22872	0.874281	0.896736	0
Os.6203.1.S1_at	Os09g0497700	turquoise	0.00799107	123.903	0.780599	10796	1.00487	0.121673	0.102387
Os.33206.1.S1_at	Os06g0158600	turquoise	0.17705	123.693	0.70112	2921	1.08301	0.0130124	0.999104
Os.12997.1.S1_at	Os02g0658300	turquoise	0.0971023	123.679	0.775102	6043	1.04009	0.479604	0.990665
OsAffx.26382.1.S1_at	Os04g0464800	black	-0.15718	123.535	0.874925	21985	0.886288	0.699326	0
Os.10561.1.S1_at	Os07g0209000	turquoise	0.24584	123.378	0.76307	1208	1.13993	2.55606e-06	0.999904
Os.14757.1.S1_at	Os04g0599700	turquoise	-0.0224631	123.313	0.760432	12852	0.986702	0.356067	0.0849248
Os.34156.1.S1_a_at	Os01g0746200	turquoise	0.0118444	123.177	0.756259	10551	1.00709	0.124525	0.167422
Os.32013.1.S1_a_at	Os04g0462900	turquoise	0.163467	123.169	0.781088	3353	1.08183	0.0140332	0.997381
Os.12785.1.S1_at	Os10g0564300	turquoise	0.201092	123.082	0.625365	2165	1.10577	0.000169165	0.998812
Os.12189.1.S1_at	Os03g0154700 /// Os11g0602600	turquoise	0.129062	123.001	0.676642	4670	1.06122	0.0613587	0.982829
Os.6190.1.S1_at	Os04g0675500	turquoise	0.165354	122.735	0.787076	3290	1.08528	0.00495062	0.995121
Os.18653.1.S1_at	Os03g0363400	turquoise	0.00917287	122.28	0.744897	10718	1.00635	0.00624794	0.0323704
Os.11484.1.S1_at	Os11g0544800	black	-0.196938	122.191	0.88644	23437	0.861294	0.938763	0
Os.9295.1.S1_at	Os02g0202500	turquoise	0.0606551	122.142	0.750876	7800	1.04233	0.000567677	0.181359
Os.4718.1.S1_at	Os05g0482700	turquoise	0.206168	122.04	0.704335	2032	1.08991	0.0164224	0.999951
Os.47998.1.S1_at	Os01g0606050	turquoise	0.0918616	122.034	0.780177	6314	1.04503	0.152447	0.953047
OsAffx.11980.1.S1_at	Os02g0202300	turquoise	0.0467459	121.982	0.754265	8506	1.02403	0.208159	0.732943
Os.50880.1.S1_a_at	Os09g0246200	turquoise	0.0198239	121.957	0.760181	10041	1.01033	0.398656	0.573035
Os.54312.1.S1_at	Os11g0153900	turquoise	-0.0268442	121.888	0.777791	13156	0.988979	0.943523	0.653308
Os.11523.1.S1_at	Os06g0634600	turquoise	0.161139	121.596	0.79117	3439	1.08196	0.0112955	0.997174
Os.20570.1.S1_x_at	Os06g0115400	black	-0.204318	121.483	0.879463	23615	0.834896	0.754863	0
Os.11528.1.S1_at	Os02g0699600	turquoise	0.179186	121.458	0.647354	2836	1.07796	0.0474683	0.999479
Os.4898.1.S1_at	Os04g0612800	turquoise	0.0932932	121.393	0.78123	6233	1.04874	0.0497665	0.914126
Os.5378.2.S1_x_at	Os03g0130700	turquoise	0.0593476	121.273	0.769082	7859	1.03324	0.0837023	0.573116
OsAffx.2017.1.S1_s_at	Os01g0265900	turquoise	0.0206945	120.962	0.758645	9994	1.01031	0.517785	0.684499
Os.48438.1.S1_at	Os03g0152700	black	-0.147641	120.811	0.876335	21534	0.891107	0.555147	0
Os.7734.2.S1_x_at	Os03g0110400	turquoise	0.094703	120.762	0.782624	6163	1.02786	0.958976	0.999724
Os.18453.1.S1_at	Os09g0359800	turquoise	0.0499069	120.671	0.747671	8319	1.04248	1.39421e-06	0.00662972
Os.50782.1.S1_a_at	Os12g0141500	turquoise	0.128185	120.65	0.752629	4708	1.09752	0	0.534635
Os.54568.1.S1_x_at	Os10g0509000	black	-0.202015	120.648	0.894725	23558	0.860807	0.977266	0
Os.26991.1.S1_x_at	Os01g0618400	black	-0.118144	120.647	0.848953	19810	0.87803	0.00013245	0
Os.15436.1.S1_at	Os08g0254500	black	-0.167747	120.605	0.873139	22418	0.872236	0.612858	0
Os.50384.1.S1_at	Os02g0529700	turquoise	0.267527	120.554	0.686294	893	1.20349	0	0.996943
Os.41397.1.S1_x_at	Os01g0590200	turquoise	0.086343	120.554	0.749413	6565	1.0306	0.812843	0.997432
Os.7308.2.S1_at	Os03g0425000	black	-0.146538	120.361	0.885212	21474	0.869052	0.0896092	0
Os.20898.1.S1_at	Os02g0672600	turquoise	0.110141	120.353	0.790522	5457	1.03596	0.860217	0.999742
Os.9175.1.S1_at	Os05g0549700	turquoise	0.155363	120.303	0.763214	3640	1.09125	0.000317184	0.958624
Os.8300.1.S1_s_at	Os02g0815001	turquoise	0.183654	120.203	0.678821	2685	1.09278	0.00156361	0.995412
Os.46653.1.S1_at	Os10g0495500	turquoise	0.080634	120.156	0.729904	6848	1.03796	0.248266	0.932303
Os.12173.1.S1_at	Os04g0665400	turquoise	0.116044	120.011	0.766879	5193	1.07751	9.15534e-05	0.677788
Os.12204.1.S1_at	Os06g0538000	turquoise	0.177475	119.879	0.748047	2904	1.05265	0.7329	0.999991
Os.12874.1.S1_at	Os07g0270900	turquoise	0.190268	119.798	0.720641	2495	1.11528	6.7387e-06	0.987547
Os.6065.1.S1_at	Os04g0439900	turquoise	-0.000141958	119.637	0.758027	11323	0.999949	0.97377	0.945953
Os.25239.1.S1_a_at	Os01g0958100	black	-0.230814	119.451	0.868187	24105	0.854449	0.998584	0
Os.46888.1.S1_at	Os03g0282900	turquoise	0.132917	119.36	0.749422	4506	1.04406	0.741732	0.999848
Os.18542.1.S1_at	---	turquoise	0.124796	119.262	0.791975	4841	1.0626	0.0606685	0.987337
OsAffx.29348.1.S1_s_at	Os08g0344600	turquoise	0.0494465	119.255	0.734184	8355	1.05465	0	3.95027e-06
Os.53046.1.S1_s_at	Os01g0940600	black	-0.191106	119.174	0.893216	23273	0.818278	0.0799198	0
Os.14640.1.S1_at	Os11g0580800	black	-0.190252	119.155	0.892156	23245	0.881304	0.994036	6.97107e-07
Os.51724.1.S1_at	Os04g0483400	turquoise	0.0418182	119.124	0.763832	8806	1.02322	0.146623	0.598704
Os.39533.1.A1_x_at	---	turquoise	0.117107	119.12	0.663099	5140	1.06539	0.00374718	0.881468
Os.43898.1.S1_x_at	Os03g0108600	black	-0.152529	119.072	0.860583	21780	0.883924	0.528519	0
Os.26040.1.S1_at	Os03g0843400	black	-0.227653	118.969	0.852501	24057	0.815621	0.901156	0
Os.37769.1.S1_at	Os09g0132600	turquoise	0.00855672	118.865	0.756207	10764	1.003	0.969976	0.968843
Os.52287.2.S1_at	Os02g0120400	turquoise	0.0223081	118.77	0.773761	9891	1.0156	0.00752318	0.0468233
Os.4650.1.S1_at	Os04g0397000	turquoise	0.250443	118.755	0.744469	1134	1.1093	0.0056059	0.999998
Os.46746.1.S1_at	Os01g0225200	turquoise	0.0351046	118.723	0.751907	9161	1.01824	0.279301	0.667656
Os.15458.1.S1_at	Os06g0608300	turquoise	0.0143451	118.602	0.762854	10405	1.00552	0.906865	0.941051
Os.5378.2.S1_at	Os03g0130700	turquoise	0.0474638	118.505	0.769439	8467	1.03198	0.00298501	0.0835913
Os.12835.2.S1_a_at	Os07g0614500	turquoise	0.116765	118.455	0.719346	5153	1.05244	0.226092	0.989898
OsAffx.27399.1.S1_at	Os05g0586900	black	-0.134178	118.448	0.877091	20802	0.902829	0.571798	4.64738e-07
Os.21254.1.S1_at	Os03g0656900	black	-0.107867	118.417	0.844885	19151	0.900342	0.00182108	0
Os.6512.1.S1_at	Os08g0517900	turquoise	0.163557	118.397	0.772785	3346	1.09491	0.000458696	0.985036
Os.27164.1.A1_a_at	Os07g0485400	black	-0.122571	118.244	0.860208	20077	0.933727	0.959295	0.00678982
Os.8520.1.S1_at	Os06g0332800	black	-0.180877	118.12	0.863294	22933	0.889497	0.982871	1.39421e-06
Os.17075.1.S1_at	Os03g0769600	black	-0.11931	118.093	0.864954	19882	0.890284	0.0167057	0
Os.50809.1.S1_at	Os11g0616200	turquoise	0.0736968	118.032	0.753106	7172	1.04816	0.00135332	0.399197
Os.15295.3.S1_x_at	Os01g0930000	black	-0.158324	117.981	0.887662	22032	0.883751	0.722477	0
Os.1227.2.S1_x_at	Os01g0238800	turquoise	0.13045	117.958	0.781717	4608	1.0552	0.276455	0.997874
Os.27831.1.S1_at	Os01g0920300	black	-0.103305	117.957	0.854774	18854	0.890991	6.59928e-05	0
Os.10458.1.S1_at	Os08g0154700	turquoise	0.0520396	117.742	0.772059	8218	1.0158	0.975354	0.997136
Os.5952.2.S1_s_at	Os01g0559100	turquoise	0.212125	117.711	0.728436	1874	1.09103	0.0282519	0.999973
Os.8522.1.S1_at	Os06g0671700	turquoise	-0.00991686	117.661	0.735806	11967	0.99136	2.20751e-05	3.22993e-05
Os.52411.1.S1_at	Os03g0117800	black	-0.200208	117.63	0.884423	23513	0.882434	0.998038	1.62658e-06
Os.45994.2.S1_at	Os01g0262700	black	-0.0789713	117.48	0.87604	17080	0.945692	0.210764	0.000188451
Os.24663.1.S1_s_at	Os02g0750400	black	-0.213555	117.439	0.875031	23829	0.864859	0.995123	0
Os.51296.1.S1_at	Os05g0485500	turquoise	-0.0172427	117.341	0.740823	12493	0.990207	0.292335	0.127117
Os.52764.1.S1_at	Os11g0125500	turquoise	0.00650234	117.157	0.782325	10884	1.0043	0.0569272	0.031625
Os.54215.1.S1_x_at	Os07g0301200	turquoise	0.0819987	117.152	0.698279	6782	1.02987	0.76304	0.995662
Os.12732.2.S1_x_at	Os10g0573900	turquoise	0.0631019	117.115	0.754196	7663	1.03268	0.136528	0.803408
Os.4290.1.S1_at	Os06g0129800	turquoise	0.0448978	117.079	0.762911	8632	1.01852	0.756194	0.956941
Os.34521.1.S1_at	Os03g0411500	black	-0.127853	116.91	0.863749	20414	0.916505	0.705814	1.16185e-05
Os.27694.1.S1_at	Os02g0694800	black	-0.174664	116.631	0.899435	22697	0.868976	0.763953	0
Os.27772.2.S1_at	Os12g0533700	black	-0.165272	116.515	0.889786	22333	0.917858	0.998957	0.00519089
Os.21199.1.S1_s_at	Os06g0111300	black	-0.20174	116.368	0.889508	23550	0.848788	0.888366	0
Os.12214.1.S1_at	Os09g0567000	turquoise	0.122501	116.363	0.754181	4929	1.06429	0.0145893	0.973521
Os.37217.2.S1_at	Os03g0822300	turquoise	0.120279	116.331	0.752999	5024	1.0739	0.000676426	0.768564
Os.12189.2.S1_x_at	Os03g0154700 /// Os11g0602600	turquoise	0.147163	116.157	0.655375	3916	1.05623	0.358323	0.999501
Os.11258.1.S1_at	Os07g0647900	turquoise	0.119408	115.936	0.756081	5046	1.05564	0.101816	0.988338
Os.26049.1.S1_at	Os08g0377400	turquoise	0.110149	115.93	0.767669	5456	1.05715	0.0322115	0.953117
Os.52304.1.S1_at	Os04g0479700	turquoise	0.100031	115.831	0.74842	5911	1.06271	0.000671082	0.595166
Os.18113.1.S1_s_at	Os04g0480400	turquoise	0.0443683	115.789	0.778852	8655	1.02073	0.514538	0.851895
Os.24391.1.A1_at	Os02g0795900	turquoise	0.127197	115.605	0.760207	4754	1.05857	0.116824	0.991414
Os.52638.1.S1_at	Os02g0827600	black	-0.117543	115.561	0.864407	19771	0.893058	0.0201582	0
Os.27006.1.S1_at	Os03g0271100	black	-0.150322	115.551	0.890627	21675	0.876794	0.319851	0
Os.20570.2.S1_at	Os06g0115400	black	-0.204286	115.446	0.874657	23613	0.848421	0.888015	0
Os.15037.1.S2_at	Os08g0175300	turquoise	0.0364381	115.335	0.74556	9099	1.03132	3.95027e-06	0.00130917
Os.6138.1.S1_at	Os01g0148700	turquoise	0.107093	115.333	0.755162	5595	1.04384	0.360538	0.994988
OsAffx.27443.1.S1_x_at	Os06g0127200	turquoise	0.113859	115.33	0.763827	5292	1.06538	0.00540026	0.888564
Os.27128.1.A1_a_at	Os10g0484700	black	-0.144777	115.292	0.869127	21377	0.907649	0.900557	1.48716e-05
OsAffx.12216.1.S1_at	Os02g0469000	turquoise	0.0045262	115.276	0.754115	11016	1.00193	0.885734	0.84188
Os.11397.1.S1_at	Os02g0751600	black	-0.111778	115.129	0.875411	19384	0.89076	0.000288835	0
Os.14855.1.S1_at	Os01g0901900	black	-0.118104	115.103	0.848912	19809	0.897366	0.038666	0
Os.23604.1.S1_at	Os01g0889800	black	-0.127552	115.078	0.863862	20393	0.905734	0.399793	4.64738e-07
Os.22712.1.S1_at	---	turquoise	0.0478979	114.933	0.733181	8438	1.02541	0.0859814	0.643394
Os.5952.4.S1_x_at	Os01g0559100	turquoise	0.191761	114.475	0.738448	2440	1.08772	0.0193898	0.999875
Os.37652.2.S1_at	Os01g0530400	turquoise	0.0510461	114.466	0.767233	8259	1.02694	0.196248	0.664701
Os.318.1.S1_at	Os03g0758800	turquoise	0.220134	114.353	0.730985	1683	1.08297	0.140913	0.999996
OsAffx.11895.1.S1_at	Os02g0142500	turquoise	0.0372309	114.323	0.765839	9054	1.01918	0.265232	0.651203
Os.45407.1.S1_x_at	Os01g0140500	turquoise	0.16562	114.267	0.681184	3280	1.07901	0.0174467	0.998301
Os.25324.1.A1_at	Os08g0224300	black	-0.147498	114.204	0.882895	21526	0.87527	0.100542	0
Os.11879.1.S1_at	Os02g0496500	turquoise	0.03925	114.196	0.721947	8934	1.0349	6.97107e-07	0.001262
Os.17977.1.S1_s_at	Os07g0681000	turquoise	0.101833	114.079	0.759675	5822	1.04172	0.508495	0.99538
Os.6168.1.S1_at	Os03g0216600	turquoise	0.233423	114.002	0.762411	1426	1.08792	0.0929132	0.999999
Os.51082.1.S1_at	Os07g0295400	turquoise	0.0502376	113.969	0.743764	8302	1.0264	0.189407	0.764839
Os.7072.1.S1_at	Os07g0572900	turquoise	0.182451	113.915	0.650513	2729	1.10446	4.11293e-05	0.992039
Os.15538.1.S1_at	Os08g0206600	turquoise	-0.0580855	113.769	0.740815	15457	0.971197	0.873045	0.186635
Os.38033.3.S1_x_at	Os01g0837500	turquoise	0.0466157	113.692	0.774688	8517	1.02064	0.658597	0.915629
Os.18239.1.S1_at	Os02g0305600	turquoise	0.157291	113.519	0.772972	3579	1.10828	6.7387e-06	0.930801
Os.48048.1.A1_at	---	black	-0.113102	113.319	0.869503	19486	0.931017	0.786549	0.000612525
Os.27024.1.S1_at	Os02g0273800	black	-0.139647	113.284	0.857947	21105	0.900623	0.529789	0
Os.33786.1.S1_at	Os02g0831200	black	-0.0982582	113.261	0.860875	18474	0.933796	0.447565	7.66818e-05
Os.18760.1.A1_at	Os07g0229800	black	-0.186411	113.218	0.880893	23097	0.871949	0.919801	0
Os.3042.1.S1_at	Os10g0476000	turquoise	0.173984	113.187	0.76997	3024	1.1284	0	0.932382
Os.10942.2.S1_x_at	Os05g0114600	turquoise	0.0742611	113.174	0.769844	7131	1.02589	0.884528	0.996475
Os.37656.1.S1_at	Os10g0466300	turquoise	0.0701328	112.911	0.753891	7341	1.03019	0.47122	0.969467
Os.26857.1.S1_at	Os02g0610400	turquoise	0.189492	112.792	0.764914	2515	1.08324	0.0320362	0.999832
Os.27658.1.S1_a_at	Os02g0127700	turquoise	0.0924258	112.762	0.760791	6277	1.04644	0.132184	0.936777
Os.48079.1.S1_at	Os07g0568900	black	-0.123461	112.753	0.864402	20131	0.888464	0.0289743	0
Os.46751.1.S1_at	Os02g0284600	turquoise	0.209415	112.716	0.647152	1948	1.07805	0.139933	0.99999
Os.4699.1.S1_at	Os03g0337800	turquoise	0.149305	112.548	0.67012	3846	1.04596	0.768282	0.999954
OsAffx.5759.1.S1_at	Os08g0192400	turquoise	-0.0218319	112.501	0.77855	12798	0.990632	0.943162	0.691502
Os.14565.1.S1_at	Os07g0224000	turquoise	0.234068	112.495	0.616608	1419	1.15627	0	0.99746
Os.3494.1.S1_at	Os01g0220300	turquoise	0.0952585	112.391	0.766099	6134	1.04643	0.125584	0.935288
Os.6246.1.S1_at	Os03g0363800	turquoise	-0.00773946	112.332	0.749609	11821	0.996633	0.839847	0.713418
Os.3196.1.S1_at	NA	turquoise	0.165735	112.324	0.669661	3278	1.05755	0.522618	0.999943
Os.12759.1.S1_at	Os01g0224500	turquoise	0.0405422	112.192	0.772646	8875	1.01395	0.952155	0.988499
Os.12348.3.S1_a_at	Os04g0497600	turquoise	0.0883778	112.073	0.706464	6454	1.03781	0.375543	0.986755
Os.9998.2.S1_x_at	Os01g0911200	turquoise	0.231925	112.034	0.759607	1453	1.11784	0.00029325	0.999976
Os.7402.1.S1_at	Os05g0172500	turquoise	0.099291	111.988	0.767079	5945	1.05815	0.00957174	0.825517
Os.50226.1.S1_at	Os03g0297700	turquoise	0.171817	111.821	0.755577	3083	1.07841	0.0405012	0.999452
Os.39887.1.S1_at	Os05g0486200	turquoise	0.240913	111.797	0.74275	1290	1.13961	2.55606e-06	0.99982
Os.19725.1.S1_x_at	Os10g0560900	turquoise	0.0328356	111.774	0.762204	9271	1.0113	0.947754	0.984032
Os.8911.1.S1_at	Os03g0143400	turquoise	0.20971	111.708	0.758531	1941	1.13131	1.39421e-06	0.996287
Os.47354.1.A1_at	Os08g0116800	turquoise	0.128254	111.447	0.76412	4704	1.09206	1.39421e-06	0.651997
Os.24634.1.A1_s_at	---	black	-0.173667	111.392	0.874617	22666	0.882631	0.886275	0
Os.24368.1.S1_at	Os02g0798700	turquoise	0.132671	111.243	0.77227	4515	1.05952	0.169697	0.997686
Os.9462.2.S1_at	Os12g0611200	turquoise	0.036094	111.164	0.737837	9110	1.04032	0	0
Os.5815.1.S1_at	Os05g0548100	turquoise	0.153629	111.145	0.748784	3685	1.07486	0.0345661	0.997076
Os.5604.1.S1_a_at	Os10g0183900	turquoise	0.140959	111.036	0.76098	4160	1.06343	0.157473	0.997713
Os.51826.1.S1_at	Os05g0125600	turquoise	0.0314355	110.665	0.756713	9340	1.01525	0.466952	0.759928
Os.23203.1.S1_at	Os03g0403100	turquoise	0.0471306	110.471	0.757613	8486	1.02676	0.0705765	0.455434
Os.47468.1.A1_s_at	Os03g0282900	turquoise	0.0632461	110.466	0.730453	7651	1.0206	0.923079	0.996026
Os.27378.1.A1_at	Os02g0104700	black	-0.186422	110.424	0.87324	23098	0.890491	0.992069	3.95027e-06
AFFX-Os_Cyph_5_at	NA	turquoise	0.217383	110.35	0.701263	1752	1.12184	7.66818e-06	0.999445
Os.9048.1.S1_at	Os03g0852900	turquoise	0.0572046	110.331	0.726784	7968	1.04591	5.80923e-06	0.019456
Os.27003.1.S2_a_at	Os10g0421800	red	-0.11833	110.277	0.90249	19815	0.864102	1.39421e-06	0
Os.53241.1.S1_at	---	black	-0.143334	110.192	0.87062	21299	0.903284	0.803035	1.39421e-06
Os.5551.1.S1_at	Os04g0650800	turquoise	0.287956	110.123	0.766041	650	1.25994	0	0.998546
Os.8273.1.S1_at	Os07g0616600	turquoise	0.211218	109.974	0.604573	1898	1.14227	0	0.975982
Os.18234.1.S1_at	Os07g0510100	black	-0.105761	109.965	0.852198	19018	0.91058	0.0202054	0
Os.9792.1.S1_at	Os02g0152900	black	-0.111264	109.778	0.858449	19352	0.899999	0.00663901	0
Os.18113.1.S1_x_at	Os04g0480400	turquoise	0.0211287	109.703	0.752435	9959	1.00698	0.977432	0.985947
Os.35279.1.S1_at	Os11g0572800	turquoise	0.12473	109.549	0.749913	4847	1.08715	5.80923e-06	0.668603
Os.18523.1.S1_at	Os12g0168200	turquoise	0.151316	109.458	0.715089	3779	1.07349	0.0231656	0.995031
Os.5307.1.S1_s_at	---	black	-0.140777	109.451	0.86641	21169	0.920017	0.976097	0.00087882
Os.18605.1.S1_s_at	Os01g0815900	turquoise	0.109909	109.443	0.756495	5469	1.07102	0.000622517	0.790906
Os.2715.1.S1_at	Os10g0563700	turquoise	0.203471	109.417	0.690664	2110	1.13132	6.97107e-07	0.978734
Os.14194.1.S1_at	Os03g0811100	black	-0.188607	109.327	0.854538	23178	0.883808	0.984295	9.29476e-07
Os.27528.1.S1_x_at	Os10g0509000	black	-0.184174	109.297	0.876633	23029	0.872359	0.933143	0
Os.9313.1.S1_at	Os06g0625500	turquoise	0.187211	109.235	0.758187	2584	1.11475	2.20751e-05	0.987523
Os.33440.1.S1_at	Os01g0301700	turquoise	0.0392421	109.105	0.741541	8935	1.02142	0.179196	0.632151
Os.50875.1.S1_at	---	black	-0.189457	109.098	0.868072	23210	0.858441	0.788317	0
Os.54931.1.S2_at	Os10g0484400	turquoise	-0.0200241	109.049	0.740879	12680	0.988965	0.508225	0.211197
Os.49393.1.S1_at	Os11g0592800	black	-0.213421	109.009	0.870819	23825	0.885706	0.999638	2.95109e-05
Os.56955.1.S1_at	Os08g0439900	turquoise	0.0966475	108.911	0.764748	6065	1.05911	0.00472941	0.728862
Os.32977.1.S1_x_at	Os07g0222700	turquoise	0.0309395	108.862	0.740511	9363	1.01494	0.499812	0.746217
Os.27003.1.S1_a_at	Os10g0421800	red	-0.0981737	108.85	0.902193	18466	0.885999	6.97107e-07	0
Os.14023.1.S1_at	Os06g0103400	turquoise	0.0383646	108.677	0.747647	8985	1.02201	0.0754363	0.384915
Os.51893.1.S1_at	Os03g0761200	turquoise	0.135743	108.669	0.762304	4385	1.0728	0.00655071	0.969279
Os.7298.3.S1_x_at	Os03g0225500	turquoise	0.00887447	108.608	0.741397	10741	1.00421	0.603806	0.672577
Os.18433.1.S1_s_at	Os05g0513200	turquoise	0.185744	108.418	0.773337	2622	1.13482	0	0.95012
Os.20200.1.S1_at	Os07g0490400	black	-0.140086	108.394	0.848139	21132	0.910096	0.813992	8.13292e-06
Os.18863.1.S1_at	Os01g0732200	black	-0.146453	108.376	0.860702	21470	0.904718	0.853359	2.55606e-06
Os.10985.1.S1_at	Os11g0199200	turquoise	0.238361	108.273	0.751915	1349	1.21235	0	0.951736
Os.7297.1.S1_at	Os02g0497500	turquoise	0.0347845	108.207	0.724522	9182	1.01971	0.117118	0.498882
Os.4714.2.S1_x_at	Os07g0109500	turquoise	0.178756	108.196	0.639533	2850	1.08934	0.00391379	0.99884
Os.50976.1.S1_at	Os03g0685000	black	-0.234885	108.101	0.861957	24153	0.847447	0.998301	0
Os.52945.1.S1_at	Os12g0123100	turquoise	0.0229364	108.083	0.744283	9850	1.01073	0.571463	0.743239
Os.5054.1.S1_at	Os06g0308000	black	-0.169453	108.069	0.847111	22485	0.882876	0.80313	0
Os.12360.1.S1_at	Os05g0445500	turquoise	0.223529	107.948	0.68926	1613	1.06606	0.501572	0.999999
Os.10190.1.S1_at	Os01g0271500	turquoise	0.187812	107.927	0.775418	2561	1.0625	0.561733	0.999993
Os.14676.1.S1_a_at	Os06g0195900 /// Os07g0110200	turquoise	0.108306	107.879	0.72559	5545	1.05543	0.0470326	0.93349
Os.14778.1.S1_at	Os02g0179300	turquoise	0.0765816	107.751	0.762754	7038	1.02378	0.941778	0.999331
Os.52159.1.S1_at	Os05g0411200	black	-0.0957516	107.718	0.843887	18306	0.928527	0.139798	1.62658e-06
Os.17841.2.S1_x_at	Os07g0163500	black	-0.149828	107.707	0.844701	21649	0.915314	0.976696	0.000393401
Os.53046.1.S1_at	Os01g0940600	black	-0.19096	107.532	0.875502	23268	0.813101	0.0422705	0
Os.48081.1.S1_at	Os07g0124500	turquoise	0.17821	107.52	0.660595	2873	1.07579	0.0703899	0.99982
Os.17796.1.S1_s_at	Os11g0222225	turquoise	0.111942	107.401	0.748727	5369	1.0735	0.000400139	0.721729
Os.7949.1.S1_at	Os03g0356300	black	-0.222942	107.4	0.826341	23982	0.808166	0.77735	0
Os.26818.1.S1_a_at	Os03g0309800	black	-0.25407	107.331	0.873835	24387	0.86706	0.999999	1.62658e-06
Os.17502.1.S1_at	Os11g0533100	red	-0.090102	107.284	0.892508	17907	0.872556	0	0
Os.9748.2.S1_x_at	Os08g0139000	turquoise	0.0615152	107.28	0.742711	7742	1.04302	0.00101127	0.183909
Os.46513.1.S1_at	Os10g0487300	turquoise	0.0626751	107.235	0.743761	7688	1.03443	0.0735181	0.665865
Os.6742.1.S1_at	Os01g0375000	turquoise	0.137316	107.067	0.713571	4311	1.0933	5.80923e-06	0.736614
Os.9466.3.S1_x_at	Os12g0405700	turquoise	0.146926	107.059	0.738339	3928	1.04984	0.597549	0.999901
Os.12938.1.S1_at	Os03g0800800	turquoise	0.0494008	106.849	0.743811	8358	1.0242	0.331436	0.828174
Os.19179.1.S1_at	Os08g0493900	turquoise	0.0361882	106.837	0.753384	9107	1.01826	0.365594	0.604866
Os.8227.1.A1_s_at	Os06g0697400	turquoise	0.20682	106.833	0.75672	2015	1.08405	0.0953373	0.999991
Os.32557.1.S1_s_at	Os01g0164500	turquoise	0.148037	106.749	0.738349	3882	1.07269	0.0338622	0.995226
OsAffx.15190.1.S1_at	Os05g0589200	red	-0.100122	106.585	0.885374	18621	0.855313	0	0
Os.23579.1.A1_at	---	turquoise	0.0583516	106.351	0.752604	7909	1.02795	0.309681	0.879512
Os.48371.1.S1_at	Os07g0599000	turquoise	0.0279699	106.034	0.733916	9559	1.01111	0.825103	0.941454
OsAffx.2438.1.S1_s_at	Os01g0913400	turquoise	0.157699	106.031	0.771939	3565	1.07943	0.0110489	0.995086
Os.37945.1.S1_at	Os05g0556900	turquoise	0.234475	106.02	0.616947	1413	1.18595	0	0.962697
Os.23150.1.S1_at	Os11g0194800	turquoise	1.64e-05	106.006	0.720784	11312	1.00001	0.0174481	0.0166929
Os.5422.1.S1_s_at	Os07g0562900	turquoise	0.138276	105.961	0.72723	4262	1.05374	0.350857	0.999296
Os.9074.1.S1_s_at	Os03g0121700	black	-0.0763153	105.896	0.848433	16896	0.938702	0.0299345	1.62658e-06
Os.33704.3.S1_x_at	Os01g0306800	black	-0.0873418	105.889	0.832476	17674	0.905913	3.95027e-06	0
Os.50250.1.S2_at	Os06g0647600	turquoise	0.0577518	105.673	0.746479	7940	1.02558	0.480577	0.935031
Os.7707.1.S1_at	Os04g0635700	black	-0.166747	105.506	0.86539	22385	0.829189	0.00278587	0
Os.7638.1.S1_at	Os06g0332600	turquoise	0.14449	105.496	0.74235	4021	1.1265	0	0.235
Os.10298.1.S1_at	Os11g0579800	turquoise	0.135618	105.426	0.725336	4395	1.1578	0	0.000848379
Os.5803.1.S1_at	Os04g0410300	turquoise	0.131575	105.408	0.768416	4554	1.05716	0.239685	0.996486
Os.47878.1.S1_at	Os07g0154800	turquoise	0.0503515	105.399	0.748858	8295	1.02267	0.512857	0.892445
Os.11025.1.S1_at	Os11g0704300	turquoise	0.13868	105.302	0.758732	4249	1.0506	0.531836	0.999793
OsAffx.13014.1.S1_s_at	Os03g0366000	turquoise	0.162131	105.039	0.746799	3402	1.12316	0	0.61614
Os.13489.1.S1_at	Os02g0168900	turquoise	0.028351	104.943	0.737658	9538	1.01331	0.542001	0.811993
Os.28459.1.S1_at	Os11g0448400	black	-0.155255	104.92	0.846607	21907	0.903065	0.933084	1.02242e-05
Os.9266.1.S1_at	Os12g0178100	turquoise	0.115718	104.837	0.756641	5207	1.04201	0.656539	0.998686
OsAffx.6932.1.S1_at	---	turquoise	0.0239042	104.739	0.749061	9798	1.01398	0.185836	0.340681
Os.8840.1.S1_at	Os02g0714600	turquoise	0.00705988	104.734	0.725365	10849	1.00691	0	9.29476e-07
Os.46494.1.S1_at	Os10g0407100	turquoise	0.0684868	104.731	0.74358	7414	1.04008	0.0231835	0.545323
Os.24393.1.S1_at	Os07g0415200	turquoise	0.0808212	104.665	0.728189	6842	1.06475	1.39421e-06	0.0477121
Os.24034.3.S1_x_at	Os01g0874800	black	-0.131919	104.553	0.853659	20669	0.900289	0.312219	0
Os.12091.1.S1_at	Os08g0177700	turquoise	0.159165	104.54	0.761309	3509	1.05938	0.379153	0.999903
Os.23250.1.S1_x_at	Os10g0555200	black	-0.142131	104.506	0.868897	21242	0.913054	0.939179	4.32206e-05
Os.17279.1.S1_s_at	Os06g0103600	black	-0.151125	104.478	0.854881	21704	0.919952	0.986789	0.00188451
Os.14820.1.S2_s_at	Os05g0589200	red	-0.101167	104.329	0.880785	18689	0.847902	0	0
Os.4736.1.S1_at	Os06g0653800	turquoise	0.125617	104.319	0.762122	4810	1.03424	0.941514	0.999964
Os.20068.1.S1_at	Os06g0498900	black	-0.0743919	104.292	0.817838	16763	0.950554	0.287281	0.00064831
OsAffx.2904.1.S1_at	Os02g0593900	turquoise	0.140853	103.984	0.770668	4165	1.05563	0.423942	0.99966
Os.9582.1.S1_at	---	black	-0.154842	103.965	0.860132	21894	0.864763	0.22781	0
Os.2708.2.S1_at	Os03g0569900	turquoise	0.0979231	103.844	0.741883	6014	1.06006	0.00290438	0.762407
Os.40415.1.A1_s_at	Os05g0565400	black	-0.141255	103.785	0.837125	21197	0.840295	3.25317e-05	0
Os.7714.1.S1_at	Os04g0461100	black	-0.208446	103.782	0.833168	23720	0.868375	0.993371	0
Os.25440.1.S1_at	Os02g0119700	turquoise	0.176466	103.776	0.76564	2940	1.08319	0.0308509	0.999242
Os.7914.2.S1_at	Os05g0186000	black	-0.13932	103.763	0.846511	21093	0.903499	0.650923	6.97107e-07
Os.26376.2.S1_at	---	black	-0.152256	103.748	0.843033	21760	0.884028	0.443499	0
Os.13757.1.S1_at	Os06g0236900	turquoise	0.186828	103.738	0.750898	2590	1.12164	3.25317e-06	0.978494
Os.9118.1.S1_at	Os05g0565400	black	-0.145761	103.628	0.833958	21433	0.823091	1.39421e-06	0
Os.5083.1.S1_at	Os06g0607800	turquoise	0.252429	103.592	0.758473	1100	1.08571	0.187694	1
Os.22656.1.A1_at	Os03g0685100	black	-0.0932512	103.481	0.852056	18124	0.935462	0.335167	5.50715e-05
OsAffx.13021.1.S1_s_at	Os03g0367800	turquoise	0.0195567	103.421	0.737364	10061	1.00904	0.659024	0.730468
Os.4705.1.S1_at	Os02g0519900	turquoise	0.201339	103.378	0.729009	2161	1.06283	0.538796	0.999995
Os.29736.1.S1_at	Os03g0799700	black	-0.123905	103.193	0.849542	20166	0.925286	0.82643	0.000253979
Os.52307.1.S1_at	Os04g0438300	black	-0.0855699	103.179	0.839103	17549	0.941418	0.28687	0.000240967
Os.16977.1.S1_at	Os04g0546100	turquoise	0.178271	103.077	0.773239	2870	1.10927	5.43743e-05	0.991737
Os.24268.2.S1_at	Os11g0167300	turquoise	0.137728	103.069	0.755771	4297	1.07717	0.00219728	0.970494
OsAffx.3576.1.S1_s_at	Os03g0725000	turquoise	0.0924816	103.027	0.757639	6271	1.04093	0.347155	0.985096
Os.16906.1.S1_at	Os04g0591000	black	-0.184899	102.886	0.846721	23055	0.849921	0.565489	0
Os.14723.1.S1_at	Os06g0136800	black	-0.126216	102.863	0.857407	20311	0.935507	0.988773	0.020115
Os.50299.1.S1_at	Os02g0470000	black	-0.116118	102.852	0.84947	19682	0.916022	0.352836	1.39421e-06
OsAffx.12824.1.S1_at	---	black	-0.157447	102.838	0.85133	21994	0.896669	0.869194	1.16185e-06
Os.25094.1.A1_at	Os02g0198900	turquoise	0.190106	102.765	0.685527	2500	1.09348	0.00403044	0.99885
Os.35065.1.S1_at	Os02g0602400	black	-0.228934	102.693	0.866488	24076	0.862093	0.999699	0
Os.20937.1.S1_at	Os08g0447200	turquoise	0.0986941	102.684	0.730807	5980	1.05509	0.0158169	0.892404
Os.8895.1.S1_at	Os03g0366000	turquoise	0.150742	102.621	0.741102	3800	1.11842	0	0.428277
OsAffx.24075.1.S1_at	Os02g0122400	turquoise	0.0278497	102.608	0.750592	9571	1.01464	0.386073	0.592918
Os.11694.1.S1_x_at	Os02g0136800	turquoise	0.100141	102.388	0.752715	5901	1.04415	0.333945	0.988668
Os.14820.1.S1_s_at	Os05g0589200	red	-0.0796736	102.364	0.878459	17123	0.890578	0	0
Os.24065.1.A1_x_at	Os03g0216300	turquoise	-0.000777554	102.308	0.746019	11367	0.999616	0.681338	0.522046
Os.37950.1.S1_at	Os10g0569200	turquoise	0.127658	102.298	0.700028	4733	1.04291	0.709423	0.999738
Os.6407.1.S1_at	Os05g0152201	turquoise	0.201223	102.203	0.667287	2163	1.12196	4.18264e-06	0.99471
Os.27253.1.A1_at	Os08g0135300	turquoise	0.0114255	102.118	0.734687	10584	1.00501	0.803353	0.770733
Os.53781.1.S1_at	Os07g0184900	turquoise	0.0327858	101.786	0.743744	9274	1.01416	0.715446	0.884212
Os.22821.1.S1_a_at	Os01g0928300	turquoise	0.105062	101.717	0.770022	5679	1.04825	0.296117	0.986339
Os.6684.1.S1_at	Os02g0126700	turquoise	0.016447	101.679	0.729823	10263	1.00564	0.968972	0.979822
Os.11152.1.S1_at	Os01g0749200	black	-0.192573	101.62	0.818719	23314	0.851427	0.799201	0
Os.33675.1.S1_at	Os08g0425200	red	-0.00718506	101.564	0.876467	11792	0.987179	0	0
Os.12819.1.S1_at	Os03g0141000	turquoise	0.213983	101.475	0.61305	1827	1.14843	0	0.985727
Os.18657.1.S1_at	Os06g0213900	turquoise	0.17381	101.398	0.764923	3028	1.09245	0.00282747	0.997959
Os.25529.1.S1_at	Os05g0519600	black	-0.102548	101.338	0.839563	18790	0.931646	0.425777	5.50715e-05
Os.17003.1.S2_at	Os10g0477800	turquoise	0.0512723	101.31	0.757336	8246	1.01933	0.868028	0.982024
Os.50852.1.S1_at	Os06g0308200	turquoise	0.210032	101.205	0.734704	1936	1.10831	0.000415708	0.999741
Os.22477.1.S1_at	Os03g0395000	black	-0.0916668	101.179	0.833711	18012	0.935408	0.251006	2.8349e-05
Os.36597.1.S1_x_at	Os01g0144700	turquoise	0.0201405	101.177	0.741243	10020	1.01145	0.27032	0.324571
Os.50748.1.S1_at	Os05g0413000	turquoise	0.159024	101.124	0.716868	3513	1.09846	2.04485e-05	0.939062
Os.9324.1.S1_at	---	turquoise	-0.00250505	100.979	0.758686	11480	0.998875	0.817994	0.649237
Os.7440.1.S1_at	Os05g0108000	black	-0.182703	100.962	0.866021	22988	0.899015	0.998212	7.71465e-05
Os.17919.1.S1_at	Os04g0610800	black	-0.123123	100.959	0.831681	20111	0.912819	0.484284	1.16185e-06
Os.37247.1.S1_at	Os12g0115900	black	-0.133042	100.89	0.819312	20733	0.892014	0.108754	0
Os.8736.1.S1_a_at	Os07g0665900	turquoise	0.0721864	100.765	0.685572	7250	1.04145	0.0145284	0.648052
Os.14145.1.A1_at	Os04g0444800	brown	-0.112388	100.753	0.89802	19428	0.852417	0	0
OsAffx.5509.1.S1_at	Os07g0515000	turquoise	0.008666	100.719	0.744332	10756	1.00302	0.977108	0.966162
Os.39966.1.A1_at	---	brown	-0.0492721	100.659	0.886878	14810	0.929256	0	0
Os.54112.1.S1_at	Os02g0247200	turquoise	0.0418582	100.656	0.741204	8803	1.02566	0.0491444	0.215701
Os.47401.1.A1_s_at	Os02g0832200	turquoise	-0.0305124	100.6	0.721444	13416	0.98068	0.164645	0.0130203
Os.6720.1.S1_at	Os05g0583400	turquoise	0.20764	100.435	0.76061	1999	1.11542	0.000145695	0.999119
Os.5981.1.S1_at	Os10g0500500	turquoise	0.0982621	100.354	0.748952	6001	1.04402	0.284653	0.9712
OsAffx.10304.1.S1_s_at	Os07g0647300	turquoise	0.116486	100.273	0.757679	5175	1.05303	0.18854	0.991557
Os.54527.1.S1_at	Os09g0359900	turquoise	-0.00426017	100.224	0.736571	11604	0.998081	0.788198	0.676137
Os.15998.1.S1_at	Os08g0344100	turquoise	0.138024	100.201	0.754479	4273	1.04972	0.557791	0.999857
Os.3191.2.S1_s_at	Os10g0400800	turquoise	0.139933	100.172	0.673452	4203	1.05312	0.411519	0.999567
Os.26876.1.S1_at	Os01g0783100	black	-0.141564	100.153	0.867308	21209	0.911491	0.860867	2.13779e-05
Os.37768.1.S1_at	Os02g0503400	turquoise	0.111241	100.138	0.707124	5402	1.04809	0.30774	0.987914
OsAffx.25123.1.S1_at	Os03g0284000	turquoise	0.0866817	99.9631	0.724339	6546	1.03387	0.639202	0.990753
Os.34697.1.S1_at	Os04g0470300	turquoise	0.148345	99.8571	0.746323	3869	1.0725	0.034666	0.994589
Os.52875.1.S1_at	Os05g0435700	turquoise	0.195801	99.8501	0.749335	2310	1.10948	0.000240967	0.998069
Os.52522.1.S1_at	Os08g0565700	turquoise	0.130585	99.818	0.74276	4602	1.05886	0.127017	0.99666
Os.47744.1.S1_at	Os03g0101900	turquoise	-0.0144881	99.7947	0.728762	12293	0.992929	0.781709	0.520611
Os.20100.1.S1_s_at	Os03g0305500	turquoise	0.147667	99.7845	0.746763	3897	1.08289	0.00450889	0.979575
Os.49228.1.S1_at	Os02g0507400	red	-0.0248619	99.7579	0.875726	13000	0.977472	1.766e-05	1.62658e-06
Os.27284.1.S1_at	Os01g0590200	turquoise	0.163386	99.7253	0.681445	3355	1.06647	0.15992	0.999759
Os.12335.1.S1_at	Os02g0549600 /// Os04g0430100	turquoise	0.204262	99.7228	0.613015	2081	1.09316	0.00690159	0.999795
Os.46685.1.S1_x_at	Os10g0395200	black	-0.187364	99.6911	0.859148	23130	0.888145	0.99062	2.78843e-06
Os.51701.1.S1_at	Os02g0461200	turquoise	-0.0291187	99.6375	0.738173	13318	0.984486	0.657592	0.155294
Os.18466.1.S1_at	Os12g0141400	turquoise	0.0865383	99.5905	0.763798	6558	1.05392	0.00498687	0.553958
Os.12235.1.S1_at	Os01g0739000	turquoise	0.120343	99.526	0.751796	5020	1.04416	0.572848	0.998778
Os.9021.1.S1_at	NA	black	-0.125322	99.5223	0.839175	20255	0.942598	0.996289	0.0825786
Os.49458.1.S1_at	Os03g0181400	turquoise	0.0721198	99.5164	0.714325	7252	1.03712	0.0959098	0.779911
Os.38090.1.S1_at	Os01g0558800	black	-0.123144	99.5074	0.842234	20113	0.935424	0.978375	0.0130703
Os.5754.1.S1_at	Os08g0139100	red	-0.0717934	99.5063	0.868168	16555	0.899562	0	0
OsAffx.25657.1.S1_s_at	Os03g0711700	turquoise	0.100442	99.4996	0.728674	5883	1.04294	0.376665	0.990782
Os.26359.2.S1_x_at	Os03g0344100	turquoise	0.126581	99.4582	0.745812	4776	1.03992	0.820633	0.999928
Os.10727.1.S1_at	Os04g0610500	black	-0.10712	99.4077	0.813829	19100	0.894115	0.000605321	0
Os.32983.1.A1_at	Os07g0412400	turquoise	0.135446	99.3443	0.696328	4398	1.06175	0.0853577	0.994605
Os.54045.1.S1_at	Os03g0201300	turquoise	0.0712968	99.1885	0.735787	7290	1.03476	0.223127	0.895008
Os.4701.1.S1_at	Os01g0678600	black	-0.234586	99.1409	0.806274	24151	0.824648	0.983499	0
Os.51421.1.S1_at	Os09g0541600	turquoise	0.11128	99.0904	0.739893	5399	1.05692	0.0543655	0.967344
Os.12716.1.S1_a_at	Os02g0686400	turquoise	0.194588	99.0258	0.62203	2347	1.06882	0.275117	0.999991
Os.31936.1.S1_at	Os10g0141900	turquoise	0.0269142	99.0087	0.72634	9627	1.01269	0.482246	0.742337
Os.23259.1.S1_a_at	Os10g0104500	turquoise	0.159653	98.9256	0.724008	3491	1.07867	0.016616	0.995295
Os.17149.1.S1_at	Os03g0824100	red	-0.0896765	98.9235	0.88137	17871	0.891206	0	0
Os.6229.1.S1_at	Os03g0201200	turquoise	0.0594522	98.8473	0.711963	7854	1.02286	0.74859	0.986281
Os.33799.1.S1_at	Os07g0692900	turquoise	0.0949641	98.8368	0.739376	6146	1.04504	0.176693	0.956339
Os.8479.1.S1_s_at	Os04g0422000	black	-0.201654	98.7556	0.848599	23546	0.839228	0.778184	0
Os.37523.1.S1_at	Os02g0728600	turquoise	0.0832734	98.7462	0.730096	6715	1.04009	0.148825	0.932665
Os.26397.1.S1_at	Os06g0601000	red	-0.132919	98.6327	0.874595	20726	0.886325	0.0576475	0
Os.20319.1.S1_at	Os11g0149300	turquoise	0.183295	98.4656	0.720516	2696	1.09803	0.000518183	0.997817
OsAffx.5721.1.S1_s_at	Os08g0154700	turquoise	0.118341	98.4473	0.752521	5082	1.04872	0.407204	0.997163
Os.37452.1.S1_at	Os02g0282100	turquoise	0.0299701	98.1749	0.727324	9422	1.01599	0.242575	0.484995
Os.2243.2.S1_at	Os03g0125000	black	-0.225619	98.1657	0.817551	24021	0.822861	0.930513	0
Os.33788.1.S1_at	Os01g0966200	black	-0.115193	98.1591	0.854368	19620	0.900674	0.030409	0
OsAffx.16965.1.S1_x_at	Os08g0224300	black	-0.184073	98.0751	0.854826	23024	0.874095	0.929484	0
Os.27772.1.S1_x_at	Os12g0533700	black	-0.141688	97.909	0.855146	21217	0.928997	0.994264	0.0115118
Os.8466.1.S1_at	Os01g0358400	turquoise	0.204085	97.8452	0.61126	2086	1.12848	1.16185e-06	0.98457
Os.3583.1.S1_at	Os06g0143000	black	-0.139138	97.8314	0.833113	21076	0.913847	0.906514	5.90217e-05
Os.57549.1.S1_s_at	Os02g0682600	turquoise	0.177575	97.7393	0.644282	2900	1.08145	0.021223	0.99925
Os.19158.1.S1_at	Os11g0256000	turquoise	0.175339	97.7061	0.753169	2977	1.09173	0.00605042	0.997307
Os.8554.2.S1_x_at	Os01g0973400	black	-0.143123	97.6249	0.852667	21290	0.922046	0.98314	0.00226513
OsAffx.16839.1.S1_s_at	Os08g0151400	turquoise	0.175592	97.5657	0.661588	2966	1.0981	0.000169165	0.990598
Os.42075.1.A1_x_at	Os01g0757700	black	-0.107296	97.4703	0.812047	19115	0.907283	0.0377969	0
Os.28148.1.S1_at	Os03g0213100	turquoise	0.308068	97.4123	0.704834	461	1.2798	0	0.998726
Os.18490.1.S1_x_at	Os03g0679700	red	-0.0530935	97.3818	0.860802	15101	0.902249	0	0
Os.52540.1.A1_at	Os03g0201600	turquoise	0.217059	97.3423	0.738957	1763	1.12098	4.36854e-05	0.999646
Os.56288.1.S1_at	Os05g0488100	turquoise	0.205811	97.2928	0.736329	2044	1.08704	0.0342047	0.999979
Os.5965.1.S1_s_at	Os03g0735100	turquoise	0.074618	97.0292	0.656994	7120	1.02815	0.723671	0.991789
Os.27613.1.A1_at	Os05g0170900	brown	-0.121174	96.9526	0.887952	19988	0.872545	0.000543279	0
Os.18996.1.S1_at	Os05g0147200	turquoise	0.16635	96.926	0.725842	3262	1.06029	0.398551	0.999964
Os.51960.1.S1_at	Os07g0615000	turquoise	0.0292241	96.8777	0.708632	9473	1.0194	0.00370326	0.0975878
Os.16604.1.S1_at	Os12g0128000	turquoise	0.0599658	96.8561	0.749683	7829	1.02781	0.424789	0.916334
Os.1148.1.S1_at	Os03g0122200	black	-0.212534	96.8402	0.80459	23807	0.841235	0.923016	0
Os.12834.1.S1_a_at	Os03g0109600	turquoise	0.0490814	96.8135	0.715232	8373	1.01767	0.870761	0.989397
Os.50298.1.S1_at	Os04g0602600	black	-0.0728467	96.6282	0.841244	16643	0.95243	0.306929	0.00162867
Os.10189.1.S1_at	Os02g0604100	turquoise	0.0398247	96.6209	0.740143	8907	1.01699	0.713599	0.915995
Os.24639.1.S1_at	Os03g0372700	turquoise	0.12763	96.5613	0.673366	4735	1.05891	0.110162	0.992775
Os.12729.1.S1_at	Os01g0649100	turquoise	0.198245	96.4698	0.696711	2231	1.09862	0.00300058	0.999445
Os.8007.1.S1_at	Os12g0277500	black	-0.101396	96.2795	0.80085	18701	0.91567	0.0215006	0
Os.51161.2.S1_at	Os06g0132600	turquoise	0.0522753	96.2731	0.728535	8204	1.03706	0.000977576	0.14267
Os.26778.1.S1_at	Os04g0290800	turquoise	0.136172	96.264	0.756228	4360	1.05356	0.385978	0.999452
Os.15099.1.S1_at	Os08g0323600	black	-0.132472	96.2584	0.806282	20699	0.909798	0.625497	1.39421e-06
Os.20144.1.S1_a_at	Os01g0929100	black	-0.151831	96.2508	0.858834	21740	0.882986	0.528307	0
Os.6868.1.S1_at	Os03g0633900	red	-0.0371156	96.2388	0.859538	13888	0.961056	0	0
Os.15984.1.S1_at	Os12g0538100	turquoise	0.107674	96.1647	0.713162	5569	1.04778	0.310156	0.984214
Os.19434.1.S1_at	Os01g0909100	turquoise	0.0865531	96.1079	0.741673	6556	1.05181	0.00579157	0.647984
Os.27742.2.S1_a_at	Os06g0188800 /// Os06g0190500	black	-0.120364	95.9696	0.843949	19944	0.924619	0.826915	0.000245382
OsAffx.14221.1.S1_x_at	Os04g0483400	turquoise	0.0283667	95.9328	0.733783	9535	1.01483	0.296157	0.637426
Os.1408.1.S1_at	Os01g0206200	turquoise	0.126899	95.9305	0.729027	4764	1.08441	5.39096e-05	0.765935
OsAffx.18003.1.S1_at	---	black	-0.116476	95.8729	0.853043	19707	0.929377	0.796323	0.000539328
Os.25440.1.S1_x_at	Os02g0119700	turquoise	0.192038	95.7401	0.755282	2432	1.07773	0.135404	0.999961
Os.22563.1.S1_at	Os03g0825500	black	-0.15399	95.5828	0.82102	21855	0.874269	0.218491	0
Os.25093.1.A1_at	Os12g0611700	turquoise	0.162096	95.5108	0.738762	3406	1.05683	0.49518	0.999884
Os.11300.2.S1_at	Os10g0533100	red	-0.0864126	95.4715	0.871131	17618	0.85835	0	0
Os.12561.1.S1_at	Os05g0477300	turquoise	0.275691	95.3766	0.628241	769	1.18997	0	0.999749
Os.23243.1.A1_a_at	Os03g0321900	turquoise	0.117131	95.2953	0.727586	5136	1.05546	0.108409	0.982924
Os.23178.1.S1_at	Os01g0507900	black	-0.149086	95.2151	0.82516	21607	0.932502	0.99918	0.0449536
Os.3623.1.S1_at	Os01g0290000	red	-0.0379183	95.1369	0.892123	13957	0.962323	1.39421e-06	0
Os.16984.2.S1_a_at	Os07g0516900	turquoise	0.0831531	95.0831	0.727168	6723	1.04666	0.0321761	0.760307
Os.50865.1.S1_at	Os03g0414400	black	-0.244857	95.0179	0.84956	24283	0.838665	0.998755	0
Os.1082.1.S1_at	Os01g0304000 /// Os05g0355500	turquoise	0.116574	95.0082	0.646383	5167	1.05032	0.233035	0.991107
Os.15707.1.S1_at	Os08g0515800	black	-0.105777	94.8851	0.823167	19020	0.929243	0.450392	6.7387e-05
Os.21849.1.S1_at	Os03g0209600	black	-0.163089	94.8535	0.837735	22243	0.921652	0.99846	0.00673731
Os.26641.1.S1_at	Os02g0474700	turquoise	0.218228	94.8144	0.720369	1735	1.09308	0.0261694	0.999982
Os.8554.1.S1_at	Os01g0973400	black	-0.103338	94.7927	0.850972	18858	0.947142	0.952426	0.0430633
Os.19141.1.S1_at	Os01g0666600	brown	-0.114811	94.7208	0.90043	19592	0.867357	2.32369e-06	0
Os.14174.1.S1_at	Os08g0540100	turquoise	0.257851	94.6869	0.740788	1031	1.12085	0.0012125	0.999998
Os.7077.1.S1_at	Os05g0346500	turquoise	0.0624878	94.6591	0.741437	7699	1.02372	0.825916	0.990043
OsAffx.21821.1.S1_at	Os01g0879500	turquoise	0.109015	94.6065	0.728113	5512	1.0425	0.559749	0.996891
Os.38090.2.S1_x_at	Os01g0558800	black	-0.123522	94.5765	0.832352	20138	0.938389	0.988967	0.0339484
Os.9226.1.S1_a_at	Os03g0265400	black	-0.203721	94.5442	0.80765	23603	0.846049	0.847295	0
Os.6658.1.S1_at	Os03g0247000	black	-0.104246	94.4845	0.847877	18916	0.956313	0.996216	0.333566
Os.7573.1.S1_at	Os06g0704900	turquoise	0.105197	94.4798	0.734589	5676	1.03289	0.874929	0.999668
Os.17841.1.S1_at	Os07g0163500	black	-0.101084	94.4684	0.821032	18682	0.926347	0.185595	9.29476e-07
Os.24203.1.A1_at	Os08g0369200	turquoise	0.0148688	94.4521	0.73961	10368	1.00567	0.915236	0.942002
Os.8463.1.S2_at	Os05g0566900	turquoise	0.0847786	94.2087	0.714972	6641	1.02434	0.953772	0.999777
Os.9473.2.S1_at	---	red	-0.0629339	94.1745	0.882347	15849	0.917749	0	0
OsAffx.2808.1.S1_s_at	Os02g0507400	red	-0.0814855	94.0517	0.867733	17271	0.932113	0.0145249	0
Os.8570.2.S1_x_at	Os08g0508600	turquoise	0.138517	94.0045	0.742967	4256	1.12241	0	0.527405
Os.12610.1.S1_at	Os01g0654500	turquoise	0.168044	93.993	0.740085	3205	1.09631	0.000545835	0.993443
Os.27250.1.S1_at	Os09g0563300	turquoise	0.0186669	93.9667	0.707948	10127	1.01222	0.024593	0.0984868
Os.23673.1.S1_at	Os01g0757700	black	-0.0698403	93.8847	0.800289	16394	0.940121	0.00423214	0
Os.32653.1.S1_at	Os06g0112000	turquoise	0.0739149	93.853	0.703673	7159	1.05128	0.000650168	0.39273
Os.8736.2.S1_x_at	Os07g0665900	turquoise	0.00410099	93.7386	0.682571	11045	1.00236	0.165441	0.136046
Os.24087.1.S1_at	Os01g0193600	turquoise	0.0237733	93.7043	0.702256	9807	1.01373	0.100252	0.417705
OsAffx.23976.1.S1_at	Os01g0916700	turquoise	0.0279156	93.6407	0.710776	9564	1.01869	0.00910724	0.111627
Os.3774.1.S1_at	Os01g0184500	black	-0.0252902	93.5718	0.7945	13042	0.978743	0.000126873	2.32369e-05
Os.32277.1.S1_at	Os01g0788900	turquoise	0.0934245	93.5084	0.738603	6224	1.03812	0.521073	0.995352
Os.27519.1.S1_at	Os04g0602200	black	-0.199285	93.504	0.844765	23489	0.91699	0.99999	0.028395
Os.36706.1.S1_at	Os07g0520800	black	-0.146918	93.2999	0.825546	21491	0.884003	0.407283	0
Os.15007.1.S1_at	---	red	-0.125705	93.2723	0.875017	20283	0.833958	0	0
Os.9225.1.S1_at	Os07g0181000	turquoise	0.110424	93.2498	0.710116	5447	1.09141	0	0.213264
Os.32450.1.S1_at	Os02g0158400	turquoise	0.0483801	93.2002	0.717791	8413	1.01938	0.754445	0.971375
Os.27528.1.S1_at	Os10g0509000	black	-0.167047	93.1626	0.851862	22397	0.900808	0.984631	2.55606e-05
Os.14974.1.S1_at	Os03g0305000	brown	-0.133034	93.0659	0.873593	20732	0.851493	2.8349e-05	0
Os.13995.1.S1_at	Os05g0417200	red	-0.0862108	93.0331	0.875105	17605	0.928594	0.0196336	0
Os.47922.1.S1_x_at	Os12g0613500	turquoise	0.0997451	92.9393	0.709244	5923	1.07313	5.80923e-06	0.218287
Os.46525.1.S1_at	Os10g0198600	black	-0.185275	92.9369	0.811769	23069	0.862019	0.736125	0
Os.2852.1.S1_at	Os03g0685600	turquoise	0.249071	92.843	0.726579	1153	1.08986	0.107201	1
Os.40148.1.S1_at	Os01g0706500	turquoise	0.146319	92.8268	0.713408	3950	1.07884	0.0035255	0.972259
OsAffx.3100.1.S1_at	Os02g0827400	brown	-0.0606986	92.8167	0.892347	15667	0.914232	0	0
Os.10672.1.S1_at	Os03g0197000	brown	-0.0244253	92.7495	0.87744	12979	0.969492	0	0
Os.27730.1.S1_at	Os08g0483200	red	-0.119764	92.5286	0.854417	19902	0.847959	0	0
Os.54258.1.S1_at	Os02g0130900	turquoise	0.0541137	92.482	0.743746	8112	1.02351	0.637878	0.950044
Os.27211.1.S1_at	Os04g0475300	black	-0.20272	92.3711	0.847872	23576	0.876523	0.992795	0
Os.37672.1.S1_at	Os08g0558000	turquoise	0.135226	92.281	0.678672	4406	1.04359	0.770632	0.999925
Os.9393.1.S1_a_at	Os10g0445400	red	-0.062158	92.2589	0.872738	15781	0.93061	0	0
Os.18464.1.S1_at	Os01g0764700	turquoise	0.173405	92.1952	0.714052	3041	1.07884	0.0216663	0.999449
Os.27805.1.S1_at	Os03g0684400	brown	-0.104459	92.0941	0.8768	18933	0.906938	0.0126028	0
Os.2614.1.S1_at	Os03g0135300	black	-0.162132	92.018	0.847992	22200	0.896745	0.963497	2.32369e-06
Os.17149.2.S1_x_at	Os03g0824100	red	-0.113145	91.997	0.863669	19489	0.893969	0.00444336	0
OsAffx.15677.1.S1_at	Os06g0499301	turquoise	0.0654595	91.9401	0.711558	7544	1.02738	0.576383	0.974031
Os.12205.1.S1_at	Os01g0574400	turquoise	0.101065	91.8663	0.736321	5850	1.03932	0.608865	0.997281
Os.10866.1.S1_at	Os02g0182500	turquoise	0.15779	91.828	0.737646	3560	1.05239	0.623527	0.999973
Os.33198.1.S1_at	Os01g0617800	turquoise	0.12635	91.8102	0.707433	4784	1.05618	0.193628	0.994768
Os.12932.1.S1_at	Os11g0657100	black	-0.207335	91.7788	0.838843	23688	0.902589	0.999955	0.00172557
Os.8204.1.S1_at	Os07g0290800	turquoise	0.127748	91.6705	0.711886	4726	1.10155	0	0.33799
Os.21935.1.A1_at	NA	turquoise	0.259433	91.5974	0.729842	1005	1.10278	0.0325602	1
Os.9317.2.S1_at	Os12g0150100	turquoise	0.17548	91.5807	0.612681	2971	1.1043	2.76519e-05	0.976695
Os.12062.1.S1_a_at	Os01g0229100	turquoise	0.15228	91.499	0.734043	3738	1.10027	1.25479e-05	0.855682
Os.12243.1.S1_at	Os01g0814800	black	-0.111885	91.4719	0.806901	19393	0.891257	0.000810038	0
Os.7282.1.S1_at	Os03g0219700	black	-0.115746	91.3225	0.811087	19665	0.926383	0.634343	6.66899e-05
Os.46648.1.S1_at	Os10g0501300	turquoise	0.0606036	91.3145	0.729095	7801	1.03044	0.246174	0.860764
Os.49684.1.S1_at	Os01g0948400	turquoise	0.0504539	91.2722	0.734083	8288	1.02357	0.411219	0.88614
Os.47726.1.S1_at	Os12g0534200	black	-0.176477	91.0865	0.819296	22763	0.87442	0.83595	0
Os.52749.1.S1_at	Os04g0498800	turquoise	0.0903416	91.0261	0.700959	6372	1.05111	0.0121192	0.820697
Os.15521.1.A1_s_at	Os12g0468300	black	-0.191718	91.0134	0.840603	23290	0.854658	0.783811	0
OsAffx.5305.1.S1_at	Os07g0231700	turquoise	0.0838258	90.9959	0.717937	6688	1.04004	0.229693	0.960627
OsAffx.27775.1.S1_s_at	Os06g0332600	turquoise	0.114142	90.9788	0.726772	5281	1.07922	3.81085e-05	0.628764
Os.24780.1.A1_a_at	Os06g0687400	turquoise	0.0452111	90.8452	0.71476	8610	1.02103	0.530516	0.893469
Os.11216.1.S1_at	Os03g0758100	turquoise	0.119306	90.8265	0.720355	5049	1.18426	0	0
Os.22794.1.A1_at	Os02g0173700	red	-0.103855	90.7208	0.856053	18894	0.92781	0.40379	1.64982e-05
Os.24860.1.S1_at	Os03g0616400	red	-0.0484908	90.5902	0.87347	14751	0.952007	5.80923e-06	0
Os.8865.2.S1_x_at	Os01g0829000	black	-0.0277044	90.5728	0.78198	13224	0.970667	0	0
Os.25624.1.S1_at	Os10g0577900	black	-0.242038	90.5104	0.852437	24252	0.889605	0.999999	0.000626467
Os.50317.1.S1_at	Os01g0232300	turquoise	0.00239001	90.3669	0.712851	11165	1.00125	0.432371	0.371181
Os.2242.1.S1_at	Os04g0691600	black	-0.177019	90.3258	0.807547	22786	0.879386	0.95806	0
Os.20857.1.S1_at	Os02g0259600	black	-0.262923	90.222	0.798328	24461	0.814856	0.998674	0
OsAffx.4477.1.S1_at	Os05g0372200	turquoise	0.182713	90.2157	0.712635	2719	1.07858	0.0688795	0.999864
Os.47882.1.A1_at	Os12g0502400	turquoise	0.0845067	90.1408	0.732972	6655	1.03208	0.721746	0.994557
Os.51258.1.S1_at	Os02g0125000	black	-0.285548	90.1343	0.840341	24576	0.858288	1	1.39421e-06
OsAffx.7765.1.S1_at	Os12g0507500	black	-0.127113	90.1226	0.836039	20368	0.899705	0.158652	0
Os.14750.1.S1_x_at	Os03g0848100	black	-0.145159	90.1047	0.827477	21399	0.918194	0.973648	0.000846288
OsAffx.4662.1.S1_at	Os05g0568300	black	-0.16961	90.0957	0.807311	22492	0.819098	0.00176438	0
Os.46506.1.S1_at	Os10g0559900	turquoise	0.0517773	89.9983	0.725406	8227	1.01846	0.906882	0.991935
Os.25373.1.S1_at	Os07g0641600	turquoise	-0.0201971	89.9079	0.709908	12695	0.992067	0.936707	0.780182
Os.32970.1.S1_at	Os03g0568600	turquoise	0.0629602	89.8285	0.722412	7673	1.03694	0.0266555	0.541674
Os.27119.1.S1_at	Os02g0794400	black	-0.29132	89.7319	0.822601	24593	0.840055	1	0
Os.8542.1.S1_at	Os12g0562900	turquoise	0.182488	89.6861	0.724455	2726	1.06471	0.384507	0.999977
Os.55355.1.S1_x_at	Os06g0690600	turquoise	0.116583	89.6712	0.690269	5165	1.05171	0.148966	0.987891
Os.5326.1.S1_a_at	Os05g0120100	turquoise	0.161631	89.4575	0.653176	3421	1.07421	0.0400309	0.998568
Os.52513.1.S1_at	Os03g0281800	turquoise	-0.0148128	89.4293	0.733994	12305	0.993292	0.837626	0.562061
Os.50941.1.S1_at	Os05g0393400	black	-0.136525	89.4065	0.822549	20932	0.927899	0.975464	0.00348321
Os.14280.2.S1_x_at	Os01g0550000	turquoise	0.171002	89.3101	0.720046	3114	1.05662	0.579104	0.999984
Os.49191.1.S1_at	Os09g0382400	black	-0.0866002	89.2514	0.789528	17629	0.920046	0.000530731	0
Os.51052.1.S1_at	Os03g0713200	black	-0.129567	89.1857	0.827459	20512	0.903275	0.279325	0
Os.26499.1.S1_at	Os03g0659200	black	-0.138111	89.1565	0.825296	21017	0.885381	0.153091	0
Os.26798.2.S1_a_at	Os12g0541500	black	-0.210909	88.9455	0.819927	23763	0.846504	0.94474	0
Os.24684.1.S1_at	Os03g0322600	red	-0.122944	88.9426	0.834052	20103	0.899885	0.096906	0
Os.22513.1.S1_a_at	Os01g0959000	turquoise	-0.00550013	88.9337	0.72006	11675	0.998231	0.992103	0.979495
Os.28094.1.S1_s_at	Os03g0196800	black	-0.209255	88.8324	0.807675	23727	0.842606	0.958916	0
Os.2244.1.S1_at	Os03g0284400	black	-0.205914	88.7882	0.807068	23654	0.850996	0.951168	0
Os.54308.1.S1_at	Os03g0283500	turquoise	0.0937579	88.7486	0.733566	6202	1.05469	0.0121812	0.829923
Os.3405.1.S1_at	Os01g0253300	turquoise	0.0792439	88.7363	0.734074	6919	1.02861	0.845448	0.995201
Os.24579.1.S1_at	Os07g0294600	turquoise	0.0897418	88.7336	0.742575	6393	1.03838	0.456905	0.9868
Os.57447.1.S1_at	Os08g0116500	turquoise	0.0510142	88.6112	0.70001	8262	1.0353	0.000894388	0.0854235
Os.13981.1.S1_at	Os10g0452800	turquoise	0.0907939	88.5976	0.643743	6353	1.02917	0.856701	0.99902
Os.27127.1.S1_a_at	Os05g0298200	turquoise	0.101194	88.5285	0.728882	5846	1.10415	0	0.00827954
Os.24789.1.A1_at	Os11g0206600	turquoise	0.0737834	88.391	0.739868	7168	1.04559	0.00802161	0.544007
OsAffx.6136.1.S1_s_at	Os08g0559700	turquoise	0.187549	88.3346	0.728165	2568	1.06838	0.307152	0.999981
Os.50951.1.S1_at	Os02g0539600	red	-0.0717681	88.3275	0.8532	16552	0.909622	0	0
Os.15236.1.S1_at	Os04g0485000	turquoise	0.191873	88.3253	0.715715	2434	1.05849	0.6498	0.999996
Os.47353.1.A1_at	Os03g0807400	black	-0.251396	88.1346	0.839976	24367	0.859503	0.999977	0
OsAffx.24921.1.S1_s_at	---	brown	-0.0638074	88.0861	0.879846	15917	0.935357	1.39421e-06	0
Os.32113.1.S1_at	Os06g0116400	black	-0.145969	88.0757	0.806271	21444	0.885451	0.199657	0
Os.23409.1.S1_at	Os12g0279600	turquoise	-0.0435616	88.0729	0.729819	14385	0.978492	0.889346	0.265435
Os.40210.1.S1_at	Os07g0222900	black	-0.0715804	88.0644	0.806845	16533	0.943328	0.0208124	5.34449e-06
Os.8552.1.S1_at	Os03g0651000	black	-0.16465	88.0364	0.811369	22312	0.915261	0.998616	0.00235367
Os.27836.1.A1_s_at	Os05g0512200	brown	-0.181628	87.9147	0.881987	22949	0.842242	0.384277	0
Os.26480.1.A1_s_at	Os10g0400800	turquoise	0.108407	87.9107	0.652532	5537	1.03756	0.735779	0.999123
Os.17844.1.S2_at	Os09g0453100	turquoise	0.00344267	87.8988	0.700326	11094	1.00195	0.247514	0.248874
Os.4177.1.S1_at	Os03g0769100	black	-0.19345	87.8156	0.781884	23339	0.867604	0.95024	0
Os.27449.1.S1_at	Os02g0725200	black	-0.216904	87.7969	0.82708	23888	0.875409	0.999416	9.29476e-07
Os.10154.1.S1_at	Os10g0462800	black	-0.0733221	87.6767	0.777896	16672	0.940675	0.0175659	9.29476e-07
Os.24869.1.A1_at	Os01g0153400	black	-0.0802192	87.6297	0.808198	17156	0.967644	0.9933	0.530757
Os.7041.1.S1_at	Os08g0110100	turquoise	0.00625114	87.5072	0.713662	10909	1.00201	0.989081	0.980555
Os.11581.1.S1_at	Os07g0133700	black	-0.221015	87.4719	0.828265	23956	0.859946	0.996456	0
Os.52960.1.S1_x_at	Os03g0375300	brown	-0.116976	87.4005	0.864669	19740	0.869564	2.55606e-06	0
Os.5439.1.S1_a_at	Os01g0286600	black	-0.168596	87.3856	0.817814	22456	0.881568	0.720966	0
Os.24751.1.S1_at	Os07g0295000	turquoise	-0.0398613	87.3846	0.726917	14104	0.98023	0.852603	0.218345
Os.51132.1.S1_at	Os08g0167500	black	-0.220077	87.3745	0.824147	23943	0.871934	0.999565	6.97107e-07
Os.14625.1.S1_at	Os01g0250900	black	-0.184167	87.3569	0.836342	23028	0.912911	0.999866	0.00672244
Os.51865.2.S1_at	Os04g0528400	turquoise	0.0490549	87.1578	0.73134	8376	1.03054	0.0154916	0.273308
Os.10319.1.S1_at	Os12g0163600	turquoise	0.115425	86.8757	0.738275	5221	1.06822	0.00316672	0.883084
Os.7152.1.S1_at	Os06g0659500	turquoise	0.316167	86.8637	0.72041	388	1.14518	5.08888e-05	1
Os.137.1.S1_at	Os07g0479300	red	0.042867	86.8094	0.869699	8746	1.02729	0.0090754	0.313911
Os.52476.1.S2_at	Os02g0120000	black	-0.124785	86.7512	0.819206	20224	0.910273	0.412218	6.97107e-07
OsAffx.31618.1.S1_at	Os12g0162900	turquoise	0.0583651	86.7404	0.725687	7907	1.02732	0.358985	0.906051
Os.8872.1.S1_at	Os02g0159700	turquoise	0.143942	86.7135	0.733025	4039	1.08752	0.00019124	0.906686
Os.26441.2.S1_at	Os11g0683500	brown	-0.20798	86.7054	0.889072	23707	0.796502	0.163026	0
Os.48083.1.A1_at	Os02g0275100	turquoise	0.218385	86.7027	0.726247	1730	1.08448	0.12054	0.999992
OsAffx.26384.8.S1_x_at	Os05g0186000	black	-0.21398	86.6431	0.781707	23841	0.863671	0.995468	0
Os.35191.2.S1_x_at	Os03g0777600	turquoise	0.102216	86.5478	0.710819	5801	1.05994	0.00445661	0.85983
Os.48522.1.A1_s_at	Os01g0290000	red	-0.0485966	86.4941	0.875594	14760	0.959105	0.000839317	1.39421e-06
Os.37314.1.S1_at	Os03g0600400	turquoise	0.0604351	86.4843	0.715356	7810	1.02436	0.747402	0.978742
Os.3399.1.S1_at	Os09g0240200	brown	-0.123683	86.4068	0.870643	20146	0.864564	3.50877e-05	0
OsAffx.11732.2.S1_s_at	Os01g0867200	turquoise	0.043175	86.3634	0.704856	8725	1.01984	0.521369	0.854102
OsAffx.25073.1.S1_x_at	Os03g0228200	brown	-0.0895606	86.2911	0.85358	17859	0.873556	0	0
Os.19155.1.S1_at	Os01g0559500	black	-0.105204	86.2548	0.82629	18988	0.937752	0.870334	0.002201
Os.10087.1.S1_at	Os04g0601800	black	-0.129062	86.2429	0.782206	20490	0.858007	1.62658e-05	0
OsAffx.12804.1.S1_at	Os03g0196800	black	-0.178946	86.2055	0.828092	22860	0.879285	0.920711	0
Os.21178.1.S2_at	Os01g0607800	black	-0.195538	86.1815	0.831197	23396	0.836523	0.436037	0
Os.27709.1.S1_a_at	Os01g0237100	red	-0.132223	86.1443	0.860782	20686	0.862936	0.000338562	0
Os.24034.2.S1_x_at	Os01g0874800	black	-0.101497	86.1338	0.814855	18712	0.925987	0.190016	1.62658e-06
Os.24615.1.A1_at	Os05g0513600	turquoise	0.106777	86.127	0.73189	5613	1.05074	0.162021	0.974408
OsAffx.2489.1.S1_s_at	Os02g0120400	turquoise	0.0203593	86.1165	0.722413	10010	1.01303	0.0375455	0.112741
Os.23687.1.A1_at	Os02g0529900	black	-0.189536	86.0807	0.837832	23215	0.86923	0.876718	0
Os.54742.1.S1_at	Os06g0712900	turquoise	0.14328	85.9583	0.656411	4070	1.06033	0.196712	0.998909
Os.12711.1.S1_at	Os01g0710000	turquoise	-0.00153499	85.9235	0.71064	11427	0.999407	0.937064	0.879507
Os.35897.1.A1_at	Os07g0647100	red	-0.0997241	85.9056	0.863431	18595	0.933766	0.438949	4.43825e-05
Os.26690.1.S2_a_at	Os05g0519900	turquoise	0.209535	85.8668	0.723369	1943	1.0772	0.206026	0.999993
Os.52287.1.S1_at	Os02g0120300	turquoise	0.0734221	85.8603	0.712188	7188	1.04107	0.0506288	0.782557
Os.276.1.S1_at	Os12g0176500	turquoise	-0.016539	85.8487	0.687481	12450	0.992776	0.879905	0.689564
Os.16502.1.S1_at	Os02g0180200	black	-0.095029	85.6948	0.810336	18244	0.952592	0.959373	0.0848939
Os.35191.1.S1_at	Os03g0777600	turquoise	0.0567566	85.683	0.709781	7989	1.02946	0.174572	0.778514
OsAffx.28637.1.S1_x_at	Os07g0463600 /// Os07g0464200	brown	-0.081677	85.6708	0.86051	17289	0.912726	1.39421e-06	0
Os.20911.1.S1_at	Os04g0684500	black	-0.246587	85.6579	0.829397	24305	0.860755	0.999873	0
Os.32983.2.A1_x_at	Os07g0412400	turquoise	0.0576781	85.5965	0.685748	7945	1.02376	0.595456	0.957455
Os.51161.2.S1_x_at	Os06g0132600	turquoise	0.0360285	85.5674	0.705499	9113	1.01953	0.241582	0.573429
Os.49165.1.S1_at	Os04g0636900	turquoise	0.0874235	85.507	0.715324	6501	1.03221	0.725247	0.99499
Os.9269.1.S1_at	Os04g0671700	black	-0.0696805	85.474	0.827143	16378	0.96695	0.939331	0.268261
Os.15474.1.S1_x_at	Os01g0495900	black	-0.248827	85.4698	0.829129	24336	0.870815	0.999997	2.78843e-06
Os.7955.1.A1_at	Os08g0505300	turquoise	0.096983	85.417	0.653775	6048	1.04548	0.186705	0.955358
Os.10388.1.S1_at	Os03g0265900	red	-0.0596558	85.3887	0.853543	15585	0.897412	0	0
Os.4765.1.S1_s_at	Os02g0220500 /// Os02g0220600	turquoise	0.0439281	85.3454	0.68675	8688	1.02723	0.0181806	0.249108
Os.31119.1.S1_at	Os01g0299400	turquoise	-0.0487196	85.3312	0.718295	14777	0.978967	0.977997	0.524733
Os.11614.1.S1_s_at	Os03g0766000	turquoise	0.230596	85.2929	0.712702	1476	1.09276	0.036646	0.999994
Os.35567.1.S1_at	Os08g0378900	black	-0.0638552	85.2169	0.805179	15922	0.95829	0.32955	0.00313628
Os.49706.1.S1_at	Os09g0134400	black	-0.202879	85.1954	0.840579	23580	0.902223	0.999948	0.00111491
Os.15363.1.S1_at	Os11g0153600	black	-0.222456	85.1798	0.813321	23975	0.873052	0.999596	9.29476e-07
Os.33629.1.S1_a_at	Os01g0872500	red	-0.0176821	85.142	0.867014	12518	0.985366	0.00077588	6.71546e-05
Os.28059.5.A1_x_at	Os07g0164200	black	-0.15068	85.077	0.818649	21688	0.923275	0.991728	0.00379226
Os.51058.1.S1_at	Os04g0337300	turquoise	0.16269	85.0358	0.709491	3381	1.05238	0.657839	0.999982
OsAffx.26399.1.S1_at	Os04g0475500	black	-0.126483	84.9749	0.820793	20327	0.931281	0.970913	0.00554897
Os.52416.1.S1_at	Os02g0730800	red	-0.137888	84.9709	0.837583	21002	0.877166	0.0320769	0
Os.40207.1.A1_s_at	Os05g0125600	turquoise	0.0511266	84.9102	0.699383	8252	1.02059	0.739586	0.97584
Os.49495.3.S1_at	Os03g0257900	turquoise	0.102193	84.7859	0.715999	5803	1.0451	0.355824	0.98573
Os.51305.1.S1_at	Os05g0540200	turquoise	0.150887	84.7682	0.713289	3795	1.09285	0.000471709	0.95096
Os.14676.2.S1_at	Os06g0195900	turquoise	0.0792616	84.7681	0.71864	6918	1.03868	0.226641	0.894155
Os.10056.1.S1_at	Os08g0487800	turquoise	0.0275798	84.674	0.685359	9588	1.01718	0.0241645	0.17481
OsAffx.5582.1.S1_at	Os07g0590600	black	-0.0884998	84.6715	0.794079	17760	0.92783	0.0230168	0
Os.25062.1.A1_a_at	Os01g0673800	red	-0.0564931	84.6217	0.849037	15343	0.949398	0.000105496	0
Os.27692.1.S1_at	Os03g0293900	turquoise	0.059854	84.61	0.720127	7835	1.03027	0.195601	0.8021
Os.36597.1.S1_at	Os01g0144700	turquoise	0.0541135	84.6054	0.70206	8113	1.04064	0.000286511	0.0685753
Os.9004.1.S1_at	Os05g0364300	turquoise	0.094396	84.4923	0.688129	6175	1.04576	0.151188	0.942239
OsAffx.6530.1.S1_x_at	Os09g0565500	turquoise	0.00400048	84.394	0.702406	11057	1.002	0.657133	0.533351
Os.10854.2.S1_x_at	Os10g0507800	turquoise	0.0474426	84.2091	0.70995	8468	1.02004	0.720153	0.943219
Os.45994.1.S1_x_at	Os01g0262700	black	-0.0947315	84.1934	0.803044	18225	0.936985	0.456838	0.000135703
Os.11533.1.S1_at	Os02g0175600	turquoise	0.145618	84.1726	0.598959	3977	1.0627	0.162291	0.997628
Os.19817.1.S1_at	Os03g0331600	black	-0.197556	84.1419	0.796079	23452	0.889973	0.997804	9.06239e-06
Os.33205.1.S1_x_at	Os08g0320000	turquoise	0.052481	83.9442	0.701063	8190	1.02128	0.705239	0.961773
Os.18505.1.S1_at	Os12g0583400	black	-0.287777	83.9263	0.825974	24582	0.856413	1	1.16185e-06
Os.27830.1.S1_at	Os07g0105600	black	-0.119518	83.9241	0.813577	19890	0.859401	3.7179e-06	0
OsAffx.5720.1.S1_at	---	black	-0.121549	83.8944	0.7926	20016	0.932405	0.948937	0.00448402
OsAffx.14095.1.S1_s_at	Os04g0395700	turquoise	0.106741	83.8909	0.718374	5615	1.04295	0.49174	0.997124
Os.12484.1.S1_at	---	brown	-0.136132	83.8811	0.850565	20914	0.899114	0.385319	0
OsAffx.24583.1.S1_at	Os02g0556400	turquoise	0.100386	83.8683	0.660813	5889	1.04398	0.230403	0.984248
Os.18560.1.S1_at	Os05g0105300	turquoise	0.125613	83.8323	0.73263	4812	1.05149	0.431722	0.998544
Os.47352.1.S1_s_at	Os05g0361900	black	-0.126263	83.822	0.790767	20317	0.914571	0.602439	1.13861e-05
Os.14842.1.S1_at	Os09g0446800	black	-0.17504	83.7785	0.820554	22711	0.859408	0.409372	0
Os.16309.1.S1_at	Os09g0423300	black	-0.134968	83.7177	0.833805	20841	0.903981	0.614015	4.64738e-07
Os.14409.1.S1_at	Os06g0717400	black	-0.0605072	83.6246	0.789105	15652	0.95993	0.291225	0.00277983
Os.55755.1.S1_at	Os03g0367800	turquoise	0.0448625	83.5934	0.702099	8636	1.02098	0.458956	0.820156
Os.52354.1.S1_at	Os03g0158300	black	-0.0952791	83.5608	0.811348	18268	0.906341	0.000137795	0
OsAffx.27401.1.S1_at	Os05g0587700	black	-0.199097	83.5372	0.826458	23484	0.865051	0.941244	0
Os.11151.1.S1_a_at	Os01g0833200	brown	-0.0878625	83.5275	0.888714	17701	0.945164	0.475489	0.000925061
Os.33770.1.S1_s_at	Os01g0810100	red	-0.0619673	83.4992	0.817759	15761	0.932168	0	0
Os.52883.1.S1_at	Os05g0370000	turquoise	0.0910368	83.4804	0.707093	6340	1.0604	0.000476124	0.579353
Os.7375.1.S1_at	Os02g0824400	turquoise	0.149155	83.4623	0.71356	3850	1.05043	0.640101	0.999932
Os.2244.1.S1_s_at	Os03g0284400	black	-0.202586	83.4024	0.790859	23575	0.873506	0.993682	0
OsAffx.6040.1.S1_at	Os08g0460900	turquoise	0.0566728	83.3618	0.68861	7992	1.02831	0.198577	0.826801
Os.7046.1.S1_at	Os08g0431500	turquoise	0.158658	83.3574	0.69163	3524	1.04981	0.720018	0.999978
Os.22567.1.S1_at	Os06g0667500	black	-0.231886	83.3159	0.818732	24121	0.916039	1	0.0728303
Os.27054.1.S1_at	Os03g0699300	black	-0.137503	83.2997	0.81441	20979	0.912499	0.850699	1.55687e-05
Os.9220.1.S1_at	Os10g0378300	turquoise	0.0534932	83.2324	0.703032	8143	1.02474	0.526302	0.874015
Os.17682.1.S1_at	Os03g0826700	turquoise	0.0861823	83.1962	0.716135	6575	1.03486	0.626832	0.990947
Os.6981.1.S1_at	Os01g0676200	black	-0.140864	83.1743	0.809169	21178	0.851955	0.000746369	0
Os.11318.1.S1_at	Os08g0360000	turquoise	0.0989127	83.1495	0.717507	5964	1.06981	0.00101452	0.650336
Os.54356.1.S1_at	Os01g0907300	turquoise	0.108469	83.1421	0.718838	5534	1.0309	0.942582	0.999921
Os.7944.1.S1_at	---	red	-0.0951804	83.1402	0.848015	18255	0.88541	1.16185e-06	0
Os.22334.1.S1_s_at	Os03g0305500	turquoise	0.136113	83.11	0.711244	4365	1.08368	0.00045614	0.866657
Os.49405.2.S1_at	Os06g0232800	turquoise	0.132681	83.0941	0.721214	4513	1.08116	0.000303706	0.890053
Os.4694.1.S1_at	Os09g0297400	turquoise	0.245909	83.0261	0.707318	1206	1.17534	0	0.994525
Os.48046.1.S1_at	Os03g0355800	turquoise	0.103592	82.9594	0.710304	5737	1.0621	0.00460811	0.856295
OsAffx.17159.1.S1_x_at	Os10g0460900	black	-0.259704	82.9447	0.800917	24428	0.835854	0.999759	0
Os.27633.1.A1_at	Os02g0714700	turquoise	-0.00423246	82.9229	0.698117	11603	0.998316	0.907326	0.843957
Os.27387.1.S1_x_at	Os01g0281100	brown	-0.0128018	82.9188	0.8549	12184	0.979409	0	0
Os.4899.1.S1_a_at	Os01g0817700	turquoise	0.202829	82.9173	0.717498	2120	1.14449	0	0.973367
Os.27577.1.S1_at	Os01g0142100	black	-0.243846	82.8601	0.826163	24272	0.873643	0.999993	5.80923e-06
Os.52910.1.S1_at	Os04g0650600	turquoise	0.206577	82.8347	0.722572	2019	1.0927	0.019288	0.999952
Os.39004.1.S1_at	---	black	-0.0725982	82.8245	0.832847	16627	0.955199	0.458454	0.00512606
Os.10164.1.S1_at	Os09g0527900	brown	-0.144627	82.8142	0.851488	21363	0.845439	0.0022807	0
Os.53631.1.S1_at	Os03g0647400	turquoise	0.195993	82.7762	0.681517	2307	1.11626	1.69629e-05	0.997148
Os.50740.1.S1_x_at	Os08g0128500	turquoise	0.191487	82.7675	0.654675	2448	1.11145	2.04485e-05	0.993619
Os.5401.1.S1_at	Os02g0822600	black	-0.207167	82.7651	0.771124	23682	0.824018	0.688749	0
Os.27836.3.A1_at	Os05g0512200	brown	-0.104504	82.7616	0.880742	18938	0.893143	6.55281e-05	0
Os.9678.1.S1_at	Os07g0669200	black	-0.191743	82.7401	0.819576	23291	0.858086	0.882612	0
Os.25231.1.S1_at	Os10g0501200	turquoise	0.0619543	82.7138	0.727329	7721	1.03942	0.00636668	0.387763
Os.37673.1.S1_at	---	black	-0.072084	82.6782	0.804837	16587	0.959593	0.815133	0.0462675
Os.48155.1.S1_at	NA	turquoise	0.202688	82.6145	0.734832	2127	1.07349	0.303859	0.999993
Os.10209.3.S1_x_at	Os06g0104400	turquoise	0.00358471	82.6071	0.706459	11084	1.00186	0.456332	0.423279
Os.5357.1.S1_at	Os04g0578200	brown	-0.0956208	82.5884	0.847223	18292	0.894586	5.34449e-06	0
Os.14496.1.S1_at	Os08g0191900	red	-0.139063	82.5856	0.833896	21071	0.837182	1.39421e-06	0
OsAffx.15508.1.S1_at	Os06g0303700	turquoise	-0.0102094	82.5332	0.710062	11992	0.996332	0.984075	0.939746
Os.37986.1.S1_at	Os02g0697200	turquoise	0.00407332	82.4849	0.698372	11048	1.00151	0.948397	0.939524
Os.49738.1.S1_at	Os06g0105500	turquoise	-0.0269924	82.4073	0.702169	13169	0.990101	0.985075	0.881206
OsAffx.29601.1.S1_at	Os08g0506500	black	-0.131994	82.2718	0.786024	20675	0.928482	0.975485	0.00313512
Os.10003.1.S1_at	Os01g0235100	brown	-0.178597	82.1903	0.839846	22851	0.836232	0.206237	0
Os.4148.1.S2_a_at	Os06g0652000	red	-0.0557276	82.1314	0.829455	15294	0.947301	7.43581e-06	0
Os.8285.1.S1_at	Os10g0489200	turquoise	-0.00605875	82.0556	0.676973	11719	0.997393	0.884667	0.77148
Os.32465.1.S1_at	Os02g0788500	black	-0.0361107	82.0381	0.777333	13815	0.973945	0.028112	0.000898339
Os.8736.1.S1_at	Os07g0665900	turquoise	0.0257264	82.0119	0.637093	9691	1.0159	0.0205963	0.124867
OsAffx.14203.1.S1_s_at	Os04g0470200	turquoise	0.174235	81.9823	0.706196	3017	1.08173	0.0186778	0.999296
Os.23259.1.S1_at	Os10g0104500	turquoise	0.176219	81.9628	0.684388	2948	1.07731	0.067459	0.999734
Os.45924.1.S1_x_at	Os07g0659400	brown	-0.0357041	81.9191	0.857764	13785	0.957641	0	0
Os.53718.1.A1_at	Os04g0467800	turquoise	0.010632	81.863	0.670589	10633	1.00549	0.533237	0.545806
Os.47970.1.S1_at	Os02g0255200	turquoise	0.0551983	81.8314	0.687875	8068	1.02108	0.815608	0.977405
Os.13862.1.S1_at	Os09g0482680	black	-0.0367949	81.8127	0.734304	13861	0.962024	1.39421e-06	0
Os.27125.1.A1_at	Os04g0640800	turquoise	0.110596	81.7811	0.707268	5435	1.05149	0.149554	0.978313
OsAffx.27628.1.S1_s_at	Os06g0251000	turquoise	0.0348436	81.7722	0.712874	9177	1.01869	0.204632	0.519288
Os.40401.1.A1_at	---	turquoise	0.0711505	81.7365	0.691674	7297	1.02915	0.566428	0.976464
Os.5442.1.S1_at	Os09g0413200	black	-0.328208	81.6759	0.813641	24647	0.829073	1	0
Os.5129.2.S1_a_at	Os02g0173100	black	-0.0794441	81.6666	0.823726	17106	0.943639	0.229526	0.000172883
Os.19325.1.S1_at	Os09g0287500	black	-0.161614	81.5933	0.821514	22177	0.906885	0.971405	4.94946e-05
OsAffx.5460.1.S1_at	---	black	-0.135593	81.5744	0.815527	20883	0.925122	0.98135	0.00274335
Os.16689.1.S1_at	Os03g0203000	turquoise	0.0572177	81.5359	0.699623	7967	1.02007	0.887693	0.995051
Os.10700.1.S1_at	Os05g0147500	black	-0.165562	81.5066	0.785126	22342	0.868235	0.410057	0
OsAffx.3101.1.S1_at	Os02g0829800	turquoise	0.10301	81.4998	0.711789	5769	1.04584	0.276121	0.987277
OsAffx.16018.1.S1_at	Os06g0731300	black	-0.142867	81.4985	0.828364	21282	0.917121	0.953725	0.000213315
Os.15166.1.S1_at	Os09g0505300	black	-0.175729	81.476	0.823786	22738	0.915736	0.999429	0.00489532
Os.12732.1.S1_a_at	Os10g0573900	turquoise	0.0918549	81.4307	0.699762	6315	1.05296	0.0100153	0.750107
Os.8476.1.S1_at	Os03g0308100	black	-0.014771	81.4098	0.75398	12303	0.990347	0.0559449	0.0297093
Os.15559.1.A1_at	Os11g0677500	turquoise	-0.0586791	81.3941	0.696747	15512	0.969553	0.802145	0.095055
Os.49423.1.S1_at	Os11g0153700	black	-0.207194	81.3891	0.814497	23683	0.892072	0.999775	5.39096e-05
Os.27724.2.A1_a_at	Os02g0649400	brown	-0.0668942	81.3023	0.855981	16178	0.933188	1.11537e-05	0
Os.8095.1.S3_at	Os03g0339900	red	-0.0928908	81.2182	0.825356	18093	0.863633	0	0
Os.8266.2.S1_at	Os03g0766900	turquoise	0.150819	81.2144	0.726566	3796	1.07286	0.0641029	0.997211
Os.12196.1.S1_at	Os02g0537700	black	-0.183211	81.1525	0.804197	23004	0.913249	0.999772	0.00410247
Os.52224.1.S1_at	Os03g0284900	red	-0.0929424	81.1327	0.839047	18097	0.928136	0.108632	9.29476e-07
Os.26448.1.A1_at	Os03g0178100	brown	-0.218625	81.0712	0.84326	23918	0.8314	0.90732	0
Os.9996.1.S1_at	Os11g0216100	brown	-0.138111	81.0373	0.859778	21018	0.88998	0.258191	0
Os.12177.1.S1_at	---	turquoise	0.171349	81.0298	0.724108	3101	1.11192	5.80923e-06	0.953598
Os.9586.1.S1_at	Os02g0312700	turquoise	0.0366979	80.9921	0.698247	9084	1.01582	0.70671	0.893439
Os.16785.1.S1_at	Os10g0377800	red	-0.050205	80.9915	0.869662	14879	0.971514	0.512308	0.0507157
Os.9039.1.S1_at	Os01g0764900	red	-0.118841	80.9831	0.845562	19851	0.900718	0.0573185	0
OsAffx.30514.2.S1_s_at	Os10g0378300	turquoise	0.0830163	80.9128	0.702091	6732	1.04228	0.159471	0.888643
Os.5214.1.S1_at	Os05g0386900	turquoise	0.00221376	80.9119	0.689713	11177	1.0012	0.412369	0.325093
Os.11637.1.S1_at	Os04g0467700	black	-0.167983	80.9043	0.817742	22431	0.92567	0.999709	0.0300902
Os.27962.1.A1_at	Os03g0811800	turquoise	0.102012	80.8835	0.710463	5815	1.03206	0.873952	0.999438
Os.8431.1.S1_at	Os03g0858400	turquoise	0.0877533	80.8317	0.717395	6490	1.03083	0.865089	0.998563
Os.15241.1.S1_at	Os05g0539700	turquoise	0.115718	80.8307	0.711607	5208	1.04035	0.752427	0.999114
Os.9748.1.S1_at	Os08g0139000	turquoise	0.0973645	80.8288	0.702255	6032	1.07492	3.25317e-06	0.170686
Os.7308.1.S1_x_at	Os03g0425000	black	-0.111515	80.802	0.799779	19365	0.936001	0.893298	0.00429488
Os.47784.1.S1_at	Os06g0663800	black	-0.21838	80.7755	0.79183	23912	0.843088	0.960596	0
Os.7414.1.S1_at	---	turquoise	0.073044	80.7635	0.70381	7209	1.03046	0.550208	0.975375
Os.4953.1.S1_at	Os01g0793200	turquoise	0.0663736	80.7545	0.721643	7502	1.02985	0.3899	0.941255
Os.2488.1.S1_at	Os03g0230500	brown	-0.178584	80.7281	0.844365	22850	0.867784	0.774591	0
Os.27552.1.S1_a_at	Os08g0158900	black	-0.108775	80.6399	0.817118	19206	0.943888	0.963749	0.0326232
Os.3774.2.S1_x_at	Os01g0184500	black	-0.0276589	80.5607	0.765833	13219	0.97652	0.000174509	1.5104e-05
Os.28076.1.S1_at	Os01g0120800	turquoise	0.109605	80.4928	0.663131	5481	1.06395	0.00492227	0.763819
Os.55135.1.S1_at	Os06g0639600	turquoise	0.078278	80.4868	0.688027	6966	1.0258	0.889622	0.998012
Os.18433.1.S1_at	---	turquoise	0.205898	80.4789	0.719784	2038	1.12772	5.80923e-06	0.997037
Os.20357.1.S1_at	Os06g0149300	turquoise	0.17156	80.4485	0.695229	3091	1.06465	0.256533	0.999893
Os.9140.1.S1_at	Os04g0405100	turquoise	0.141637	80.443	0.70665	4129	1.08625	0.000222842	0.946934
Os.26707.1.S1_at	Os05g0354300	turquoise	0.0143673	80.4064	0.701514	10403	1.00604	0.835629	0.872831
Os.10901.1.S1_a_at	Os08g0157600	brown	-0.0302898	80.3889	0.850091	13397	0.957021	0	0
Os.53213.1.S1_x_at	Os11g0544000	black	-0.0912467	80.2722	0.794325	17986	0.91031	7.69141e-05	0
Os.27275.2.S1_x_at	Os08g0517500	red	-0.0800512	80.2595	0.854322	17150	0.950517	0.501552	0.00273243
OsAffx.2017.1.S1_at	Os01g0265900	turquoise	-0.0403171	80.2594	0.683944	14127	0.980155	0.868496	0.27259
Os.49304.1.A1_at	Os03g0843200	brown	-0.18108	80.2591	0.823918	22941	0.843872	0.395094	0
Os.23443.1.S1_at	Os04g0518000	turquoise	0.105805	80.2026	0.707208	5651	1.04498	0.321647	0.990895
Os.27421.3.S1_x_at	Os07g0213300	black	-0.169543	80.1899	0.79319	22491	0.876497	0.71427	0
OsAffx.24464.1.S1_at	Os02g0478550	turquoise	0.102531	80.1846	0.725988	5791	1.0497	0.135342	0.964148
Os.7025.1.S1_s_at	Os04g0504600	turquoise	0.00246549	80.1256	0.699911	11162	1.00147	0.29083	0.110399
Os.9773.1.S1_at	Os01g0805000	black	-0.247634	80.122	0.769034	24322	0.80673	0.989343	0
Os.2106.1.S2_at	Os06g0319800	black	-0.167745	80.0688	0.823883	22417	0.881659	0.843705	0
Os.11314.1.S1_at	Os01g0600000	turquoise	0.247875	80.0652	0.643752	1172	1.09806	0.033793	0.999999
Os.51374.1.S1_at	Os09g0481800	black	-0.194865	80.0447	0.789478	23375	0.830468	0.509711	0
Os.22701.1.S1_at	---	turquoise	0.155877	80.0363	0.711009	3624	1.08357	0.0038004	0.985015
Os.15692.1.S1_at	Os03g0594900	brown	-0.113801	80.0276	0.858886	19538	0.86395	0	0
Os.11132.1.S1_s_at	Os08g0178800	brown	-0.0926686	80.0121	0.865401	18077	0.880928	0	0
Os.33341.1.S1_at	Os01g0645900	turquoise	0.053238	79.8849	0.685408	8152	1.06013	0	2.78843e-06
Os.35754.1.S1_at	Os09g0363100	black	-0.177014	79.8587	0.803484	22785	0.917831	0.999598	0.0114056
Os.53755.1.S1_at	Os07g0191500	black	-0.0781384	79.8278	0.813168	17026	0.938771	0.0157507	1.16185e-06
Os.6154.1.S1_a_at	Os10g0508400	turquoise	0.11418	79.7819	0.680068	5279	1.04221	0.650523	0.999121
Os.5394.1.S1_at	Os09g0528100	turquoise	0.120798	79.6026	0.704783	5001	1.041	0.758451	0.999633
Os.8686.1.S1_at	Os03g0792400	red	-0.144812	79.5996	0.826403	21378	0.859781	0.00621727	0
Os.5813.1.S1_at	Os06g0215300	turquoise	0.023884	79.5961	0.67754	9800	1.01353	0.156013	0.390617
Os.11687.1.S1_a_at	Os03g0827700	black	-0.133807	79.5563	0.792234	20781	0.906381	0.538758	6.97107e-07
Os.46548.1.S1_at	Os10g0546600	black	-0.174692	79.5499	0.791952	22698	0.874946	0.754011	0
Os.14271.1.S1_at	Os07g0631900	black	-0.117416	79.5251	0.763203	19761	0.851953	0	0
Os.27375.1.A1_at	Os02g0137200	black	-0.187742	79.5037	0.761342	23142	0.871863	0.943994	0
Os.41793.1.S1_at	Os01g0664000	black	-0.219578	79.4559	0.824101	23937	0.902158	0.999988	0.00327547
Os.27235.1.S1_at	Os01g0535900	black	-0.135166	79.4524	0.796472	20851	0.905556	0.630705	9.29476e-07
Os.51136.1.S1_at	Os03g0279600	red	-0.0716559	79.4405	0.821049	16540	0.930783	1.69629e-05	0
Os.9587.1.S1_a_at	Os09g0509200	turquoise	0.114905	79.3857	0.677112	5243	1.05055	0.222088	0.995323
Os.36975.3.S1_x_at	Os01g0180300	black	-0.151468	79.3573	0.814437	21720	0.859116	0.0541431	0
Os.9779.1.S1_at	Os01g0510600	black	-0.282639	79.3239	0.788789	24562	0.805	0.999807	0
Os.52787.1.S1_at	Os05g0584516	brown	-0.125817	79.2557	0.860294	20291	0.890853	0.0393761	0
Os.36367.1.S1_at	Os03g0100500	turquoise	0.093481	79.2526	0.708254	6222	1.03966	0.465483	0.986535
OsAffx.4648.1.S1_at	Os05g0551900	red	-0.0656782	79.2314	0.818723	16074	0.924811	0	0
Os.27717.1.S1_a_at	Os01g0798500	black	-0.285243	79.2211	0.792249	24574	0.850706	1	0
Os.9767.1.S1_at	Os03g0586500	red	-0.0908954	79.1188	0.832511	17964	0.912188	0.000660857	0
Os.8095.1.S2_at	Os03g0339900	red	-0.0905522	79.1054	0.819968	17939	0.856755	0	0
Os.17764.1.S1_at	Os05g0500400	black	-0.0386966	79.0815	0.798075	14021	0.96858	0.00128686	2.13779e-05
Os.11947.1.S1_a_at	Os11g0216300	brown	-0.106172	79.0467	0.858944	19037	0.922406	0.289001	1.39421e-06
Os.53738.1.S1_at	Os05g0566300	black	-0.0356233	78.9985	0.759375	13782	0.971196	0.00277379	4.81004e-05
Os.6828.1.S1_at	Os03g0806900	turquoise	0.228008	78.9928	0.687705	1523	1.0917	0.0420651	0.999991
Os.6249.1.A1_at	---	turquoise	-0.0641598	78.9718	0.687413	15954	0.978139	0.998013	0.85018
Os.6320.1.S1_at	Os08g0113200	turquoise	0.0390591	78.9393	0.673938	8951	1.0207	0.272811	0.618804
Os.50472.2.S1_s_at	Os10g0159300	turquoise	0.129457	78.9242	0.708803	4648	1.11243	0	0.138952
Os.50927.1.S1_at	Os08g0149100	turquoise	0.0419756	78.7968	0.711374	8795	1.02067	0.346744	0.732471
Os.22513.1.S1_at	Os01g0959000	turquoise	-0.0194395	78.713	0.698909	12639	0.993828	0.995312	0.97197
Os.37365.1.S3_at	Os02g0651500	turquoise	0.204095	78.7074	0.688004	2085	1.12474	4.64738e-06	0.990031
Os.24834.1.S1_at	Os09g0548400	red	-0.0717173	78.6966	0.834896	16544	0.885127	0	0
Os.22465.1.S1_at	Os04g0543950	turquoise	0.188537	78.6223	0.664214	2536	1.11678	6.27396e-06	0.972711
Os.19270.1.S1_at	Os03g0852300	turquoise	0.0889478	78.5917	0.715542	6431	1.04076	0.285756	0.966845
Os.51121.1.S1_x_at	Os03g0722700	turquoise	0.125833	78.5618	0.686546	4801	1.05455	0.174928	0.996179
Os.26570.1.S1_s_at	Os01g0862200	black	-0.107827	78.471	0.808966	19148	0.909003	0.0218327	0
Os.17765.1.A1_at	Os05g0443800	turquoise	0.0926422	78.4692	0.703227	6263	1.05466	0.0153168	0.724206
Os.15065.1.S1_at	Os06g0664200	black	-0.22023	78.4596	0.799951	23946	0.856838	0.987843	0
Os.36076.1.S1_at	Os07g0685800	turquoise	0.150013	78.378	0.710167	3828	1.09953	1.92866e-05	0.891058
Os.1402.1.S1_at	Os01g0205100	turquoise	0.047249	78.3342	0.71063	8476	1.0171	0.894422	0.98884
Os.2978.1.S1_at	Os10g0580800	black	-0.0676378	78.3131	0.778535	16237	0.970449	0.963178	0.414876
Os.54309.1.S1_at	Os06g0686500	turquoise	0.0108104	78.2529	0.700137	10624	1.00441	0.863913	0.8737
Os.14143.1.S1_at	Os11g0176200	turquoise	0.07134	78.1678	0.680644	7289	1.02534	0.841045	0.996359
Os.11245.1.S1_at	Os05g0301500	turquoise	0.118501	78.1547	0.705615	5079	1.07004	0.00334379	0.900092
Os.17778.1.S1_at	Os04g0680700	black	-0.182251	78.0986	0.815141	22970	0.904	0.998921	0.000323458
Os.6199.3.S1_at	Os01g0742000	turquoise	0.0889315	78.0577	0.691192	6432	1.05961	0.000458232	0.486033
OsAffx.6135.1.S1_s_at	Os08g0559000	turquoise	0.101243	78.0294	0.686154	5841	1.05575	0.0202902	0.903501
OsAffx.25081.1.S1_at	Os03g0236966	turquoise	0.0371931	77.9804	0.698271	9056	1.016	0.72045	0.922478
Os.11429.1.S1_at	Os01g0143800	black	-0.0633539	77.9454	0.744516	15885	0.939823	8.6906e-05	0
Os.5648.1.S1_at	Os01g0101700	brown	-0.0822877	77.9412	0.84159	17340	0.925602	0.000588591	0
Os.49968.1.S1_at	Os08g0481000	turquoise	0.0950376	77.8911	0.696543	6141	1.05839	0.00608342	0.768096
Os.15864.1.S1_s_at	Os01g0959900	black	-0.194289	77.8695	0.808852	23360	0.882134	0.993347	9.29476e-07
Os.5618.1.S1_at	Os05g0156300	turquoise	0.18482	77.8298	0.69076	2649	1.09403	0.00239828	0.999364
Os.46548.2.S1_at	Os10g0546600	black	-0.189367	77.7698	0.794061	23206	0.856586	0.770525	0
Os.5075.1.S1_at	Os05g0270000	turquoise	0.112131	77.6906	0.688557	5359	1.04779	0.331479	0.994067
Os.21178.1.S1_at	Os01g0607800	black	-0.113094	77.6485	0.808033	19485	0.910482	0.10626	0
Os.50472.2.S1_x_at	Os10g0159300	turquoise	0.151118	77.6348	0.695478	3788	1.14648	0	0.12032
Os.52705.1.S1_at	Os08g0110200	turquoise	0.00315532	77.6238	0.677651	11118	1.00148	0.704561	0.720371
Os.42796.1.S1_at	---	red	-0.0104039	77.6192	0.832499	12011	0.989609	6.97107e-07	0
Os.15198.1.S1_at	Os01g0202500	red	-0.0421677	77.5709	0.817884	14289	0.936461	0	0
Os.12024.1.S1_at	Os06g0647100	black	-0.240521	77.5619	0.759334	24233	0.856303	0.999709	0
Os.9119.1.S1_at	Os09g0467100	turquoise	-0.0130408	77.537	0.6717	12197	0.992481	0.247495	0.151019
Os.22478.1.S1_at	Os01g0821700	turquoise	0.169764	77.5252	0.695883	3154	1.09024	0.00223121	0.995465
Os.7227.1.S1_at	Os02g0121000	black	-0.151758	77.4289	0.768425	21733	0.920131	0.992946	0.00226165
Os.54332.1.S1_at	Os12g0109300	turquoise	0.0282398	77.3838	0.701749	9545	1.01437	0.40778	0.6395
Os.27704.1.A1_at	Os04g0592700	turquoise	0.0602607	77.343	0.660303	7820	1.02513	0.567294	0.955706
Os.7020.1.S1_x_at	Os05g0481000	black	-0.312236	77.3074	0.787282	24631	0.83973	1	0
Os.46091.1.S1_s_at	Os03g0410700	black	-0.239019	77.2996	0.79699	24210	0.876366	0.999985	8.83002e-06
Os.32557.1.S1_at	Os01g0164500	turquoise	0.137475	77.2874	0.677343	4309	1.07977	0.000588358	0.927227
Os.24785.1.A1_at	Os01g0935300	turquoise	0.207868	77.2443	0.711922	1991	1.12162	1.64982e-05	0.999144
Os.10551.1.S1_at	Os10g0462900	turquoise	0.219835	77.2366	0.67795	1691	1.17207	0	0.900107
Os.8117.2.S1_at	Os04g0442200	brown	-0.165425	77.1659	0.856885	22340	0.877984	0.668167	0
Os.24873.1.S1_at	Os05g0365600	brown	-0.0777856	77.118	0.860778	16999	0.929072	0.000383641	0
Os.11981.1.S1_x_at	Os02g0610700	brown	-0.247938	77.0822	0.861036	24324	0.830162	0.995419	0
Os.7948.1.S1_a_at	Os01g0278900	black	-0.264251	77.0753	0.751283	24469	0.819435	0.999348	0
Os.10156.1.S1_a_at	Os03g0828100	black	-0.227325	76.9383	0.75643	24054	0.813738	0.859206	0
Os.9258.1.S1_at	Os03g0858100	turquoise	0.040545	76.935	0.685949	8874	1.01453	0.926311	0.987086
Os.18490.3.S1_at	Os03g0679700	red	-0.0114511	76.9316	0.828059	12097	0.979456	0	0
OsAffx.2388.1.S1_at	Os01g0841800	black	-0.120014	76.9054	0.809563	19920	0.932987	0.948294	0.0036454
Os.28094.1.S1_at	Os03g0196800	black	-0.189648	76.9003	0.7849	23222	0.863842	0.94641	0
Os.35897.2.S1_x_at	Os07g0647100	red	-0.0879594	76.898	0.852579	17713	0.940977	0.361069	0.000109213
Os.407.1.S1_at	Os02g0815500	black	-0.121723	76.8844	0.810464	20027	0.945001	0.995175	0.113037
Os.52371.1.S1_at	Os01g0393000	black	-0.239226	76.8621	0.8247	24213	0.863642	0.9999	0
Os.27193.1.S1_at	Os02g0831800	turquoise	0.165733	76.8555	0.701064	3279	1.08721	0.00433879	0.995613
Os.19238.2.S1_x_at	Os06g0585200	turquoise	0.196221	76.8471	0.716036	2298	1.075	0.180011	0.99999
Os.26864.1.S1_at	Os01g0769900	black	-0.0459728	76.7226	0.760411	14571	0.968628	0.135748	0.00391937
Os.27346.1.S1_at	Os03g0703300	brown	-0.140267	76.6613	0.822801	21140	0.857577	0.00595376	0
Os.17990.1.S1_at	Os04g0577300	black	-0.185638	76.6254	0.809377	23079	0.867629	0.876751	0
Os.37994.2.S1_at	Os01g0271700	turquoise	0.163998	76.5627	0.650415	3336	1.0962	6.01836e-05	0.971258
Os.7502.1.S1_at	Os01g0705300	black	-0.193286	76.5383	0.782186	23333	0.886198	0.995541	2.78843e-06
Os.4407.1.S1_at	Os06g0109400	turquoise	0.175374	76.5355	0.620441	2975	1.06865	0.161129	0.999886
Os.18501.1.S1_at	---	turquoise	0.177411	76.507	0.678066	2905	1.13077	0	0.81016
Os.14124.1.S2_at	Os01g0821800	turquoise	0.109535	76.4388	0.689636	5487	1.03711	0.775813	0.99955
Os.56352.1.S1_at	Os06g0104100	turquoise	0.0765185	76.418	0.641152	7041	1.03091	0.587295	0.97483
Os.46548.2.S1_x_at	Os10g0546600	black	-0.183395	76.4119	0.784035	23009	0.879282	0.919969	0
Os.292.1.S1_a_at	Os02g0199900	turquoise	0.05044	76.3771	0.680309	8290	1.01953	0.810959	0.984472
Os.2447.1.S1_at	Os06g0270900	red	-0.0700667	76.3768	0.83992	16415	0.947349	0.0275181	8.13292e-06
Os.28063.1.S1_at	Os02g0117400	turquoise	0.247967	76.3619	0.711077	1171	1.08393	0.209547	1
Os.47333.1.S1_at	Os09g0515400	black	-0.107766	76.3045	0.808127	19145	0.929372	0.536396	4.5312e-05
Os.38044.1.S1_at	Os01g0833000	red	-0.0529674	76.1903	0.832505	15094	0.950567	7.43581e-06	0
Os.7817.1.A1_s_at	Os05g0490800	turquoise	0.172104	76.1451	0.698498	3071	1.09434	0.00152411	0.993183
Os.5577.2.S1_at	Os04g0692200	red	-0.115042	76.0676	0.818445	19606	0.907054	0.0554395	0
Os.19541.1.S1_at	Os12g0178700	black	-0.0873815	75.991	0.757508	17676	0.926254	0.0112713	0
Os.7346.1.S1_at	Os03g0795200	black	-0.172584	75.9592	0.815864	22626	0.900814	0.987297	4.41501e-05
Os.9846.1.S1_x_at	Os11g0110100	black	-0.0528042	75.93	0.771046	15079	0.963989	0.105859	0.00118415
Os.54931.1.S1_at	Os10g0484400	turquoise	0.0147889	75.8678	0.698184	10378	1.00618	0.85382	0.884645
Os.50947.1.S1_x_at	Os03g0211600	black	-0.126037	75.7972	0.798099	20299	0.9275	0.881756	0.000840246
Os.22671.1.S1_x_at	Os03g0149400	turquoise	0.121126	75.7162	0.700218	4988	1.06904	0.00816219	0.937312
Os.13960.2.S1_x_at	Os01g0966400	turquoise	0.0851144	75.6955	0.700052	6628	1.03812	0.385183	0.982321
Os.48609.1.S1_s_at	Os05g0241200	black	-0.221991	75.6298	0.819478	23968	0.861931	0.998023	0
Os.10452.1.S1_at	Os03g0240400	turquoise	0.109256	75.6202	0.684475	5500	1.05581	0.0453594	0.972348
Os.8856.1.S1_at	Os12g0496900	turquoise	0.0708059	75.6164	0.716155	7313	1.03284	0.381207	0.927356
Os.52672.1.S1_at	Os08g0261100	turquoise	0.131941	75.5948	0.670428	4541	1.10763	0	0.423599
Os.5248.1.S1_s_at	Os04g0675400	turquoise	0.100052	75.5221	0.660092	5910	1.19781	0	0
Os.38233.1.S2_at	Os04g0504800	turquoise	0.271483	75.5104	0.704199	832	1.11653	0.00445753	1
Os.38033.1.S1_at	Os01g0837500	turquoise	0.0649863	75.4961	0.691412	7569	1.02682	0.714824	0.973031
Os.27094.1.S1_at	Os09g0308900	red	-0.13402	75.4501	0.840942	20793	0.919804	0.874539	7.27315e-05
OsAffx.28932.1.S1_at	Os07g0659400	brown	-0.0135558	75.4137	0.83181	12227	0.981769	0	0
Os.9077.1.S1_at	Os10g0569000	red	-0.0965542	75.4107	0.828376	18367	0.943041	0.647375	0.00183943
Os.26393.1.S1_at	Os06g0704700	brown	-0.117439	75.4018	0.830516	19764	0.877246	0.000570466	0
Os.49149.1.S1_at	Os04g0422000	black	-0.231236	75.4006	0.820998	24112	0.847692	0.996461	0
Os.26581.1.S1_at	Os02g0826100	red	-0.0365437	75.3985	0.846727	13840	0.974691	0.118876	0.00261485
Os.53508.1.S1_at	Os05g0554100	turquoise	0.0553291	75.3798	0.6524	8057	1.02652	0.258214	0.872562
Os.16692.1.S1_x_at	Os10g0502000	black	-0.260484	75.3696	0.7803	24437	0.773593	0.928866	0
Os.11860.1.S1_at	Os05g0148700	brown	-0.149977	75.3306	0.833964	21660	0.860276	0.0521534	0
OsAffx.12275.1.S1_x_at	Os02g0497500	turquoise	0.0394353	75.2606	0.676251	8926	1.02048	0.276617	0.706281
Os.15215.1.S1_at	Os09g0487700	black	-0.154144	75.2589	0.814861	21861	0.932866	0.999473	0.0631707
Os.38233.1.S2_s_at	Os04g0504800	turquoise	0.23692	75.2443	0.707311	1372	1.10636	0.00812827	0.999993
Os.10094.1.S1_at	Os07g0673100	turquoise	0.0277624	75.2294	0.640994	9574	1.00833	0.986397	0.994828
Os.8214.1.S1_at	Os01g0626500	turquoise	0.119202	75.1826	0.673077	5055	1.0541	0.143537	0.987314
Os.46525.2.S1_x_at	Os10g0198600	black	-0.152808	75.1391	0.761109	21793	0.890749	0.644166	0
Os.27221.1.A1_at	Os03g0856100	black	-0.0545639	75.0988	0.749057	15211	0.931234	0	0
Os.30724.1.S1_at	Os02g0754700	black	-0.154726	75.0735	0.796493	21890	0.939752	0.999885	0.22273
Os.52191.1.A1_at	Os12g0577600	brown	-0.100055	75.068	0.855317	18614	0.856329	0	0
Os.47923.2.A1_at	Os12g0633200	turquoise	0.162597	75.0335	0.694171	3385	1.10356	1.67306e-05	0.944082
Os.27078.1.S1_s_at	Os01g0944200	green	-0.0220482	74.9613	0.889424	12811	0.972157	0	0
Os.52588.1.S1_at	Os07g0489800	black	-0.0765493	74.9608	0.7836	16912	0.883114	0	0
Os.9005.1.S1_s_at	Os04g0677066	turquoise	0.00616898	74.9193	0.704327	10914	1.00208	0.986072	0.972156
Os.55427.1.S1_at	Os05g0153400	turquoise	0.0873798	74.915	0.707764	6507	1.03819	0.45514	0.979013
Os.7571.1.S1_at	Os05g0371500	turquoise	0.100005	74.818	0.67312	5913	1.03346	0.839163	0.99918
Os.26824.1.S1_at	Os01g0506100	turquoise	0.0220312	74.8072	0.678656	9908	1.0083	0.941379	0.955167
Os.18524.1.S1_at	---	black	-0.139042	74.7942	0.810746	21070	0.903396	0.575879	6.97107e-07
Os.12054.1.S1_at	Os02g0440000	turquoise	0.0372818	74.7559	0.677719	9051	1.01434	0.866488	0.965285
Os.9309.1.S1_at	Os08g0412200	turquoise	0.0808759	74.7437	0.698165	6836	1.02969	0.81757	0.994926
Os.22815.1.S1_at	Os04g0376300	turquoise	0.181295	74.7336	0.706623	2760	1.08324	0.0371098	0.999676
Os.38263.1.S1_at	Os01g0268900	black	-0.081222	74.7065	0.768918	17246	0.940609	0.129695	1.41745e-05
OsAffx.2971.1.S1_at	---	brown	-0.204984	74.6559	0.837673	23629	0.836046	0.720564	0
OsAffx.25285.1.S1_at	Os03g0411300	red	0.00148909	74.6201	0.823793	11218	1.00221	0	0
Os.7971.2.S1_s_at	Os01g0662200	black	-0.238007	74.6201	0.751716	24199	0.851084	0.999411	0
Os.56997.1.S1_at	Os08g0485900	black	-0.142484	74.5689	0.806912	21259	0.847543	0.000172185	0
Os.2232.3.S1_x_at	Os10g0167300	turquoise	0.237568	74.4638	0.678228	1361	1.11308	0.0014286	0.999989
Os.8114.3.S1_at	Os07g0122400	turquoise	0.0149455	74.4534	0.693718	10361	1.0059	0.880928	0.919149
Os.12190.1.S1_at	Os07g0641700	turquoise	0.246511	74.4319	0.658137	1198	1.1676	0	0.994193
Os.139.1.S1_at	Os06g0701100	turquoise	0.108407	74.3864	0.635535	5538	1.03912	0.680985	0.998357
Os.14983.1.S2_a_at	Os05g0596600	turquoise	-0.0360316	74.3449	0.676921	13809	0.983232	0.91185	0.390543
OsAffx.23983.1.S1_at	Os01g0922700	red	-0.0835566	74.3414	0.824209	17413	0.855488	0	0
Os.23808.3.S1_x_at	Os05g0128100	red	-0.12378	74.2635	0.829521	20156	0.870464	3.92704e-05	0
Os.15901.1.S1_at	Os03g0266000	black	-0.179294	74.2496	0.813051	22867	0.921134	0.99994	0.0257439
Os.23135.1.A1_at	Os01g0323300	red	-0.0970473	74.22	0.800531	18404	0.892359	1.16185e-06	0
Os.11100.1.S1_at	Os02g0553600	turquoise	0.148026	74.1991	0.672657	3883	1.07657	0.0110103	0.989021
Os.34845.1.S1_at	Os01g0789100	turquoise	0.162997	74.197	0.702957	3369	1.08146	0.0174019	0.99784
Os.46916.1.S1_at	Os01g0231700	turquoise	0.188233	74.1622	0.587486	2551	1.12091	1.39421e-06	0.953602
Os.19238.1.S1_at	Os06g0585200	turquoise	0.203365	74.0844	0.711641	2113	1.07521	0.194801	0.999994
Os.8457.1.S1_at	Os05g0337400	black	-0.217987	74.0083	0.728928	23903	0.810949	0.59298	0
Os.7568.1.S1_a_at	Os03g0151600	turquoise	0.117634	74.0044	0.687285	5112	1.07154	0.00199512	0.892299
Os.10854.1.S2_a_at	Os10g0507800	turquoise	0.0384015	74.0026	0.685748	8982	1.01222	0.971682	0.994476
Os.32701.1.S1_at	Os06g0158700	turquoise	0.0456434	73.9536	0.692086	8586	1.02119	0.552919	0.859233
Os.49493.1.S1_at	Os11g0148600	turquoise	0.158926	73.9034	0.705567	3517	1.06217	0.372061	0.999845
Os.5363.1.S1_at	Os07g0143600	black	-0.149814	73.8441	0.797587	21645	0.851903	0.0639101	0
Os.52649.1.A1_at	Os02g0118000	black	-0.0856241	73.8336	0.794585	17555	0.964578	0.993019	0.475094
Os.53969.1.S1_at	Os03g0349200	turquoise	0.0296598	73.7769	0.664303	9439	1.01936	0.0185756	0.147198
Os.3376.1.S1_at	Os02g0805200	turquoise	0.0488574	73.7557	0.672066	8382	1.02961	0.0267499	0.392267
Os.5633.1.S1_at	Os04g0381100	turquoise	0.0645685	73.7314	0.698725	7588	1.02981	0.438738	0.907826
Os.52970.1.S1_at	Os03g0249300	turquoise	0.0270236	73.7069	0.65859	9620	1.01027	0.895915	0.958615
Os.6566.1.S1_at	Os02g0581500	black	-0.1554	73.6997	0.78873	21911	0.895441	0.771201	4.64738e-07
Os.12861.1.S1_at	Os03g0634000	red	-0.144205	73.6906	0.809869	21344	0.894856	0.501406	0
Os.10128.1.S1_at	Os08g0545200	red	-0.0342396	73.6417	0.836701	13667	0.969723	8.73707e-05	1.16185e-06
Os.53778.1.A1_s_at	Os12g0485000	black	-0.177334	73.64	0.795326	22798	0.907864	0.998116	0.000670849
Os.3737.1.S1_at	Os09g0538200	turquoise	0.145447	73.6234	0.696936	3986	1.04491	0.820746	0.999952
Os.4761.1.S1_at	Os05g0573700	black	-0.154578	73.6148	0.794247	21885	0.913607	0.968296	0.000200767
Os.50866.1.S1_at	Os05g0324100	black	-0.127284	73.5488	0.811321	20379	0.93987	0.991162	0.0481029
Os.50984.1.S1_s_at	Os12g0564400	black	-0.149544	73.4801	0.771388	21628	0.903542	0.871261	1.39421e-06
Os.9489.1.S1_x_at	Os08g0357000	red	-0.113207	73.4781	0.836411	19495	0.867063	0	0
Os.15502.1.S1_at	Os09g0504900	turquoise	-0.0220394	73.4655	0.690851	12809	0.991673	0.987303	0.872514
Os.16498.1.S1_at	Os03g0276600	turquoise	0.0390925	73.4427	0.664684	8946	1.01597	0.647364	0.95757
Os.52535.1.S1_at	Os09g0439500	black	-0.137701	73.4173	0.796749	20989	0.855155	0.000152666	0
Os.7478.1.S1_at	Os06g0167400	brown	-0.131531	73.4056	0.830162	20644	0.890094	0.112217	0
OsAffx.5891.1.S1_s_at	Os08g0309225	black	-0.20843	73.3993	0.819685	23719	0.914787	0.999998	0.0265972
OsAffx.26649.1.S1_x_at	Os04g0675400	turquoise	0.0725742	73.3963	0.652447	7227	1.14709	0	0
Os.16227.1.S1_at	Os03g0294900	turquoise	0.0533243	73.3913	0.693549	8151	1.02094	0.825611	0.980463
Os.13745.1.S1_at	---	turquoise	0.259008	73.3901	0.686802	1014	1.09617	0.0559387	1
Os.11856.1.S1_at	Os06g0708500	turquoise	0.282618	73.3852	0.697236	701	1.10548	0.0307069	1
Os.11669.1.S1_at	Os03g0717600	turquoise	0.0475929	73.3316	0.697646	8459	1.0126	0.991314	0.999195
Os.20829.1.S1_at	Os02g0800000	black	-0.137945	73.2958	0.779849	21005	0.917846	0.904093	0.000126641
Os.10912.1.S1_at	---	black	-0.0501049	73.2178	0.783282	14867	0.968393	0.279006	0.0142919
Os.15901.2.S1_x_at	Os03g0266000	black	-0.172528	73.1919	0.805397	22623	0.925979	0.999953	0.0534377
Os.17662.1.S1_at	Os07g0231400	turquoise	0.0786041	73.061	0.667088	6948	1.04152	0.0706267	0.895201
Os.14286.1.S1_at	Os02g0732900	red	-0.152304	73.0545	0.815714	21765	0.909926	0.935401	3.4623e-05
OsAffx.4145.1.S1_x_at	Os04g0602000	black	-0.0615317	73.0535	0.757703	15733	0.942281	2.32369e-05	0
Os.8272.1.S1_s_at	Os06g0145800	black	-0.123291	72.9943	0.775267	20122	0.899108	0.0878418	0
Os.7864.1.S1_at	Os03g0815400	black	-0.217661	72.9495	0.730161	23898	0.841198	0.969791	0
Os.16006.1.S1_s_at	Os01g0876500	turquoise	0.1978	72.9172	0.690386	2247	1.12042	9.7595e-06	0.99302
Os.52196.1.S1_at	Os08g0137200	turquoise	-0.0562526	72.8747	0.657988	15330	0.980981	0.998	0.879987
OsAffx.24799.1.S1_at	Os02g0730900	turquoise	0.0206256	72.8654	0.68247	10000	1.00918	0.756621	0.846841
Os.39027.1.S1_s_at	Os06g0701100	turquoise	0.124074	72.8444	0.574804	4875	1.04637	0.490469	0.999013
Os.53623.1.S1_at	---	turquoise	0.0525662	72.8336	0.688322	8181	1.02015	0.818748	0.983994
Os.15847.1.A1_at	---	black	-0.0966522	72.8254	0.789653	18372	0.945631	0.872366	0.0148212
Os.5351.2.S1_s_at	Os03g0835100	brown	-0.172266	72.6586	0.823102	22614	0.862044	0.500449	0
Os.45885.1.S1_s_at	Os01g0618100	red	-0.0548112	72.5583	0.813496	15228	0.930503	0	0
Os.31426.1.S1_at	Os03g0775400	turquoise	0.0200562	72.5493	0.685166	10027	1.0093	0.626828	0.749133
Os.49308.1.A1_at	Os03g0143000	turquoise	0.139602	72.5003	0.687723	4212	1.05967	0.210822	0.998549
Os.27485.1.S1_at	Os02g0833100	black	-0.159129	72.4771	0.800121	22077	0.921856	0.998251	0.00901824
Os.6575.1.S1_s_at	Os02g0623500	black	-0.135421	72.4464	0.791151	20872	0.936282	0.995716	0.0405173
Os.7540.1.S2_at	Os03g0333300	turquoise	0.147174	72.4331	0.548703	3915	1.04765	0.620122	0.999952
Os.3441.1.S1_at	Os09g0361400	turquoise	0.111223	72.3958	0.670851	5405	1.06661	0.00123458	0.770177
Os.27322.3.S1_x_at	Os01g0725800	brown	-0.147917	72.3549	0.811078	21543	0.886148	0.472231	0
Os.11841.1.S1_at	Os08g0566600	brown	-0.142155	72.3457	0.827466	21245	0.896107	0.572175	0
Os.54341.1.S1_at	Os12g0633600	blue	-0.00984585	72.3142	0.79707	11955	0.986568	0	0
Os.27165.1.A1_at	Os09g0506300	black	-0.192019	72.2864	0.802364	23300	0.859612	0.810442	0
Os.8401.1.S1_a_at	Os06g0698674 /// Os09g0326900	turquoise	0.218344	72.2383	0.664996	1731	1.10167	0.00469246	0.999982
Os.7589.1.S1_at	Os06g0683200	black	-0.210821	72.1756	0.739583	23760	0.832148	0.786281	0
Os.22922.1.S1_at	Os11g0206200	turquoise	0.0231274	72.1713	0.694347	9840	1.01098	0.552739	0.745483
Os.37413.1.S2_at	Os01g0861000	turquoise	0.162843	72.084	0.703835	3377	1.06754	0.16783	0.99976
OsAffx.29066.1.S1_at	---	turquoise	0.145537	72.052	0.698855	3982	1.08814	0.000237016	0.919341
Os.2759.1.S1_s_at	Os10g0573700	brown	-0.163341	72.0467	0.804519	22262	0.84523	0.0798806	0
Os.26965.1.S1_at	Os01g0826900	brown	-0.185059	72.023	0.801476	23061	0.839819	0.389147	0
Os.5934.1.S1_at	Os02g0169900	black	-0.11326	71.996	0.784318	19499	0.929657	0.792365	0.000371093
Os.54143.1.S1_at	Os02g0137600	black	-0.0325977	71.9955	0.770188	13555	0.979366	0.1622	0.0368286
Os.9540.1.S1_at	NA	black	-0.130826	71.9873	0.792478	20576	0.902166	0.3403	0
Os.21364.1.S1_at	Os07g0626400	brown	-0.140896	71.971	0.837135	21180	0.878612	0.131971	0
Os.7169.1.S1_at	Os09g0563800	black	-0.211618	71.969	0.806346	23788	0.896821	0.999883	0.000305798
Os.52259.1.S1_at	Os11g0107400	brown	-0.174021	71.9075	0.826469	22682	0.849267	0.224783	0
Os.2493.1.S1_s_at	Os10g0470900	turquoise	0.134593	71.818	0.695944	4435	1.04013	0.860011	0.999955
Os.5351.1.S1_at	Os03g0835100	brown	-0.155278	71.7937	0.834648	21908	0.876143	0.408789	0
OsAffx.12892.1.S1_x_at	Os03g0279950	black	-0.118634	71.7858	0.800488	19840	0.889331	0.00431997	0
OsAffx.24715.1.S1_at	Os02g0658300	turquoise	0.0949712	71.6933	0.647055	6145	1.0315	0.844294	0.999331
Os.12084.1.S1_at	Os02g0541700	turquoise	0.160369	71.6545	0.643554	3460	1.05243	0.606569	0.99992
Os.54224.1.S1_x_at	Os07g0598900	turquoise	0.124694	71.6118	0.694393	4851	1.04897	0.507283	0.998576
Os.18101.1.S1_at	NA	turquoise	0.282747	71.5852	0.692984	699	1.17631	0	0.999987
Os.16446.1.S1_at	Os06g0326000	turquoise	0.166063	71.4998	0.673467	3269	1.15012	0	0.44292
Os.18028.1.S1_at	Os03g0612600	black	-0.0815328	71.4896	0.757504	17274	0.956307	0.854429	0.0427062
Os.3278.1.S1_at	Os10g0548900	black	-0.0776023	71.4467	0.777325	16982	0.94782	0.280484	0.000395027
Os.30049.1.S1_at	Os03g0376600	black	-0.0323688	71.4145	0.71297	13541	0.969508	5.34449e-06	0
Os.5206.1.S1_at	Os02g0754300	black	-0.223789	71.3947	0.749056	23998	0.844858	0.991142	0
Os.5956.1.S1_at	Os01g0203300	turquoise	0.124697	71.391	0.677265	4850	1.07315	0.000937609	0.890728
Os.5421.1.S1_at	Os03g0669000	turquoise	0.288648	71.39	0.656681	642	1.12533	0.000995004	1
Os.12776.1.S1_at	Os04g0448800	turquoise	0.101582	71.3892	0.613741	5829	1.06229	0.000470082	0.65895
Os.21364.2.S1_x_at	Os07g0626400	brown	-0.168191	71.2739	0.838626	22439	0.913298	0.995726	0.00106379
Os.35590.3.S1_x_at	Os07g0249100	turquoise	0.0607027	71.2595	0.677381	7795	1.02753	0.423005	0.938596
Os.35247.1.S1_at	Os05g0392400	turquoise	0.124015	71.2367	0.673029	4877	1.07287	0.00198885	0.921396
Os.53240.1.A1_x_at	Os03g0274700	turquoise	0.075303	71.1317	0.702847	7099	1.02575	0.904362	0.997167
Os.27387.1.S1_at	Os01g0281100	brown	-0.0302993	71.1274	0.795845	13400	0.949734	0	0
OsAffx.26948.1.S1_at	Os05g0271300	turquoise	0.0340968	71.1188	0.672889	9216	1.01534	0.673139	0.875891
Os.6228.1.S1_at	Os02g0771200	turquoise	0.198169	71.1053	0.645073	2236	1.08456	0.0483091	0.999969
Os.30077.2.S1_at	Os03g0268900	black	-0.0917853	71.0973	0.789466	18023	0.9496	0.90024	0.0170113
Os.37762.1.S1_at	Os01g0960300	black	-0.249988	71.0641	0.797538	24346	0.898263	1	0.00613384
Os.53789.1.S1_at	Os03g0336000	black	-0.111135	71.0624	0.799309	19350	0.921397	0.288994	1.39421e-06
Os.24137.1.A1_at	Os02g0711100	turquoise	-0.00578301	71.0483	0.667488	11692	0.997187	0.683266	0.527579
Os.14572.1.S1_at	Os02g0762300	turquoise	0.0669005	71.0397	0.67072	7480	1.0243	0.866819	0.992289
Os.54123.1.S1_at	Os07g0151300	turquoise	0.119199	71.0325	0.70085	5056	1.05282	0.186952	0.995276
Os.52983.1.S1_x_at	Os07g0177100	turquoise	0.0275836	71.0222	0.660352	9587	1.01367	0.410422	0.69793
Os.2507.1.S1_at	Os10g0521300	turquoise	0.180047	70.965	0.672949	2806	1.07958	0.0536017	0.999644
Os.56275.1.S1_x_at	Os10g0560400	brown	-0.0745042	70.9343	0.817755	16771	0.898803	0	0
Os.48474.1.S1_at	Os03g0139000	black	-0.132281	70.9211	0.801673	20690	0.900743	0.365567	0
OsAffx.3056.1.S1_at	Os02g0774100	red	-0.0238598	70.9208	0.801954	12944	0.959331	0	0
Os.11650.1.S1_at	Os03g0572900	brown	-0.0325319	70.8401	0.838964	13552	0.977988	0.0496705	0.00734147
Os.27598.1.S1_at	Os03g0271500	black	-0.248686	70.8291	0.754929	24332	0.824142	0.995762	0
Os.54696.1.S1_at	Os02g0167200	turquoise	0.0195209	70.8046	0.688217	10067	1.00965	0.52564	0.624159
Os.11602.1.S1_at	Os09g0553900	brown	-0.0983253	70.7855	0.820823	18479	0.885971	1.39421e-06	0
OsAffx.24456.1.S1_x_at	Os02g0474700	turquoise	0.189438	70.7677	0.682061	2516	1.08161	0.0621573	0.999885
Os.22579.1.S1_at	Os12g0271700	brown	-0.207198	70.7218	0.84413	23684	0.8418	0.851044	0
Os.25093.1.A1_x_at	Os12g0611700	turquoise	0.132652	70.6943	0.687316	4516	1.04695	0.656106	0.999644
Os.16997.1.S1_at	Os03g0176600	brown	-0.054557	70.639	0.780809	15209	0.932968	0	0
Os.50465.1.S1_x_at	Os03g0284500	brown	-0.121613	70.5628	0.818544	20021	0.893013	0.0153707	0
Os.9473.1.S1_a_at	Os05g0591900	red	0.0136463	70.5564	0.829897	10447	1.0145	0	4.64738e-07
Os.15142.1.S1_at	Os04g0583150	brown	-0.109347	70.5417	0.810413	19245	0.903291	0.0344599	0
Os.11930.1.S1_at	Os01g0209200	turquoise	0.0294979	70.5417	0.676758	9453	1.01597	0.265671	0.570181
Os.5436.1.S1_at	Os01g0898800	brown	-0.138677	70.529	0.83738	21051	0.817481	0	0
Os.5861.1.S1_at	Os07g0158200	turquoise	0.0413096	70.5145	0.693662	8832	1.02439	0.0838548	0.32054
Os.49658.1.S1_at	Os05g0534400	brown	-0.0776568	70.5089	0.828777	16990	0.91729	1.39421e-06	0
Os.46427.1.A1_s_at	Os02g0177500	turquoise	0.0566082	70.4541	0.659832	7995	1.02372	0.65856	0.971641
OsAffx.16077.1.S1_at	Os07g0134700	black	-0.158629	70.3944	0.797739	22051	0.925688	0.998267	0.0126076
Os.30485.1.S1_at	Os07g0113200	turquoise	-0.0106231	70.3515	0.656398	12030	0.993925	0.215904	0.174356
Os.2232.1.S1_a_at	Os10g0167300	turquoise	0.272671	70.3284	0.668665	806	1.13213	0.000157779	0.999999
Os.50410.2.S1_at	Os04g0692500	black	-0.0493532	70.3063	0.781636	14814	0.973786	0.705473	0.157444
Os.56249.1.A1_at	Os12g0148600	turquoise	0.0826782	70.2528	0.668041	6753	1.04308	0.0549741	0.886157
Os.19143.1.S1_at	Os05g0535500	turquoise	0.16128	70.1928	0.695197	3431	1.06213	0.347114	0.999885
Os.18177.1.S1_at	Os11g0135900	blue	0.136149	70.1712	0.866004	4361	1.14372	0	0.0093417
Os.8751.1.S1_at	Os05g0244600	turquoise	0.0153657	70.1637	0.667261	10335	1.00536	0.974308	0.966617
Os.14558.1.S1_at	Os07g0247100	black	-0.293366	70.1547	0.792098	24597	0.862382	1	5.34449e-06
Os.9548.2.S1_s_at	Os01g0174900	turquoise	0.0756963	70.1457	0.681328	7080	1.03499	0.328498	0.950228
Os.15035.1.S1_at	Os02g0633400	turquoise	0.0841838	70.1278	0.702407	6671	1.03103	0.778056	0.995934
Os.57400.1.S1_at	Os04g0636300	black	-0.10044	70.1196	0.759168	18647	0.944829	0.815769	0.0127524
Os.10209.1.S1_x_at	Os06g0104400	turquoise	-0.00161838	70.0758	0.667101	11433	0.999103	0.328604	0.253528
Os.50410.1.S1_x_at	Os04g0692500	black	-0.0438156	69.9839	0.769987	14409	0.973677	0.338205	0.0276333
Os.51680.1.A1_at	Os02g0527100	turquoise	0.0495865	69.9777	0.690027	8343	1.02594	0.203439	0.746641
OsAffx.15049.1.S1_at	---	turquoise	-0.0216664	69.9413	0.667819	12789	0.990801	0.904841	0.69047
Os.6575.1.S1_at	Os02g0623500	black	-0.131691	69.9369	0.782692	20657	0.934229	0.987933	0.0145403
Os.49455.1.S1_at	Os04g0507000	black	-0.132965	69.9109	0.769393	20729	0.920256	0.896922	0.000174741
Os.4883.1.S1_at	Os02g0189100	turquoise	0.195185	69.9069	0.679257	2332	1.08499	0.0366483	0.999907
Os.52467.1.S1_x_at	Os05g0516300	black	-0.210019	69.8486	0.794261	23744	0.85424	0.982499	0
OsAffx.3067.1.S1_at	Os02g0784901	black	-0.0794649	69.814	0.777557	17109	0.962917	0.954402	0.23945
Os.5866.1.S1_at	Os10g0457000	turquoise	-0.00725705	69.7548	0.691755	11797	0.997803	0.9957	0.984742
OsAffx.29442.1.S1_s_at	Os08g0399600	turquoise	0.0885732	69.7066	0.685526	6447	1.04261	0.17482	0.95681
Os.51391.1.S1_at	Os02g0773500	red	-0.0263074	69.6798	0.797837	13116	0.964084	0	0
Os.7971.1.S1_x_at	Os01g0662200	black	-0.246822	69.6645	0.735986	24309	0.860373	0.999965	4.64738e-07
Os.10524.1.S1_x_at	Os12g0124000	brown	-0.194092	69.6326	0.829091	23353	0.843511	0.762593	0
Os.12014.1.S1_s_at	Os05g0524400	turquoise	0.219573	69.6114	0.690401	1699	1.12764	6.50633e-06	0.999041
Os.10849.1.S1_at	Os03g0841700	turquoise	0.155293	69.6087	0.698846	3642	1.09847	5.78599e-05	0.931256
Os.24334.1.A1_at	Os06g0309000	red	-0.0864409	69.5585	0.842797	17620	0.950752	0.75925	0.0112859
Os.27113.1.S1_at	Os04g0650500	black	-0.147978	69.5146	0.800645	21547	0.929081	0.996748	0.0180014
Os.53708.1.S1_at	---	black	-0.109753	69.5133	0.791815	19265	0.939267	0.934385	0.00957593
Os.26691.1.A1_at	Os01g0542000	red	-0.0581953	69.4402	0.807646	15467	0.951225	0.0013324	6.97107e-07
Os.7137.1.S1_at	Os01g0894700	black	-0.256705	69.4342	0.765945	24409	0.807096	0.992673	0
Os.4714.1.S1_at	Os07g0109500	turquoise	0.143003	69.4334	0.54718	4077	1.06472	0.0663476	0.995799
Os.9137.1.S1_at	Os12g0581700	red	-0.0120299	69.4255	0.82503	12121	0.992301	0.0854779	0.0404396
Os.11569.1.S1_at	Os04g0557000	black	-0.157342	69.4036	0.771068	21990	0.880036	0.473074	0
Os.35590.1.S1_x_at	Os07g0249100	turquoise	0.0142143	69.3564	0.66809	10410	1.0052	0.939752	0.967613
OsAffx.2505.1.S1_at	Os02g0138100	brown	-0.0975815	69.3535	0.846253	18437	0.930691	0.193575	1.04566e-05
Os.25372.1.S1_at	Os05g0512400	turquoise	-0.00692304	69.3119	0.674338	11777	0.996377	0.54325	0.339656
Os.27684.1.S2_at	Os01g0844800	turquoise	0.104873	69.3108	0.67818	5685	1.04638	0.287781	0.992491
Os.9404.1.S1_at	Os03g0424600	turquoise	0.0824021	69.2776	0.675906	6767	1.02973	0.768613	0.997174
Os.38256.1.S1_at	Os03g0271400	red	-0.206072	69.2547	0.821058	23658	0.859845	0.94248	0
Os.24711.1.A1_at	Os11g0592700	black	-0.180627	69.2318	0.788378	22925	0.911369	0.999575	0.00251005
Os.5202.1.S1_at	Os01g0641700	brown	-0.155528	69.1929	0.822978	21914	0.917071	0.992234	0.00167561
Os.18089.1.S1_at	Os08g0344600	red	0.0462834	69.1851	0.805328	8541	1.06368	0	0
Os.27413.1.S1_at	Os02g0778200	black	-0.126261	69.1834	0.776123	20316	0.93443	0.970114	0.00708005
Os.37384.1.S1_s_at	Os05g0157300	red	-0.115873	69.1547	0.834879	19677	0.888551	0.00445684	0
Os.9476.1.S1_at	Os11g0544500	black	-0.19224	69.0456	0.779119	23305	0.934262	0.999999	0.285307
Os.17033.1.S1_at	Os04g0372800	turquoise	0.171772	69.0022	0.624407	3086	1.06681	0.207294	0.999852
Os.29404.2.S1_x_at	Os01g0611900	turquoise	0.0656408	68.9679	0.68095	7537	1.03797	0.0376714	0.63183
Os.1070.1.S1_at	Os01g0120300	black	-0.156122	68.9187	0.790514	21932	0.91319	0.986142	0.000293482
Os.19363.1.S1_a_at	Os03g0115100	red	0.0581201	68.8144	0.834185	7922	1.03925	0.000837226	0.243238
Os.17279.1.S1_at	Os06g0103600	black	-0.125505	68.7502	0.782047	20272	0.930736	0.91699	0.0021048
Os.38312.1.S1_at	Os01g0141600	black	-0.129483	68.6925	0.790357	20509	0.904373	0.552597	0
Os.21320.1.S1_at	Os04g0447500	black	-0.0720793	68.6912	0.794428	16586	0.962686	0.880455	0.0855058
Os.26722.2.S1_at	Os03g0619400	turquoise	0.0467359	68.6441	0.673345	8508	1.02705	0.0455385	0.45043
Os.11505.1.S1_at	Os02g0813300	red	-0.106976	68.59	0.817523	19087	0.923996	0.29	2.32369e-06
Os.18071.1.S1_s_at	Os06g0303700	turquoise	-0.0291742	68.5828	0.668155	13320	0.991177	0.997181	0.973106
Os.19061.1.S1_s_at	Os06g0474800	turquoise	0.0340104	68.5667	0.638851	9220	1.04435	0	0
Os.11673.2.S1_x_at	Os01g0775100	brown	-0.0863923	68.5649	0.796517	17617	0.936738	0.159136	5.80923e-06
Os.10280.1.A1_at	Os02g0137700	brown	-0.0921099	68.5087	0.782207	18049	0.86734	0	0
OsAffx.5683.1.S1_x_at	Os08g0119000	turquoise	0.113821	68.4568	0.682576	5293	1.038	0.787686	0.999756
Os.26732.1.S1_at	Os01g0175600	brown	-0.0649672	68.4439	0.782968	16024	0.896321	0	0
OsAffx.29239.1.S1_at	---	turquoise	-0.0596484	68.4238	0.659159	15584	0.969922	0.896575	0.13116
Os.52274.1.S1_at	Os03g0109800	brown	-0.124623	68.3666	0.839515	20211	0.903034	0.144152	0
Os.51817.1.S1_x_at	---	turquoise	0.14157	68.3228	0.692698	4133	1.08094	0.00110399	0.970696
Os.536.1.S1_at	Os01g0151700	brown	-0.179884	68.3072	0.801651	22887	0.832621	0.169385	0
Os.39989.1.S1_s_at	Os08g0407000	black	-0.0682621	68.2982	0.760146	16284	0.958407	0.563383	0.00555525
Os.48609.1.S1_at	Os05g0241200	black	-0.188044	68.2446	0.804701	23157	0.874485	0.967755	0
Os.36388.2.S1_x_at	Os07g0534000	black	-0.161568	68.1672	0.759466	22172	0.896735	0.900411	1.39421e-06
Os.35230.1.S1_at	Os01g0132800	red	-0.0544153	68.1566	0.826595	15198	0.958808	0.0207248	4.41501e-05
Os.24052.1.S1_x_at	Os08g0154000	black	-0.110394	68.1407	0.756122	19311	0.946017	0.981496	0.0672125
Os.5126.1.S1_at	Os03g0323800	turquoise	0.0772918	68.1181	0.691656	7006	1.02866	0.830279	0.99578
Os.26771.1.A1_at	Os11g0645200	black	-0.144363	68.0929	0.773446	21352	0.918863	0.962586	0.00093087
Os.54277.2.S1_s_at	Os01g0683400	turquoise	0.056304	68.0926	0.699222	8011	1.02501	0.588346	0.92691
Os.11239.1.S1_at	---	turquoise	-0.0234246	68.0767	0.662905	12910	0.988542	0.774782	0.428676
Os.23243.2.S1_at	Os03g0321800	turquoise	0.170127	68.0597	0.6928	3146	1.08475	0.0159082	0.999237
Os.24887.1.S1_at	Os01g0757800	red	-0.0239744	68.0314	0.825059	12953	0.983358	0.0557834	0.0107415
Os.25449.1.S1_at	Os07g0425000	brown	0.00060707	67.9965	0.799898	11274	1.00074	0	0
Os.14353.1.S1_s_at	Os03g0704000	black	-0.219953	67.933	0.726734	23942	0.866435	0.998208	0
Os.10193.1.S1_at	---	turquoise	0.189372	67.868	0.675813	2518	1.12276	3.95027e-06	0.988938
Os.13546.1.S1_at	Os02g0235600	turquoise	0.141888	67.858	0.642539	4122	1.05778	0.285208	0.999026
Os.32449.1.S1_at	Os02g0744000	black	-0.140061	67.8329	0.779473	21129	0.874661	0.0442458	0
OsAffx.17159.1.S1_at	Os10g0460900	black	-0.268613	67.8232	0.782459	24494	0.865995	0.999999	9.29476e-07
Os.7332.1.S1_at	Os02g0173800	pink	0.371091	67.7869	0.903604	83	1.2503	0	1
Os.11698.1.S1_at	Os07g0571700	turquoise	0.0500042	67.7615	0.672691	8312	1.02376	0.384152	0.866083
Os.38998.1.S1_at	Os03g0279950	black	-0.171607	67.761	0.790328	22586	0.83265	0.0272327	0
Os.23349.1.S1_x_at	Os03g0157800	red	-0.105906	67.7184	0.842059	19025	0.938728	0.793623	0.00150366
Os.8095.1.S1_at	Os03g0339900	red	-0.07102	67.7067	0.793152	16495	0.897311	0	0
OsAffx.25646.1.S1_at	Os03g0704000	black	-0.221164	67.7022	0.738143	23959	0.85375	0.994393	0
Os.33770.1.S1_at	Os01g0810100	red	-0.0762095	67.6878	0.780625	16889	0.915212	0	0
Os.54224.1.S1_at	Os07g0598900	turquoise	0.140059	67.6756	0.686654	4196	1.0625	0.193931	0.997578
Os.22790.1.A1_x_at	Os01g0558300	turquoise	0.162014	67.6746	0.66298	3409	1.04734	0.819654	0.999988
Os.11634.1.S1_at	Os02g0149800	brown	-0.0448006	67.6672	0.828786	14491	0.976751	0.646553	0.193061
Os.21318.1.S1_at	Os06g0136600	red	-0.0597801	67.6229	0.790775	15589	0.938817	1.16185e-06	0
Os.11236.1.S1_at	Os02g0218200	turquoise	0.152816	67.6131	0.671727	3717	1.07894	0.010026	0.992494
Os.19603.1.S1_at	Os09g0565500	turquoise	0.0290201	67.5781	0.663794	9494	1.01619	0.223208	0.401127
Os.13245.1.S1_x_at	Os01g0814000	red	-0.0451776	67.5438	0.826306	14516	0.972308	0.379582	0.0195213
OsAffx.4832.1.S1_at	Os06g0249500	turquoise	0.0759906	67.5169	0.701807	7067	1.03302	0.541617	0.973308
Os.32659.1.S1_at	Os03g0314800	blue	0.0774876	67.5111	0.844036	6997	1.04766	0.00250656	0.518003
Os.34507.1.A1_at	Os07g0185300	black	-0.0986236	67.5098	0.763641	18504	0.96637	0.999424	0.735275
Os.8773.1.S1_a_at	Os06g0196900	black	-0.0788911	67.5007	0.749575	17074	0.963759	0.966808	0.257849
Os.11820.1.S2_at	Os02g0613200	red	-0.0802819	67.4649	0.840297	17161	0.933829	0.0112973	0
Os.6747.1.S1_a_at	Os01g0942850	green	-0.0207431	67.4463	0.821192	12724	0.968359	0	0
Os.12003.1.S1_at	Os08g0300700	turquoise	0.000838724	67.4361	0.688923	11258	1.00039	0.794286	0.672489
Os.32447.1.S1_at	Os01g0805200	black	-0.174588	67.4113	0.790782	22692	0.886667	0.95546	4.64738e-07
Os.50880.2.S1_x_at	Os09g0246200	turquoise	0.0374609	67.3661	0.664467	9037	1.01707	0.589952	0.87632
Os.54060.1.S1_at	Os02g0169000	black	-0.119696	67.3537	0.792137	19900	0.944386	0.994752	0.0970738
Os.24654.2.S1_x_at	Os11g0661000	turquoise	0.0934865	67.3023	0.700562	6221	1.02821	0.943547	0.999678
Os.52839.1.S1_x_at	Os03g0834000	black	-0.0587903	67.2992	0.784009	15520	0.972549	0.934153	0.301553
Os.25348.1.S1_at	Os02g0610700	brown	-0.195128	67.2303	0.825912	23385	0.837372	0.620106	0
OsAffx.30513.1.S1_s_at	Os10g0378300	turquoise	0.0220661	67.1988	0.675085	9906	1.00981	0.761829	0.792324
Os.49083.1.S1_x_at	Os09g0537600	turquoise	0.127807	67.1905	0.695336	4720	1.06339	0.0372669	0.981815
Os.15749.1.S2_at	Os02g0608400	turquoise	0.208223	67.1761	0.679738	1982	1.08176	0.0995829	0.999991
Os.38062.1.S1_at	Os06g0305200	turquoise	0.0641589	67.1681	0.669709	7610	1.01897	0.967521	0.999201
Os.27659.1.S1_x_at	Os01g0179800	brown	-0.108641	67.1371	0.813767	19199	0.87798	2.55606e-06	0
Os.9473.2.S2_a_at	Os05g0591900	red	-0.0242743	67.035	0.849819	12972	0.975785	1.39421e-06	0
OsAffx.11878.1.S1_s_at	Os02g0127600	turquoise	0.138836	67.0201	0.701832	4247	1.05523	0.400093	0.999265
Os.27451.1.S1_at	Os06g0680500	brown	-0.0886061	66.9658	0.782179	17768	0.926029	0.0290673	0
Os.18980.1.A1_at	Os12g0171350	black	-0.159763	66.9157	0.782268	22097	0.885675	0.627821	0
Os.51635.1.A1_at	---	black	-0.0744102	66.9156	0.775612	16766	0.947998	0.237297	0.000130591
Os.3441.1.S1_s_at	Os09g0361400	turquoise	0.193816	66.9023	0.611975	2377	1.09028	0.00596538	0.999325
Os.11527.1.S1_at	Os02g0122000	turquoise	0.0970524	66.8777	0.671358	6045	1.02772	0.949711	0.999821
Os.14437.1.S1_at	Os01g0888700	turquoise	0.0273226	66.8534	0.617418	9600	1.011	0.829956	0.919098
Os.2120.1.S1_a_at	Os01g0514000	turquoise	0.027665	66.8335	0.674557	9580	1.01029	0.941984	0.966947
Os.21292.1.S1_at	Os09g0474300	turquoise	0.0107277	66.8217	0.651326	10629	1.00657	0.0622391	0.118626
Os.47381.2.S1_at	Os04g0445700	black	-0.115533	66.8035	0.74022	19651	0.886655	0.000456837	0
Os.27393.1.S1_s_at	Os05g0137200	brown	-0.0819036	66.7332	0.815874	17314	0.925768	0.0011802	0
Os.23659.1.S1_at	Os03g0832900	red	-0.11501	66.6782	0.829681	19604	0.94681	0.991857	0.104627
Os.56264.1.S1_at	Os07g0423000	turquoise	0.14187	66.6135	0.692408	4123	1.04525	0.727263	0.999949
Os.12492.1.S1_at	Os01g0188400	brown	-0.0973417	66.5934	0.843342	18427	0.932423	0.311	2.8349e-05
Os.36109.1.A1_at	Os04g0611500	turquoise	0.0814414	66.5867	0.647019	6814	1.03094	0.725144	0.994883
Os.1500.2.S1_x_at	Os01g0617900	red	-0.218049	66.5755	0.804474	23904	0.846712	0.974929	0
OsAffx.12379.1.S1_at	Os02g0578400	black	-0.0753183	66.5261	0.753958	16825	0.892091	0	0
Os.7084.1.S1_at	Os05g0345400	turquoise	0.0186509	66.5251	0.679748	10129	1.00736	0.881964	0.938794
Os.24980.1.S1_at	Os01g0276500	turquoise	0.0349644	66.4946	0.666496	9172	1.01555	0.707608	0.885891
Os.49273.1.S1_at	Os01g0963400	black	-0.224896	66.4734	0.78106	24013	0.911506	0.999999	0.0261671
Os.55689.1.S1_at	Os01g0646000	turquoise	0.0877303	66.4653	0.660508	6493	1.09249	0	0.0011335
Os.53316.1.S1_at	Os12g0597400	black	-0.104962	66.4638	0.794238	18969	0.947	0.972451	0.0525038
Os.14215.1.S1_at	Os04g0479800	turquoise	0.211667	66.447	0.680065	1888	1.12493	6.7387e-06	0.998484
Os.38851.1.A1_s_at	Os04g0653100	turquoise	0.144623	66.4284	0.66647	4017	1.07588	0.00747066	0.989754
OsAffx.13616.1.S1_x_at	Os04g0108100	black	-0.125997	66.4074	0.772182	20298	0.928965	0.931159	0.00182363
Os.49142.1.S1_at	Os03g0136700	red	-0.101098	66.3895	0.799691	18685	0.917632	0.0415906	0
Os.11405.1.S1_at	Os12g0235800	turquoise	0.206302	66.374	0.637003	2027	1.10901	0.000250029	0.998806
Os.50563.1.S1_at	Os05g0162600	turquoise	0.161182	66.3709	0.686367	3434	1.06262	0.283746	0.999878
Os.57099.1.S1_at	Os09g0531100	black	-0.232074	66.3371	0.780538	24124	0.892054	0.999997	0.00046497
OsAffx.13036.1.S1_at	---	brown	-0.0977791	66.3038	0.797402	18445	0.919185	0.0445331	0
Os.36648.1.S1_x_at	Os01g0235900	brown	-0.107961	66.2445	0.802629	19159	0.911662	0.0702921	0
OsAffx.12867.1.S1_s_at	Os03g0253800	turquoise	0.0370133	66.2258	0.670705	9068	1.01675	0.696927	0.907079
Os.1460.2.S1_at	Os01g0157800	turquoise	0.219943	66.2122	0.639297	1687	1.11785	8.94621e-05	0.999604
Os.54092.1.S1_at	Os03g0816400	turquoise	0.117758	66.1841	0.689268	5103	1.04525	0.532684	0.998917
Os.1228.2.S1_x_at	Os01g0238900	turquoise	0.0222502	66.1834	0.681219	9894	1.00738	0.97711	0.985305
Os.47381.1.S1_x_at	Os04g0445700	black	-0.0882345	66.1421	0.732988	17738	0.924748	0.00497827	0
Os.54652.1.S1_at	Os07g0569500	turquoise	0.101284	66.1173	0.6736	5839	1.05338	0.0459521	0.929845
Os.23608.1.S1_at	Os02g0824900	turquoise	0.062506	66.1107	0.667325	7697	1.03013	0.252083	0.917831
Os.12287.1.S1_x_at	Os02g0586500 /// Os04g0470200	turquoise	0.0509486	66.0567	0.661618	8265	1.02194	0.678336	0.93107
Os.46426.1.S1_at	Os10g0128600	turquoise	-0.00446393	66.0565	0.667481	11612	0.997801	0.709971	0.500051
Os.51760.1.S1_at	Os03g0670000	turquoise	0.0991834	66.0066	0.664389	5950	1.04947	0.105059	0.928085
Os.17971.1.S1_at	Os04g0112300	turquoise	0.117351	65.9974	0.691503	5127	1.04146	0.706216	0.999547
Os.40401.1.A1_x_at	---	turquoise	0.0391934	65.9748	0.657193	8939	1.01483	0.848192	0.973479
Os.12767.1.S1_a_at	Os07g0529600	red	-0.0196045	65.9521	0.806281	12653	0.962243	0	0
Os.51807.1.S1_at	---	blue	-0.0380864	65.9445	0.79004	13973	0.953692	0	0
Os.7262.1.S1_at	Os04g0455350	turquoise	0.105284	65.9291	0.672647	5672	1.04796	0.274267	0.988267
Os.55757.1.S1_s_at	Os09g0485800	red	-0.0752699	65.9133	0.793324	16820	0.916843	0	0
Os.27387.2.S1_x_at	Os01g0281100	brown	-0.0413789	65.9095	0.829531	14225	0.949506	0	0
Os.49022.1.S1_at	Os06g0111100	turquoise	0.00271481	65.8647	0.680997	11149	1.00099	0.970979	0.952336
Os.5975.1.S2_at	Os02g0833400	black	-0.0813284	65.8275	0.762199	17258	0.964566	0.982246	0.314444
Os.1120.1.S1_s_at	Os06g0274000	turquoise	0.110976	65.8108	0.685363	5420	1.04073	0.682653	0.998857
[truncated: 22,656 more rows]
